# Supplementary material for: Effectiveness of South Africa's network of protected areas: Unassessed vascular plants predicted to be threatened using deep neural networks are all located in protected areas
Source: Ecol Evol. 2024 Sep 2;14(9):e70229. doi: 10.1002/ece3.70229 (PMC11368562; doi:10.1002/ece3.70229)
Supplement: Supplementary file 1 — Appendices S1–S14 [file ECE3-14-e70229-s004.zip]

Archive with 13 entries (13 files):
- AppendicesS10-S11.xlsx
- AppendicesS12-S13.xlsx
- AppendixS1.xlsx
- AppendixS14.xlsx
- AppendixS2.xlsx
- AppendixS3.xlsx
- AppendixS4.xlsx
- AppendixS5.xlsx
- AppendixS6.xlsx
- AppendixS7.xlsx
- AppendixS8.xlsx
- AppendixS9.xlsx
- Legends.docx
