# Supplementary material for: Effectiveness of South Africa's network of protected areas: Unassessed vascular plants predicted to be threatened using deep neural networks are all located in protected areas
Source: Ecol Evol. 2024 Sep 2;14(9):e70229. doi: 10.1002/ece3.70229 (PMC11368562; doi:10.1002/ece3.70229)
Supplement: Supplementary file 1 — Appendices S1–S14 [file ECE3-14-e70229-s004.zip › AppendicesS10-S11.xlsx]

## Sheet: Sheet1
DETAILED CLASSIFICATION
Appendix X			Appendix XI
NE SPECIES			DD SPECIES
SPECIES	Conservation status		SPECIES	Conservation status
Acalypha_depressinervia	LC		Acalypha_caperonioides	LC
Achyranthemum_affine	LC		Acanthopsis_glauca	LC
Achyranthemum_argenteum	LC		Adromischus_cristatus	LC
Achyranthemum_mucronatum	VU		Alepidea_peduncularis	LC
Afroscirpoides_dioeca	LC		Aloe_cooperi	LC
Afrosolen_sandersonii	LC		Aloe_cryptopoda	LC
Albuca_prasina	VU		Aloe_krapohliana	LC
Arctotis_laciniata	LC		Aloe_longistyla	LC
Arctotis_scabra	NT		Aloe_perfoliata�	LC
Arrowsmithia_hamata	EN		Anisodontea_capensis	VU
Asystasia_mysorensis	LC		Antimima_piscodora	VU
Babiana_nervosa	NT		Arctotis_angustifolia	VU
Bergbambos_tessellata	LC		Arctotis_elongata	VU
Berzelia_arachnoidea	VU		Centella_eriantha	LC
Bridsonia_chamaedendrum	LC		Ceropegia_pilifera	LC
Carex_basutorum	LC		Colchicum_burchellii	LC
Carex_capensis	VU		Curio_repens	VU
Carex_cognata	LC		Cynorhiza_typica	LC
Carex_lancea	LC		Delosperma_katbergense	VU
Carex_ludwigii	LC		Delosperma_neethlingiae	NT
Carex_spartea	LC		Disa_spathulata	LC
Carex_uhligii	LC		Drimia_elata	LC
Carissa_spinarum	LC		Drosanthemum_bicolor	NT
Cenchrus_caudatus	LC		Drosanthemum_edwardsiae	EN
Cenchrus_geniculatus	LC		Drosanthemum_globosum	VU
Cenchrus_sphacelatus	LC		Drosanthemum_papillatum	EN
Ceropegia_breviflora	LC		Erica_caffrorum	LC
Ceropegia_circinata	LC		Erica_fastigiata	NT
Codonorhiza_corymbosa	NT		Erica_hispidula	LC
Codonorhiza_micrantha	LC		Erica_leucopelta	LC
Cotula_pruinosa	LC		Erica_shannonii	CR
Cyperus_dubius	LC		Euphorbia_caput-medusae	LC
Alisma_plantagoaquatica	LC		Euphorbia_foliosa	VU
Dianthus_micropetalus	LC		Euphorbia_rhombifolia	LC
Dioscorea_elephantipes	LC		Euryops_subcarnosus	LC
Searsia_nebulosa	LC		Gethyllis_britteniana	VU
Tecomaria_capensis	LC		Harveya_purpurea	LC
			Haworthia_angustifolia	EN
			Haworthia_cymbiformis	LC
			Haworthia_maraisii	VU
			Heliophila_arenaria	LC
			Hoodia_gordonii	LC
			Lachenalia_viridiflora	VU
			Lampranthus_aduncus	LC
			Lampranthus_algoensis	EN
			Lampranthus_vallis-gratiae	LC
			Lampranthus_pakhuisensis	VU
			Lampranthus_purpureus	EN
			Lebeckia_contaminata	LC
			Lobelia_dichroma	EN
			Lotononis_carnosa	VU
			Muraltia_stipulacea	LC
			Myosotis_semiamplexicaulis	LC
			Myrothamnus_flabellifolius	LC
			Osteospermum_hispidum	EN
			Othonna_divaricata	VU
			Oxalis_confertifolia	NT
			Oxalis_densa	VU
			Oxalis_extensa	LC
			Oxalis_goniorrhiza	VU
			Oxalis_hirta	LC
			Oxalis_massoniana	EN
			Oxalis_melanosticta	LC
			Oxalis_stokoei	NT
			Polygala_bowkerae	LC
			Ruschia_complanata	LC
			Ruschia_congesta	VU
			Ruschia_misera	EN
			Ruschia_pungens	LC
			Salvia_repens	LC
			Schizoglossum_bidens	LC
			Tetraria_compactus	VU
			Seriphium_incanum	EN
			Silene_ornata	EN
			Struthiola_tetralepis	VU
			Trichodiadema_orientale	LC
			Trichodiadema_rogersiae	LC
			Trichodiadema_strumosum	EN
			Wahlenbergia_longifolia	VU
