# Supplementary material for: Effectiveness of South Africa's network of protected areas: Unassessed vascular plants predicted to be threatened using deep neural networks are all located in protected areas
Source: Ecol Evol. 2024 Sep 2;14(9):e70229. doi: 10.1002/ece3.70229 (PMC11368562; doi:10.1002/ece3.70229)
Supplement: Supplementary file 1 — Appendices S1–S14 [file ECE3-14-e70229-s004.zip › AppendicesS12-S13.xlsx]

## Sheet: Sheet1
BINARY CLASSIFICATION
Appendix XII			Appendix XIII
NE SPECIES			DD SPECIES
species	Conservation status		species	Conservation status
Acalypha_depressinervia	Not threatened		Acalypha_caperonioides	Not threatened
Achyranthemum_affine	Not threatened		Acanthopsis_glauca	Not threatened
Achyranthemum_argenteum	Not threatened		Adromischus_cristatus	Not threatened
Achyranthemum_mucronatum	Threatened		Alepidea_peduncularis	Not threatened
Afroscirpoides_dioeca	Not threatened		Aloe_cooperi	Not threatened
Afrosolen_sandersonii	Not threatened		Aloe_cryptopoda	Not threatened
Albuca_prasina	Not threatened		Aloe_krapohliana	Not threatened
Arctotis_laciniata	Not threatened		Aloe_longistyla	Not threatened
Arctotis_scabra	Not threatened		Aloe_perfoliata�	Not threatened
Arrowsmithia_hamata	Not threatened		Anisodontea_capensis	Not threatened
Asystasia_mysorensis	Not threatened		Antimima_piscodora	Not threatened
Babiana_nervosa	Not threatened		Arctotis_angustifolia	Threatened
Bergbambos_tessellata	Not threatened		Arctotis_elongata	Not threatened
Berzelia_arachnoidea	Threatened		Centella_eriantha	Not threatened
Bridsonia_chamaedendrum	Not threatened		Ceropegia_pilifera	Not threatened
Carex_basutorum	Not threatened		Colchicum_burchellii	Not threatened
Carex_capensis	Threatened		Curio_repens	Not threatened
Carex_cognata	Not threatened		Cynorhiza_typica	Not threatened
Carex_lancea	Not threatened		Delosperma_katbergense	Not threatened
Carex_ludwigii	Not threatened		Delosperma_neethlingiae	Not threatened
Carex_spartea	Not threatened		Disa_spathulata	Not threatened
Carex_uhligii	Not threatened		Drimia_elata	Not threatened
Carissa_spinarum	Not threatened		Drosanthemum_bicolor	Not threatened
Cenchrus_caudatus	Not threatened		Drosanthemum_edwardsiae	Threatened
Cenchrus_geniculatus	Not threatened		Drosanthemum_globosum	Not threatened
Cenchrus_sphacelatus	Not threatened		Drosanthemum_papillatum	Threatened
Ceropegia_breviflora	Not threatened		Erica_caffrorum	Not threatened
Ceropegia_circinata	Not threatened		Erica_fastigiata	Not threatened
Codonorhiza_corymbosa	Not threatened		Erica_hispidula	Not threatened
Codonorhiza_micrantha	Not threatened		Erica_leucopelta	Not threatened
Cotula_pruinosa	Not threatened		Erica_shannonii	Threatened
Cyperus_dubius	Not threatened		Euphorbia_caput-medusae	Not threatened
Alisma_plantagoaquatica	Not threatened		Euphorbia_foliosa	Threatened
Dianthus_micropetalus	Not threatened		Euphorbia_rhombifolia	Not threatened
Dioscorea_elephantipes	Not threatened		Euryops_subcarnosus	Not threatened
Searsia_nebulosa	Not threatened		Gethyllis_britteniana	Not threatened
Tecomaria_capensis	Not threatened		Harveya_purpurea	Not threatened
			Haworthia_angustifolia	Threatened
			Haworthia_cymbiformis	Not threatened
			Haworthia_maraisii	Threatened
			Heliophila_arenaria	Not threatened
			Hoodia_gordonii	Not threatened
			Lachenalia_viridiflora	Threatened
			Lampranthus_aduncus	Not threatened
			Lampranthus_algoensis	Threatened
			Lampranthus_vallis-gratiae	Not threatened
			Lampranthus_pakhuisensis	Threatened
			Lampranthus_purpureus	Threatened
			Lebeckia_contaminata	Not threatened
			Lobelia_dichroma	Threatened
			Lotononis_carnosa	Not threatened
			Muraltia_stipulacea	Threatened
			Myosotis_semiamplexicaulis	Not threatened
			Myrothamnus_flabellifolius	Not threatened
			Osteospermum_hispidum	Threatened
			Othonna_divaricata	Threatened
			Oxalis_confertifolia	Threatened
			Oxalis_densa	Not threatened
			Oxalis_extensa	Not threatened
			Oxalis_goniorrhiza	Threatened
			Oxalis_hirta	Not threatened
			Oxalis_massoniana	Threatened
			Oxalis_melanosticta	Not threatened
			Oxalis_stokoei	Not threatened
			Polygala_bowkerae	Not threatened
			Ruschia_complanata	Not threatened
			Ruschia_congesta	Threatened
			Ruschia_misera	Threatened
			Ruschia_pungens	Not threatened
			Salvia_repens	Not threatened
			Schizoglossum_bidens	Not threatened
			Tetraria_compactus	Threatened
			Seriphium_incanum	Threatened
			Silene_ornata	Not threatened
			Struthiola_tetralepis	Threatened
			Trichodiadema_orientale	Not threatened
			Trichodiadema_rogersiae	Not threatened
			Trichodiadema_strumosum	Threatened
			Wahlenbergia_longifolia	Threatened
