# Supplementary material for: Effectiveness of South Africa's network of protected areas: Unassessed vascular plants predicted to be threatened using deep neural networks are all located in protected areas
Source: Ecol Evol. 2024 Sep 2;14(9):e70229. doi: 10.1002/ece3.70229 (PMC11368562; doi:10.1002/ece3.70229)
Supplement: Supplementary file 1 — Appendices S1–S14 [file ECE3-14-e70229-s004.zip › AppendixS1.xlsx]

## Sheet: Sheet1
species	labels	5-class	2-class
Abutilon_angulatum	LC	0	Not threatened
Abutilon_sonneratianum	LC	0	Not threatened
Acalypha_glabrata	LC	0	Not threatened
Achyranthemum_sordescens	VU	2	Possibly threatened
Acmadenia_alternifolia	EN	3	Possibly threatened
Acmadenia_maculata	NT	1	Not threatened
Acmadenia_tetragona	VU	2	Possibly threatened
Acokanthera_oblongifolia	LC	0	Not threatened
Acokanthera_oppositifolia	LC	0	Not threatened
Acokanthera_rotundata	LC	0	Not threatened
Acrodon_purpureostylus	EN	3	Possibly threatened
Acrodon_subulatus	EN	3	Possibly threatened
Acrolophia_ustulata	VU	2	Possibly threatened
Adansonia_digitata	LC	0	Not threatened
Adenium_multiflorum	LC	0	Not threatened
Adenium_swazicum	CR	4	Possibly threatened
Adromischus_umbraticola	NT	1	Not threatened
Afrocanthium_mundianum	LC	0	Not threatened
Afzelia_quanzensis	LC	0	Not threatened
Agapanthus_africanus	EN	3	Possibly threatened
Agathosma_collina	NT	1	Not threatened
Agathosma_corymbosa	EN	3	Possibly threatened
Agathosma_eriantha	VU	2	Possibly threatened
Agathosma_glabrata	EN	3	Possibly threatened
Agathosma_gonaquensis	CR	4	Possibly threatened
Agathosma_muirii	VU	2	Possibly threatened
Alberta_magna	NT	1	Not threatened
Albizia_adianthifolia	LC	0	Not threatened
Albizia_anthelmintica	LC	0	Not threatened
Albizia_forbesii	LC	0	Not threatened
Albizia_harveyi	LC	0	Not threatened
Albizia_tanganyicensis	LC	0	Not threatened
Albizia_versicolor	LC	0	Not threatened
Allophylus_africanus	LC	0	Not threatened
Allophylus_decipiens	LC	0	Not threatened
Allophylus_dregeanus	LC	0	Not threatened
Allophylus_natalensis	LC	0	Not threatened
Aloe_africana	LC	0	Not threatened
Aloe_arborescens	LC	0	Not threatened
Aloe_ferox	LC	0	Not threatened
Aloe_linearifolia	NT	1	Not threatened
Aloe_marlothii	LC	0	Not threatened
Aloe_micracantha	NT	1	Not threatened
Aloe_peglerae	EN	3	Possibly threatened
Aloe_pluridens	LC	0	Not threatened
Aloe_saundersiae	CR	4	Possibly threatened
Aloe_simii	CR	4	Possibly threatened
Aloe_speciosa	LC	0	Not threatened
Aloe_spicata	LC	0	Not threatened
Aloe_thraskii	NT	1	Not threatened
Aloiampelos_ciliaris	VU	2	Possibly threatened
Aloiampelos_commixta	VU	2	Possibly threatened
Aloidendron_dichotomum	VU	2	Possibly threatened
Amphithalea_alba	NT	1	Not threatened
Amphithalea_tomentosa	NT	1	Not threatened
Amphithalea_virgata	VU	2	Possibly threatened
Ancylobothrys_capensis	LC	0	Not threatened
Androstachys_johnsonii	LC	0	Not threatened
Anginon_difforme	LC	0	Not threatened
Annona_senegalensis	LC	0	Not threatened
Anthocleista_grandiflora	LC	0	Not threatened
Antidesma_venosum	LC	0	Not threatened
Antimima_aristulata	VU	2	Possibly threatened
Antimima_leipoldtii	VU	2	Possibly threatened
Apodolirion_macowanii	VU	2	Possibly threatened
Apodytes_abbottii	NT	1	Not threatened
Apodytes_dimidiata	LC	0	Not threatened
Aponogeton_angustifolius	VU	2	Possibly threatened
Arctotis_angustifolia	CR	4	Possibly threatened
Argyrolobium_crassifolium	EN	3	Possibly threatened
Argyrolobium_harmsianum	EN	3	Possibly threatened
Argyrolobium_longifolium	VU	2	Possibly threatened
Argyrolobium_pachyphyllum	EN	3	Possibly threatened
Aristea_biflora	EN	3	Possibly threatened
Aristea_cantharophila	VU	2	Possibly threatened
Aristea_teretifolia	EN	3	Possibly threatened
Aspalathus_acanthophylla	VU	1	Possibly threatened
Aspalathus_araneosa	VU	2	Possibly threatened
Aspalathus_arenaria	VU	2	Possibly threatened
Aspalathus_barbata	VU	2	Possibly threatened
Aspalathus_burchelliana	EN	2	Possibly threatened
Aspalathus_capitata	VU	3	Possibly threatened
Aspalathus_cliffortiifolia	CR	2	Possibly threatened
Aspalathus_digitifolia	VU	4	Possibly threatened
Aspalathus_excelsa	VU	2	Possibly threatened
Aspalathus_gerrardii	VU	2	Possibly threatened
Aspalathus_glabrescens	EN	2	Possibly threatened
Aspalathus_lactea	VU	3	Possibly threatened
Aspalathus_lebeckioides	VU	2	Possibly threatened
Aspalathus_muraltioides	EN	2	Possibly threatened
Aspalathus_oblongifolia	VU	3	Possibly threatened
Aspalathus_pallescens	VU	2	Possibly threatened
Aspalathus_pendula	VU	2	Possibly threatened
Aspalathus_recurva	VU	2	Possibly threatened
Aspalathus_recurvispina	CR	2	Possibly threatened
Aspalathus_retroflexa	CR	4	Possibly threatened
Aspalathus_salteri	NT	4	Not threatened
Aspalathus_sanguinea	VU	1	Possibly threatened
Aspalathus_steudeliana	VU	2	Possibly threatened
Aspalathus_wurmbeana	EN	2	Possibly threatened
Aspalathus_zeyheri	VU	3	Possibly threatened
Aspalathus-intervallaris	NT	2	Not threatened
Astroloba_herrei	VU	2	Possibly threatened
Astroloba_rubriflora	VU	2	Possibly threatened
Athanasia_capitata	EN	3	Possibly threatened
Athanasia_rugulosa	EN	3	Possibly threatened
Avicennia_marina	LC	0	Not threatened
Azima_tetracantha	LC	0	Not threatened
Babiana_angustifolia	NT	1	Not threatened
Babiana_fragrans	NT	1	Not threatened
Babiana_hirsuta	NT	1	Not threatened
Babiana_inclinata	EN	3	Possibly threatened
Babiana_melanops	VU	2	Possibly threatened
Babiana_odorata	EN	3	Possibly threatened
Babiana_purpurea	EN	3	Possibly threatened
Babiana_regia	CR	4	Possibly threatened
Babiana_secunda	CR	4	Possibly threatened
Babiana_vanzijliae	NT	1	Not threatened
Babiana_villosa	NT	1	Not threatened
Babiana_villosula	EN	3	Possibly threatened
Bachmannia_woodii	LC	0	Not threatened
Barleria_albostellata	LC	0	Not threatened
Barleria_rotundifolia	LC	0	Not threatened
Bauhinia_galpinii	LC	0	Not threatened
Bauhinia_natalensis	LC	0	Not threatened
Bauhinia_tomentosa	LC	0	Not threatened
Begonia_dregei	EN	3	Possibly threatened
Berchemia_discolor	LC	0	Not threatened
Berchemia_zeyheri	LC	0	Not threatened
Bersama_lucens	LC	0	Not threatened
Berzelia_albiflora	LC	0	Not threatened
Berzelia_cordifolia	VU	2	Possibly threatened
Berzelia_lanuginosa	LC	0	Not threatened
Bolusanthus_speciosus	LC	0	Not threatened
Boscia_albitrunca	LC	0	Not threatened
Boscia_foetida	LC	0	Not threatened
Bowiea_volubilis	VU	2	Possibly threatened
Bowkeria_cymosa	LC	0	Not threatened
Bowkeria_verticillata	LC	0	Not threatened
Brabejum_stellatifolium	LC	0	Not threatened
Brachylaena_discolor	LC	0	Not threatened
Brachylaena_elliptica	LC	0	Not threatened
Brachylaena_huillensis	LC	0	Not threatened
Brachylaena_neriifolia	LC	0	Not threatened
Brachystelma_gerrardii	EN	3	Possibly threatened
Brachystelma_pulchellum	NT	1	Not threatened
Breonadia_salicina	LC	0	Not threatened
Bridelia_cathartica	LC	0	Not threatened
Bridelia_micrantha	LC	0	Not threatened
Bridelia_mollis	LC	0	Not threatened
Bruguiera_gymnorhiza	LC	0	Not threatened
Brunsvigia_herrei	VU	2	Possibly threatened
Brunsvigia_josephinae	VU	2	Possibly threatened
Brunsvigia_litoralis	EN	3	Possibly threatened
Buddleja_dysophylla	LC	0	Not threatened
Buddleja_saligna	LC	0	Not threatened
Buddleja_salviifolia	LC	0	Not threatened
Bulbinella_latifolia	VU	2	Possibly threatened
Burchellia_bubalina	LC	0	Not threatened
Burkea_africana	LC	0	Not threatened
Cadaba_aphylla	LC	0	Not threatened
Calpurnia_aurea	LC	0	Not threatened
Calpurnia_sericea	LC	0	Not threatened
Canthium_ciliatum	LC	0	Not threatened
Canthium_inerme	LC	0	Not threatened
Capnophyllum_africanum	NT	1	Not threatened
Capparis_fascicularis	LC	0	Not threatened
Capparis_sepiaria	LC	0	Not threatened
Capparis_tomentosa	LC	0	Not threatened
Carissa_bispinosa	LC	0	Not threatened
Carissa_tetramera	LC	0	Not threatened
Carpobrotus_muirii	NT	1	Not threatened
Cassine_peragua	LC	0	Not threatened
Cassinopsis_ilicifolia	LC	0	Not threatened
Cassipourea_gummiflua	VU	2	Possibly threatened
Catha_edulis	LC	0	Not threatened
Celtis_africana	LC	0	Not threatened
Celtis_mildbraedii	LC	0	Not threatened
Centella_caespitosa	VU	2	Possibly threatened
Centella_rupestris	VU	2	Possibly threatened
Cephalanthus_natalensis	LC	0	Not threatened
Cephalophyllum_parviflorum	CR	4	Possibly threatened
Chaetachme_aristata	LC	0	Not threatened
Cheiridopsis_excavata	LC	0	Not threatened
Cheiridopsis_rostrata	VU	2	Possibly threatened
Chrysocoma_esterhuyseniae	CR	4	Possibly threatened
Cissus_cornifolia	LC	0	Not threatened
Clematis_brachiata	LC	0	Not threatened
Cliffortia_ericifolia	EN	3	Possibly threatened
Cliffortia_hirta	EN	3	Possibly threatened
Cliffortia_schlechteri	NT	1	Not threatened
Clivia_caulescens	NT	1	Not threatened
Clivia_gardenii	VU	2	Possibly threatened
Clivia_miniata	VU	2	Possibly threatened
Clivia_nobilis	VU	2	Possibly threatened
Clutia_pulchella	LC	0	Not threatened
Coddia_rudis	LC	0	Not threatened
Codonorhiza_azurea	EN	3	Possibly threatened
Coleonema_album	LC	0	Not threatened
Coleonema_juniperinum	LC	0	Not threatened
Colophospermum_mopane	LC	0	Not threatened
Combretum_bracteosum	LC	0	Not threatened
Combretum_caffrum	LC	0	Not threatened
Combretum_erythrophyllum	LC	0	Not threatened
Combretum_imberbe	LC	0	Not threatened
Combretum_kraussii	LC	0	Not threatened
Combretum_microphyllum	LC	0	Not threatened
Combretum_mkuzense	NT	1	Not threatened
Combretum_moggii	LC	0	Not threatened
Combretum_molle	LC	0	Not threatened
Combretum_mossambicense	LC	0	Not threatened
Combretum_nelsonii	LC	0	Not threatened
Combretum_petrophilum	NT	1	Not threatened
Combretum_zeyheri	LC	0	Not threatened
Commiphora_harveyi	LC	0	Not threatened
Commiphora_marlothii	LC	0	Not threatened
Commiphora_mollis	LC	0	Not threatened
Commiphora_neglecta	LC	0	Not threatened
Commiphora_woodii	LC	0	Not threatened
Cordia_caffra	LC	0	Not threatened
Cordyla_africana	LC	0	Not threatened
Corpuscularia_lehmannii	CR	4	Possibly threatened
Cotula_duckittiae	VU	2	Possibly threatened
Cotyledon_adscendens	EN	3	Possibly threatened
Craibia_zimmermannii	LC	0	Not threatened
Crassula_arborescens	LC	0	Not threatened
Crassula_obovata	VU	2	Possibly threatened
Crinum_campanulatum	NT	1	Not threatened
Crinum_lineare	VU	2	Possibly threatened
Crinum_moorei	VU	2	Possibly threatened
Crotalaria_capensis	LC	0	Not threatened
Crotalaria_laburnifolia	LC	0	Not threatened
Crotalaria_monteiroi	LC	0	Not threatened
Croton_gratissimus	LC	0	Not threatened
Croton_megalobotrys	LC	0	Not threatened
Croton_pseudopulchellus	LC	0	Not threatened
Croton_steenkampianus	LC	0	Not threatened
Croton_sylvaticus	LC	0	Not threatened
Cryptocarya_wyliei	NT	1	Not threatened
Cullumia_cirsioides	VU	2	Possibly threatened
Cunonia_capensis	LC	0	Not threatened
Curtisia_dentata	NT	1	Not threatened
Cussonia_natalensis	LC	0	Not threatened
Cussonia_spicata	LC	0	Not threatened
Cussonia_transvaalensis	LC	0	Not threatened
Cyclopia_genistoides	NT	1	Not threatened
Cyclopia_longifolia	CR	4	Possibly threatened
Cyclopia_maculata	NT	1	Not threatened
Cyclopia_pubescens	CR	4	Possibly threatened
Cyrtanthus_carneus	VU	2	Possibly threatened
Cyrtanthus_guthrieae	CR	4	Possibly threatened
Cyrtanthus_leptosiphon	CR	4	Possibly threatened
Cyrtanthus_leucanthus	EN	3	Possibly threatened
Cyrtanthus_mackenii	NT	1	Not threatened
Cyrtanthus_staadensis	NT	1	Not threatened
Cyrtanthus_suaveolens	EN	3	Possibly threatened
Cytinus_capensis	CR	4	Possibly threatened
Dais_cotinifolia	LC	0	Not threatened
Dalbergia_armata	LC	0	Not threatened
Dalbergia_melanoxylon	LC	0	Not threatened
Dalbergia_obovata	LC	0	Not threatened
Daubenya_capensis	NT	1	Not threatened
Daubenya_zeyheri	EN	3	Possibly threatened
Deinbollia_oblongifolia	LC	0	Not threatened
Derris_trifoliata	LC	0	Not threatened
Dialium_schlechteri	LC	0	Not threatened
Diastella_buekii	CR	4	Possibly threatened
Diastella_proteoides	CR	4	Possibly threatened
Dichrostachys_cinerea	LC	0	Not threatened
Didelta_spinosa	LC	0	Not threatened
Dioscorea_mundii	NT	1	Not threatened
Dioscorea_sylvatica	VU	2	Possibly threatened
Diosma_aristata	CR	4	Possibly threatened
Diosma_aspalathoides	NT	1	Not threatened
Diosma_guthriei	VU	2	Possibly threatened
Diosma_passerinoides	VU	2	Possibly threatened
Diospyros_dichrophylla	LC	0	Not threatened
Diospyros_glabra	LC	0	Not threatened
Diospyros_lycioides	LC	0	Not threatened
Diospyros_mespiliformis	LC	0	Not threatened
Diospyros_scabrida	LC	0	Not threatened
Diospyros_simii	LC	0	Not threatened
Diospyros_villosa	LC	0	Not threatened
Diospyros_whyteana	LC	0	Not threatened
Diplorhynchus_condylocarpon	LC	0	Not threatened
Disa_alticola	VU	2	Possibly threatened
Disa_arida	EN	3	Possibly threatened
Disa_cernua	VU	2	Possibly threatened
Disa_draconis	EN	3	Possibly threatened
Disa_extinctoria	NT	1	Not threatened
Disa_flexuosa	NT	1	Not threatened
Disa_longicornu	VU	2	Possibly threatened
Disa_ovalifolia	NT	1	Not threatened
Disa_purpurascens	NT	1	Not threatened
Disa_sabulosa	CR	4	Possibly threatened
Disperis_cucullata	NT	1	Not threatened
Disphyma_dunsdonii	VU	2	Possibly threatened
Dodonaea_viscosa	LC	0	Not threatened
Dombeya_burgessiae	LC	0	Not threatened
Dombeya_rotundifolia	LC	0	Not threatened
Dombeya_tiliacea	LC	0	Not threatened
Dovyalis_caffra	LC	0	Not threatened
Dovyalis_longispina	LC	0	Not threatened
Dovyalis_rhamnoides	LC	0	Not threatened
Dracaena_aletriformis	LC	0	Not threatened
Drosanthemum_calycinum	NT	1	Not threatened
Drosanthemum_flavum	EN	3	Possibly threatened
Drosanthemum_hispifolium	VU	2	Possibly threatened
Drosanthemum_lavisii	EN	3	Possibly threatened
Drosanthemum_quadratum	EN	3	Possibly threatened
Drypetes_arguta	LC	0	Not threatened
Echiostachys_ecklonianus	EN	3	Possibly threatened
Echiostachys_incanus	VU	2	Possibly threatened
Ectadium_virgatum	NT	1	Not threatened
Ehretia_amoena	LC	0	Not threatened
Ekebergia_pterophylla	LC	0	Not threatened
Elaeodendron_transvaalense	NT	1	Not threatened
Elegia_acockii	EN	3	Possibly threatened
Elegia_extensa	EN	3	Possibly threatened
Elegia_prominens	VU	2	Possibly threatened
Elegia_recta	NT	1	Not threatened
Elegia_verreauxii	VU	2	Possibly threatened
Elephantorrhiza_burkei	LC	0	Not threatened
Elephantorrhiza_elephantina	LC	0	Not threatened
Empodium_veratrifolium	EN	3	Possibly threatened
Encephalartos_altensteinii	VU	2	Possibly threatened
Encephalartos_ferox	NT	1	Not threatened
Encephalartos_friderici-guilielmi	VU	2	Possibly threatened
Encephalartos_ghellinckii	VU	2	Possibly threatened
Encephalartos_horridus	EN	3	Possibly threatened
Encephalartos_latifrons	CR	4	Possibly threatened
Encephalartos_lebomboensis	EN	3	possibly threatened
Encephalartos_lehmannii	NT	1	Not threatened
Encephalartos_longifolius	NT	1	Not threatened
Encephalartos_natalensis	NT	1	Not threatened
Encephalartos_paucidentatus	VU	2	Possibly threatened
Encephalartos_princeps	VU	2	possibly threatened
Encephalartos_transvenosus	LC	0	Not threatened
Encephalartos_trispinosus	VU	2	Possibly threatened
Englerodaphne_pilosa	LC	0	Not threatened
Englerophytum_magalismontanum	LC	0	Not threatened
Englerophytum_natalense	LC	0	Not threatened
Entada_rheedei	LC	0	Not threatened
Erepsia_hallii	EN	3	Possibly threatened
Erepsia_patula	VU	2	Possibly threatened
Erepsia_pentagona	NT	1	Not threatened
Erepsia_pillansii	VU	2	Possibly threatened
Erepsia_ramosa	VU	2	Possibly threatened
Erica_abietina	CR	4	Possibly threatened
Erica_aneimena	VU	2	Possibly threatened
Erica_arenaria	NT	1	Not threatened
Erica_bauera	CR	4	Possibly threatened
Erica_caffra	LC	0	Not threatened
Erica_fairii	VU	2	Possibly threatened
Erica_glandulosa	VU	2	Possibly threatened
Erica_glumiflora	VU	2	Possibly threatened
Erica_inconstans	VU	2	Possibly threatened
Erica_irregularis	EN	3	Possibly threatened
Erica_jasminiflora	CR	4	Possibly threatened
Erica_multiflexuosa	VU	2	Possibly threatened
Erica_onusta	CR	4	Possibly threatened
Erica_penduliflora	EN	3	Possibly threatened
Erica_regia	EN	3	Possibly threatened
Erica_stylaris	VU	2	Possibly threatened
Erica_tetrathecoides	VU	2	Possibly threatened
Erica_triflora	LC	0	Not threatened
Erica_uysii	VU	2	Possibly threatened
Erica_zeyheriana	VU	2	Possibly threatened
Erythrina_caffra	LC	0	Not threatened
Erythrina_humeana	LC	0	Not threatened
Erythrina_lysistemon	LC	0	Not threatened
Erythrina_zeyheri	LC	0	Not threatened
Erythroxylum_delagoense	LC	0	Not threatened
Erythroxylum_emarginatum	LC	0	Not threatened
Erythroxylum_pictum	LC	0	Not threatened
Euchaetis_albertiniana	EN	3	Possibly threatened
Euchaetis_pungens	VU	2	Possibly threatened
Euchaetis_schlechteri	VU	2	Possibly threatened
Euclea_coriacea	LC	0	Not threatened
Euclea_crispa	LC	0	Not threatened
Euclea_divinorum	LC	0	Not threatened
Euclea_natalensis	LC	0	Not threatened
Euclea_pseudebenus	LC	0	Not threatened
Euclea_racemosa	LC	0	Not threatened
Euclea_undulata	LC	0	Not threatened
Eucomis_bicolor	NT	1	Not threatened
Eucomis_vandermerwei	VU	2	Possibly threatened
Eugenia_capensis	LC	0	Not threatened
Eugenia_erythrophylla	NT	1	Not threatened
Euphorbia_colliculina	EN	3	Possibly threatened
Euphorbia_cooperi	LC	0	Not threatened
Euphorbia_flanaganii	VU	2	Possibly threatened
Euphorbia_globosa	EN	3	Possibly threatened
Euphorbia_guerichiana	LC	0	Not threatened
Euphorbia_meloformis	NT	1	Not threatened
Euphorbia_nesemannii	NT	1	Not threatened
Euphorbia_rowlandii	NT	1	Not threatened
Euphorbia_schoenlandii	VU	2	Possibly threatened
Euphorbia_tirucalli	LC	0	Not threatened
Euphorbia_triangularis	LC	0	Not threatened
Excoecaria_simii	LC	0	Not threatened
Faidherbia_albida	LC	0	Not threatened
Faurea_galpinii	LC	0	Not threatened
Faurea_rochetiana	LC	0	Not threatened
Faurea_saligna	LC	0	Not threatened
Felicia_elongata	VU	2	Possibly threatened
Ferraria_foliosa	NT	1	Not threatened
Ficus_burtt-davyi	LC	0	Not threatened
Ficus_capreifolia	LC	0	Not threatened
Ficus_glumosa	LC	0	Not threatened
Ficus_ingens	LC	0	Not threatened
Ficus_petersii	LC	0	Not threatened
Ficus_polita	LC	0	Not threatened
Ficus_sur	LC	0	Not threatened
Ficus_sycomorus	LC	0	Not threatened
Ficus_tettensis	LC	0	Not threatened
Ficus_trichopoda	LC	0	Not threatened
Flacourtia_indica	LC	0	Not threatened
Flueggea_virosa	LC	0	Not threatened
Fockea_capensis	LC	0	Not threatened
Fockea_comaru	LC	0	Not threatened
Fockea_edulis	LC	0	Not threatened
Freesia_fergusoniae	VU	2	Possibly threatened
Freesia_leichtlinii	VU	2	Possibly threatened
Freylinia_lanceolata	LC	0	Not threatened
Galpinia_transvaalica	LC	0	Not threatened
Garcinia_livingstonei	LC	0	Not threatened
Gardenia_cornuta	LC	0	Not threatened
Gardenia_resiniflua	LC	0	Not threatened
Gardenia_thunbergia	LC	0	Not threatened
Gardenia_volkensii	LC	0	Not threatened
Gasteria_nitida	CR	4	Possibly threatened
Geissorhiza_brehmii	VU	2	Possibly threatened
Geissorhiza_foliosa	NT	1	Not threatened
Geissorhiza_outeniquensis	VU	2	Possibly threatened
Geissorhiza_purpurascens	CR	4	Possibly threatened
Geissorhiza_radians	EN	3	Possibly threatened
Geissorhiza_setacea	EN	3	Possibly threatened
Geissorhiza_splendidissima	VU	2	Possibly threatened
Geissorhiza_tulbaghensis	EN	3	Possibly threatened
Gerbera_aurantiaca	EN	3	Possibly threatened
Gethyllis_ciliaris	NT	1	Not threatened
Gethyllis_namaquensis	VU	2	Possibly threatened
Gladiolus_caeruleus	NT	1	Not threatened
Gladiolus_carmineus	VU	2	Possibly threatened
Gladiolus_cruentus	CR	4	Possibly threatened
Gladiolus_emiliae	NT	1	Not threatened
Gladiolus_fourcadei	CR	4	Possibly threatened
Gladiolus_griseus	CR	4	Possibly threatened
Gladiolus_huttonii	VU	2	Possibly threatened
Gladiolus_miniatus	VU	2	Possibly threatened
Gladiolus_recurvus	VU	2	Possibly threatened
Gladiolus_roseovenosus	CR	4	Possibly threatened
Gladiolus_teretifolius	NT	1	Not threatened
Gladiolus_trichonemifolius	VU	2	Possibly threatened
Gladiolus_vandermerwei	EN	3	Possibly threatened
Gladiolus_variegatus	VU	2	Possibly threatened
Gladiolus_watsonius	NT	1	Not threatened
Glottiphyllum_regium	EN	3	Possibly threatened
Gloveria_integrifolia	LC	0	Not threatened
Gnaphalium_declinatum	NT	1	Not threatened
Gnidia_chrysophylla	VU	2	Possibly threatened
Gnidia_cuneata	LC	0	Not threatened
Gnidia_humilis	EN	3	Possibly threatened
Gnidia_penicillata	NT	1	Not threatened
Gnidia_spicata	VU	2	Possibly threatened
Gnidia_variabilis	VU	2	Possibly threatened
Gonioma_kamassi	LC	0	Not threatened
Grewia_bicolor	LC	0	Not threatened
Grewia_caffra	LC	0	Not threatened
Grewia_flavescens	LC	0	Not threatened
Grewia_hexamita	LC	0	Not threatened
Grewia_lasiocarpa	LC	0	Not threatened
Grewia_monticola	LC	0	Not threatened
Gymnosporia_undata	LC	0	Not threatened
Habenaria_arenaria	LC	0	Not threatened
Habenaria_clavata	LC	0	Not threatened
Habenaria_dives	LC	0	Not threatened
Habenaria_dregeana	LC	0	Not threatened
Habenaria_epipactidea	LC	0	Not threatened
Habenaria_filicornis	LC	0	Not threatened
Habenaria_galpinii	LC	0	Not threatened
Habenaria_humilior	LC	0	Not threatened
Habenaria_kraenzliniana	NT	1	Not threatened
Habenaria_laevigata	LC	0	Not threatened
Habenaria_lithophila	LC	0	Not threatened
Habenaria_malacophylla	LC	0	Not threatened
Habenaria_pseudociliosa	LC	0	Not threatened
Habenaria_schimperiana	LC	0	Not threatened
Haemanthus_albiflos	LC	0	Not threatened
Haemanthus_amarylloides	EN	3	Possibly threatened
Haemanthus_barkerae	LC	0	Not threatened
Haemanthus_canaliculatus	EN	3	Possibly threatened
Haemanthus_carneus	LC	0	Not threatened
Haemanthus_coccineus	LC	0	Not threatened
Haemanthus_crispus	LC	0	Not threatened
Haemanthus_deformis	NT	1	Not threatened
Haemanthus_pumilio	EN	3	Possibly threatened
Haemanthus_sanguineus	LC	0	Not threatened
Haemanthus_unifoliatus	LC	0	Not threatened
Halleria_lucida	LC	0	Not threatened
Haplocarpha_lanata	LC	0	Not threatened
Haplocarpha_lyrata	LC	0	Not threatened
Haplocarpha_nervosa	LC	0	Not threatened
Haplocarpha_scaposa	LC	0	Not threatened
Harpagophytum_procumbens	LC	0	Not threatened
Harpochloa_falx	LC	0	Not threatened
Hartmanthus_pergamentaceus	LC	0	Not threatened
Harveya_bolusii	LC	0	Not threatened
Harveya_capensis	LC	0	Not threatened
Harveya_huttonii	LC	0	Not threatened
Harveya_pauciflora	LC	0	Not threatened
Harveya_speciosa	LC	0	Not threatened
Harveya_squamosa	LC	0	Not threatened
Harveya_stenosiphon	LC	0	Not threatened
Haworthia_attenuata	EN	3	Possibly threatened
Haworthia_bayeri	EN	3	Possibly threatened
Haworthia_chloracantha	EN	3	Possibly threatened
Haworthia_cooperi	CR	4	Possibly threatened
Haworthia_emelyae	CR	4	Possibly threatened
Haworthia_floribunda	CR	4	Possibly threatened
Haworthia_herbacea	CR	4	Possibly threatened
Haworthia_mirabilis	CR	4	Possibly threatened
Haworthia_truncata	VU	2	Possibly threatened
Haworthiopsis_limifolia	VU	2	Possibly threatened
Hebenstretia_comosa	LC	0	Not threatened
Hebenstretia_cordata	LC	0	Not threatened
Heeria_argentea	LC	0	Not threatened
Helichrysum_acutatum	LC	0	Not threatened
Helichrysum_cochleariforme	NT	1	Not threatened
Heliophila_linearis	VU	2	Possibly threatened
Hermannia_procumbens	CR	4	Possibly threatened
Hesperantha_vaginata	NT	1	Not threatened
Hessea_cinnamomea	EN	3	Possibly threatened
Heterorhachis_aculeata	VU	2	Possibly threatened
Holothrix_pilosa	NT	1	Not threatened
Holothrix_randii	NT	1	Not threatened
Hyobanche_robusta	EN	3	Possibly threatened
Ifloga_ambigua	LC	0	Not threatened
Ifloga_repens	LC	0	Not threatened
Impatiens_sylvicola	LC	0	Not threatened
Indigofera_adenoides	LC	0	Not threatened
Indigofera_amoena	LC	0	Not threatened
Indigofera_hispida	VU	2	Possibly threatened
Isoglossa_cooperi	LC	0	Not threatened
Isoglossa_woodii	LC	0	Not threatened
Isolepis_angelica	LC	0	Not threatened
Isolepis_hystrix	LC	0	Not threatened
Itasina_filifolia	LC	0	Not threatened
Ixia_dubia	LC	0	Not threatened
Ixia_flexuosa	LC	0	Not threatened
Ixia_maculata	NT	1	Not threatened
Ixia_monadelpha	EN	3	Possibly threatened
Ixia_versicolor	CR	4	Possibly threatened
Jamesbrittenia_albomarginata	LC	0	Not threatened
Jamesbrittenia_aspalathoides	LC	0	Not threatened
Jasminum_angulare	LC	0	Not threatened
Jasminum_glaucum	LC	0	Not threatened
Jatropha_capensis	LC	0	Not threatened
Jatropha_zeyheri	LC	0	Not threatened
Jordaaniella_cuprea	LC	0	Not threatened
Jordaaniella_dubia	LC	0	Not threatened
Jubaeopsis_caffra	EN	3	Possibly threatened
Juncus_capensis	LC	0	Not threatened
Juncus_cephalotes	LC	0	Not threatened
Justicia_anagalloides	LC	0	Not threatened
Justicia_andromeda	LC	0	Not threatened
Kalanchoe_lanceolata	LC	0	Not threatened
Kalanchoe_rotundifolia	LC	0	Not threatened
Kanahia_laniflora	LC	0	Not threatened
Karomia_speciosa	LC	0	Not threatened
Kedrostis_capensis	LC	0	Not threatened
Keetia_gueinzii	LC	0	Not threatened
Kewa_salsoloides	LC	0	Not threatened
Khadia_acutipetala	LC	0	Not threatened
Kigelia_africana	LC	0	Not threatened
Kiggelaria_africana	LC	0	Not threatened
Kirkia_acuminata	LC	0	Not threatened
Kirkia_wilmsii	LC	0	Not threatened
Klattia_stokoei	EN	3	Possibly threatened
Kniphofia_buchananii	LC	0	Not threatened
Kniphofia_caulescens	LC	0	Not threatened
Kniphofia_ensifolia	EN	3	Possibly threatened
Kniphofia_typhoides	NT	1	Not threatened
Kogelbergia_verticillata	LC	0	Not threatened
Kohautia_amatymbica	LC	0	Not threatened
Kraussia_floribunda	LC	0	Not threatened
Kumara_plicatilis	LC	0	Not threatened
Lachenalia_aurioliae	LC	0	Not threatened
Lachenalia_capensis	VU	2	Possibly threatened
Lachenalia_cernua	LC	0	Not threatened
Lachenalia_contaminata	NT	1	Not threatened
Lachenalia_corymbosa	VU	2	Possibly threatened
Lachenalia_peersii	VU	2	Possibly threatened
Lachenalia_sessiliflora	VU	2	Possibly threatened
Lachnaea_aurea	VU	2	Possibly threatened
Lachnaea_axillaris	NT	1	Not threatened
Lachnaea_burchellii	LC	0	Not threatened
Lachnaea_capitata	VU	2	Possibly threatened
Lachnaea_densiflora	NT	1	Not threatened
Lachnaea_diosmoides	LC	0	Not threatened
Lachnaea_filicaulis	NT	1	Not threatened
Lachnaea_grandiflora	VU	2	Possibly threatened
Lachnaea_greytonensis	VU	2	Possibly threatened
Lachnaea_uniflora	VU	2	Possibly threatened
Lachnospermum_fasciculatum	LC	0	Not threatened
Laggera_crispata	LC	0	Not threatened
Lampranthu_fugitans	VU	2	Possibly threatened
Lampranthus_bicolor	LC	0	Not threatened
Lampranthus_ceriseus	VU	2	Possibly threatened
Lampranthus_coccineus	CR	4	Possibly threatened
Lampranthus_debilis	EN	3	Possibly threatened
Lampranthus_fergusoniae	VU	2	Possibly threatened
Lampranthus_filicaulis	VU	2	Possibly threatened
Lampranthus_glaucus	VU	2	Possibly threatened
Lampranthus_glomeratus	EN	3	Possibly threatened
Lampranthus_leptaleon	EN	3	Possibly threatened
Lampranthus_pauciflorus	EN	3	Possibly threatened
Lampranthus_peacockiae	VU	2	Possibly threatened
Lampranthus_scaber	EN	3	Possibly threatened
Lampranthus_stenopetalus	VU	2	Possibly threatened
Lampranthus_vernalis	NT	1	Not threatened
Lanaria_lanata	LC	0	Not threatened
Lannea_discolor	LC	0	Not threatened
Lantana_rugosa	LC	0	Not threatened
Lapeirousia_anceps	LC	0	Not threatened
Lapeirousia_arenicola	LC	0	Not threatened
Lasiospermum_bipinnatum	LC	0	Not threatened
Launaea_sarmentosa	LC	0	Not threatened
Lauridia_reticulata	LC	0	Not threatened
Laurophyllus_capensis	LC	0	Not threatened
Lebeckia_gracilis	EN	3	Possibly threatened
Lebeckia_pauciflora	LC	0	Not threatened
Lebeckia_plukenetiana	EN	3	Possibly threatened
Lebeckia_sepiaria	LC	0	Not threatened
Ledebouria_apertiflora	LC	0	Not threatened
Ledebouria_asperifolia	LC	0	Not threatened
Ledebouria_galpinii	EN	3	Possibly threatened
Leersi_ hexandra	LC	0	Not threatened
Leidesia_procumbens	LC	0	Not threatened
Leipoldtia_schultzei	LC	0	Not threatened
Lemna_minor	LC	0	Not threatened
Leonotis_leonurus	LC	0	Not threatened
Leonotis_nepetifolia	LC	0	Not threatened
Lepisorus_schraderi	LC	0	Not threatened
Lessertia_annularis	LC	0	Not threatened
Lessertia_canescens	LC	0	Not threatened
Lessertia_capensis	LC	0	Not threatened
Leucadendro_floridum	CR	4	Possibly threatened
Leucadendron_album	LC	0	Not threatened
Leucadendron_arcuatum	LC	0	Not threatened
Leucadendron_argenteum	EN	3	Possibly threatened
Leucadendron_barkerae	LC	0	Not threatened
Leucadendron_burchellii	NT	1	Not threatened
Leucadendron_chamelaea	CR	4	Possibly threatened
Leucadendron_concavum	EN	3	Possibly threatened
Leucadendron_conicum	NT	1	Not threatened
Leucadendron_daphnoides	EN	3	Possibly threatened
Leucadendron_dregei	EN	3	Possibly threatened
Leucadendron_elimense	CR	4	Possibly threatened
Leucadendron_lanigerum	CR	4	Possibly threatened
Leucadendron_laxum	EN	3	Possibly threatened
Leucadendron_levisanus	CR	4	Possibly threatened
Leucadendron_loranthifolium	NT	1	Not threatened
Leucadendron_macowanii	CR	4	Possibly threatened
Leucadendron_modestum	EN	3	Possibly threatened
Leucadendron_nervosum	NT	1	Not threatened
Leucadendron_orientale	EN	3	Possibly threatened
Leucadendron_pubibracteolatum	NT	1	Not threatened
Leucadendron_remotum	EN	3	Possibly threatened
Leucadendron_sessile	NT	1	Not threatened
Leucadendron_stellare	CR	4	Possibly threatened
Leucadendron_stelligerum	CR	4	Possibly threatened
Leucadendron_teretifolium	NT	1	Not threatened
Leucadendron_thymifolium	CR	4	Possibly threatened
Leucadendron_tinctum	NT	1	Not threatened
Leucadendron_verticillatum	CR	4	Possibly threatened
Leucoptera_nodosa	VU	2	Possibly threatened
Leucosidea_sericea	LC	0	Not threatened
Leucospermum_catherinae	EN	3	Possibly threatened
Leucospermum_cordifolium	NT	1	Not threatened
Leucospermum_glabrum	EN	3	Possibly threatened
Leucospermum_gracile	NT	1	Not threatened
Leucospermum_grandiflorum	EN	3	Possibly threatened
Leucospermum_gueinzii	EN	3	Possibly threatened
Leucospermum_heterophyllum	EN	3	Possibly threatened
Leucospermum_muirii	EN	3	Possibly threatened
Leucospermum_pluridens	NT	1	Not threatened
Leucospermum_royenifolium	LC	0	Not threatened
Leucospermum_tottum	NT	1	Not threatened
Leucospermum_truncatulum	NT	1	Not threatened
Leucospermum_vestitum	NT	1	Not threatened
Leucospermum_winteri	NT	1	Not threatened
Leysera_gnaphalodes	LC	0	Not threatened
Leysera_tenella	LC	0	Not threatened
Lichtensteinia_lacera	LC	0	Not threatened
Lichtensteinia_latifolia	LC	0	Not threatened
Lichtensteinia_obscura	LC	0	Not threatened
Lidbeckia_pectinata	LC	0	Not threatened
Limonium_anthericoides	EN	3	Possibly threatened
Limonium_capense	NT	1	Not threatened
Limonium_kraussianum	LC	0	Not threatened
Limonium_longifolium	LC	0	Not threatened
Limonium_peregrinum	LC	0	Not threatened
Limonium_scabrum	LC	0	Not threatened
Lindernia_parviflora	LC	0	Not threatened
Linum_africanum	LC	0	Not threatened
Linum_thunbergii	LC	0	Not threatened
Liparia_angustifolia	EN	3	Possibly threatened
Liparia_hirsuta	LC	0	Not threatened
Liparia_laevigata	VU	2	Possibly threatened
Liparia_myrtifolia	LC	0	Not threatened
Liparia_parva	VU	2	Possibly threatened
Liparia_vestita	LC	0	Not threatened
Liparis_bowkeri	LC	0	Not threatened
Liparis_capensis	LC	0	Not threatened
Lippia_javanica	LC	0	Not threatened
Listia_heterophylla	LC	0	Not threatened
Lithops_herrei	LC	0	Not threatened
Lithops_lesliei	NT	1	Not threatened
Lithospermum_papillosum	LC	0	Not threatened
Lithospermum_scabrum	LC	0	Not threatened
Litogyne_gariepina	LC	0	Not threatened
Lobelia_anceps	LC	0	Not threatened
Lobelia_capillifolia	LC	0	Not threatened
Lobelia_valida	VU	2	Possibly threatened
Lobostemon_argenteus	LC	0	Not threatened
Lobostemon_belliformis	CR	4	Possibly threatened
Lobostemon_capitatus	VU	2	Possibly threatened
Lobostemon_echioides	LC	0	Not threatened
Lobostemon_fruticosus	LC	0	Not threatened
Lobostemon_sanguineus	VU	2	Possibly threatened
Lopholaena_coriifolia	LC	0	Not threatened
Lopholaena_segmentata	LC	0	Not threatened
Lotononis_dahlgrenii	VU	2	Possibly threatened
Lotononis_filiformis	EN	3	Possibly threatened
Lotononis_prostrata	NT	1	Not threatened
Loudetia_flavida	LC	0	Not threatened
Loudetia_simplex	LC	0	Not threatened
Ludwigia_octovalvis	LC	0	Not threatened
Lycium_afrum	LC	0	Not threatened
Lycium_cinereum	LC	0	Not threatened
Lycium_ferocissimum	LC	0	Not threatened
Lycium_horridum	LC	0	Not threatened
Lycopodium_clavatum	LC	0	Not threatened
Lydenburgia_cassinoides	NT	1	Not threatened
Lyperia_lychnidea	LC	0	Not threatened
Lyperia_tristis	LC	0	Not threatened
Machairophyllum_albidum	LC	0	Not threatened
Machairophyllum_bijliae	LC	0	Not threatened
Mackaya_bella	LC	0	Not threatened
Macrostylis_cassiopoides	EN	3	Possibly threatened
Macrostylis_villosa	EN	3	Possibly threatened
Maerua_parvifolia	LC	0	Not threatened
Maerua_racemulosa	LC	0	Not threatened
Maesa_lanceolata	LC	0	Not threatened
Mairia_coriacea	LC	0	Not threatened
Mairia_crenata	LC	0	Not threatened
Malephora_lutea	LC	0	Not threatened
Malephora_purpureocrocea	LC	0	Not threatened
Malephora_thunbergii	LC	0	Not threatened
Malephora_uitenhagensis	LC	0	Not threatened
Manilkara_mochisia	LC	0	Not threatened
Marasmodes_duemmeri	EN	3	Possibly threatened
Massonia_bifolia	LC	0	Not threatened
Massonia_depressa	LC	0	Not threatened
Massonia_jasminiflora	LC	0	Not threatened
Massonia_pustulata	LC	0	Not threatened
Mastersiella_digitata	LC	0	Not threatened
Mastersiella_purpurea	LC	0	Not threatened
Maurocenia_frangula	LC	0	Not threatened
Maytenus_lucida	LC	0	Not threatened
Maytenus_undata	LC	0	Not threatened
Melasphaerula_graminea	LC	0	Not threatened
Melianthus_comosus	LC	0	Not threatened
Melianthus_major	LC	0	Not threatened
Melianthus_villosus	LC	0	Not threatened
Melica_racemosa	LC	0	Not threatened
Melinis_nerviglumis	LC	0	Not threatened
Merciera_azurea	EN	3	Possibly threatened
Merciera_leptoloba	NT	1	Not threatened
Merciera_tenuifolia	VU	2	Possibly threatened
Merwilla_plumbea	NT	1	Not threatened
Mestoklema_albanicum	NT	1	Not threatened
Metalasia_adunca	NT	1	Not threatened
Metalasia_erectifolia	NT	1	Not threatened
Metalasia_schlechteri	CR	4	Possibly threatened
Metalasia_tenuifolia	VU	2	Possibly threatened
Microdon_capitatus	EN	3	Possibly threatened
Mimetes_argenteus	EN	3	Possibly threatened
Mimetes_capitulatus	EN	3	Possibly threatened
Mimetes_hottentoticus	CR	4	Possibly threatened
Mimetes_saxatilis	EN	3	Possibly threatened
Mimetes_splendidus	EN	3	Possibly threatened
Mondia_whitei	EN	3	Possibly threatened
Monsonia_speciosa	EN	3	Possibly threatened
Moraea_aristata	CR	4	Possibly threatened
Moraea_barnardiella	EN	3	Possibly threatened
Moraea_tricolor	EN	3	Possibly threatened
Moraea_tulbaghensis	EN	3	Possibly threatened
Moraea_vallisbelli	NT	1	Not threatened
Moraea_versicolor	VU	2	Possibly threatened
Moraea_villosa	VU	2	Possibly threatened
Muraltia_barkerae	EN	3	Possibly threatened
Muraltia_bolusii	EN	3	Possibly threatened
Muraltia_mitior	EN	3	Possibly threatened
Muraltia_pappeana	NT	1	Not threatened
Muraltia_thunbergii	NT	1	Not threatened
Muraltia_trinervia	NT	1	Not threatened
Myrsine_gilliana	EN	3	Possibly threatened
Nemesia_strumosa	NT	1	Not threatened
Nerine_gracilis	NT	1	Not threatened
Oedera_steyniae	VU	2	Possibly threatened
Oncosiphon_africanum	VU	2	Possibly threatened
Oryza_longistaminata	VU	2	Possibly threatened
Osyris_speciosa	VU	2	Possibly threatened
Otholobium_uncinatum	NT	1	Not threatened
Othonna_cacalioides	VU	2	Possibly threatened
Othonna_ciliata	VU	2	Possibly threatened
Oxalis_natans	CR	4	Possibly threatened
Oxalis_strigosa	EN	3	Possibly threatened
Paranomus_reflexus	EN	3	Possibly threatened
Paranomus_sceptrum-gustavianus	NT	1	Not threatened
Paranomus_spathulatus	NT	1	Not threatened
Paranomus_spicatus	NT	1	Not threatened
Paranomus_tomentosus	NT	1	Not threatened
Passerina_ericoides	VU	2	Possibly threatened
Pauridia_alba	VU	2	Possibly threatened
Pauridia_canaliculata	EN	3	Possibly threatened
Pauridia_linearis	VU	2	Possibly threatened
Pauridia_minuta	NT	1	Not threatened
Pauridia_pygmaea	EN	3	Possibly threatened
Pelargonium_caledonicum	CR	4	Possibly threatened
Pelargonium_chelidonium	EN	3	Possibly threatened
Pelargonium_divisifolium	NT	1	Not threatened
Pelargonium_ellaphieae	EN	3	Possibly threatened
Pelargonium_exhibens	NT	1	Not threatened
Pelargonium_ternifolium	NT	1	Not threatened
Phylica_leipoldtii	NT	1	Not threatened
Phylica_velutina	NT	1	Not threatened
Phyllopodium_capillare	NT	1	Not threatened
Podalyria_cordata	VU	2	Possibly threatened
Podalyria_microphylla	CR	4	Possibly threatened
Podranea_ricasoliana	VU	2	Possibly threatened
Protea_angustata	EN	3	Possibly threatened
Protea_compacta	NT	1	Not threatened
Protea_coronata	NT	1	Not threatened
Protea_effusa	NT	1	Not threatened
Protea_grandiceps	NT	1	Not threatened
Protea_lepidocarpodendron	NT	1	Not threatened
Protea_lorea	NT	1	Not threatened
Protea_obtusifolia	NT	1	Not threatened
Protea_parvula	NT	1	Not threatened
Protea_pudens	EN	3	Possibly threatened
Protea_recondita	NT	1	Not threatened
Protea_rupicola	EN	3	Possibly threatened
Protea_scabra	NT	1	Not threatened
Protea_stokoei	EN	3	Possibly threatened
Protea_susannae	NT	1	Not threatened
Protea_venusta	EN	3	Possibly threatened
Pseudoscolopia_polyantha	NT	1	Not threatened
Psoralea_fascicularis	EN	3	Possibly threatened
Psoralea_odoratissima	NT	1	Not threatened
Psoralea_venusta	VU	2	Possibly threatened
Pteronia_tenuifolia	EN	3	Possibly threatened
Pterygodium_inversum	EN	3	Possibly threatened
Rafnia_angulata	CR	4	Possibly threatened
Rafnia_vlokii	VU	2	Possibly threatened
Raphia_australis	VU	2	Possibly threatened
Restio_duthieae	VU	2	Possibly threatened
Restio_impolitus	VU	2	Possibly threatened
Restio_micans	EN	3	Possibly threatened
Rhigiophyllum_squarrosum	VU	2	Possibly threatened
Romulea_eximia	EN	3	Possibly threatened
Romulea_namaquensis	NT	1	Not threatened
Romulea_subfistulosa	NT	1	Not threatened
Rosettea_princeps	LC	0	Not threatened
Ruellia_pilosa	VU	2	Possibly threatened
Ruschia_geminiflora	VU	2	Possibly threatened
Ruschia_leptocalyx	EN	3	Possibly threatened
Ruschia_rubricaulis	VU	2	Possibly threatened
Ruschia_strubeniae	VU	2	Possibly threatened
Ruschia_tecta	EN	3	Possibly threatened
Satyrium_hallackii	EN	3	Possibly threatened
Satyrium_muticum	CR	4	Possibly threatened
Satyrium_princeps	VU	2	Possibly threatened
Selago_burchellii	VU	2	Possibly threatened
Selago_villicaulis	VU	2	Possibly threatened
Senecio_lycopodioides	VU	2	Possibly threatened
Senecio_verbascifolius	EN	3	Possibly threatened
Serruria_adscendens	NT	1	Not threatened
Serruria_aemula	CR	4	Possibly threatened
Serruria_bolusii	NT	1	Not threatened
Serruria_brownii	EN	3	Possibly threatened
Serruria_candicans	EN	3	Possibly threatened
Serruria_cyanoides	EN	3	Possibly threatened
Serruria_decumbens	EN	3	Possibly threatened
Serruria_effusa	NT	1	Not threatened
Serruria_elongata	NT	1	Not threatened
Serruria_fasciflora	NT	1	Not threatened
Serruria_florida	CR	4	Possibly threatened
Serruria_furcellata	CR	4	Possibly threatened
Serruria_heterophylla	EN	3	Possibly threatened
Serruria_hirsuta	CR	4	Possibly threatened
Serruria_linearis	EN	3	Possibly threatened
Serruria_nervosa	NT	1	Not threatened
Serruria_rosea	NT	1	Not threatened
Serruria_rostellaris	NT	1	Not threatened
Serruria_rubricaulis	NT	1	Not threatened
Serruria_trilopha	CR	4	Possibly threatened
Serruria_triternata	NT	1	Not threatened
Skiatophytum_tripolium	VU	2	Possibly threatened
Solanum_supinum	VU	2	Possibly threatened
Sparaxis_grandiflora	EN	3	Possibly threatened
Sparaxis_tricolor	VU	2	Possibly threatened
Spatalla_barbigera	NT	1	Not threatened
Spatalla_caudata	EN	3	Possibly threatened
Spatalla_curvifolia	NT	1	Not threatened
Spatalla_ericoides	EN	3	Possibly threatened
Spatalla_racemosa	NT	1	Not threatened
Spatalla_squamata	NT	1	Not threatened
Stangeria_eriopus	VU	2	Possibly threatened
Stayneria_neilii	VU	2	Possibly threatened
Steirodiscus_tagetes	VU	2	Possibly threatened
Stenostelma_umbelluliferum	NT	1	Not threatened
Stirtonanthus_taylorianus	VU	2	Possibly threatened
Stoebe_muiri	VU	2	Possibly threatened
Stoebe_rugulosa	EN	3	Possibly threatened
Strumaria_chaplinii	EN	3	Possibly threatened
Struthiola_anomala	VU	2	Possibly threatened
Stylapterus_fruticulosus	EN	3	Possibly threatened
Thamnochortus_dumosus	VU	2	Possibly threatened
Thesium_ecklonianum	EN	3	Possibly threatened
Trianoptiles_solitaria	CR	4	Possibly threatened
Trichodiadema_burgeri	VU	2	Possibly threatened
Tritonia_dubia	NT	1	Not threatened
Tritonia_flabellifolia	CR	4	Possibly threatened
Tritonia_squalida	NT	1	Not threatened
Tritoniopsis_elongata	EN	3	Possibly threatened
Tritoniopsis_flexuosa	EN	3	Possibly threatened
Tulista_minor	VU	2	Possibly threatened
Villarsia_goldblattiana	VU	2	Possibly threatened
Wachendorfia_brachyandra	VU	2	Possibly threatened
Wahlenbergia_subpilosa	VU	2	Possibly threatened
Warburgia_salutaris	EN	3	Possibly threatened
Watsonia_aletroides	NT	1	Not threatened
Watsonia_humilis	CR	4	Possibly threatened
Watsonia_hysterantha	NT	1	Not threatened
Wiborgia_tenuifolia	NT	1	Not threatened
Widdringtonia_schwarzii	NT	1	Not threatened
Wurmbea_hiemalis	VU	2	Possibly threatened
Wurmbea_inusta	VU	2	Possibly threatened
Xiphotheca_guthriei	EN	3	Possibly threatened
Xiphotheca_reflexa	EN	3	Possibly threatened
Zaluzianskya_parviflora	NT	1	Not threatened
Zantedeschia_pentlandii	VU	2	Possibly threatened
