# Supplementary material for: Effectiveness of South Africa's network of protected areas: Unassessed vascular plants predicted to be threatened using deep neural networks are all located in protected areas
Source: Ecol Evol. 2024 Sep 2;14(9):e70229. doi: 10.1002/ece3.70229 (PMC11368562; doi:10.1002/ece3.70229)
Supplement: Supplementary file 1 — Appendices S1–S14 [file ECE3-14-e70229-s004.zip › AppendixS14.xlsx]

## Sheet: Sheet1
DETAILED CLASSIFICATION
CLIMATE FEATURES
mode	level	dropout_rate	seed	max_epochs	patience	n_layers	use_bias	balance_classes	rescale_features	randomize_instances	mc_dropout	mc_dropout_reps	act_f	act_f_out	cv_fold	test_fraction	final_train_epoch_all	final_train_epoch_mean	train_acc	val_acc	test_acc	training_loss	validation_loss	test_loss	confusion_LC	confusion_NT	confusion_VU	confusion_EN	confusion_CR	confusion_0	confusion_1	delta_LC	delta_NT	delta_VU	delta_EN	delta_CR	delta_0	delta_1	model_outpath
nn-class	detail	0	1234	450	100	30	TRUE	FALSE	FALSE	TRUE	TRUE	100	relu	softmax	1	0.2	211	211	0.537255	0.522876	0.455497	1.07971	1.10914	1.346	65_3_7_0_0	14_1_17_6_0	9_1_12_4_0	8_1_17_9_0	7_1_8_1_0			28	31	35	15	17			modeltest2/model_1/iucnn_model.rds
nn-class	detail	0	1234	450	100	40_20	TRUE	FALSE	FALSE	TRUE	TRUE	100	relu	softmax	1	0.2	148	148	0.551634	0.509804	0.471204	1.05942	1.10361	1.35109	64_3_8_0_0	14_3_15_6_0	8_1_12_5_0	8_1_14_11_1	6_2_5_4_0			25	28	28	9	16			modeltest2/model_2/iucnn_model.rds
nn-class	detail	0	1234	450	100	50_30_10	TRUE	FALSE	FALSE	TRUE	TRUE	100	relu	softmax	1	0.2	37	37	0.538562	0.535948	0.460733	1.10702	1.13375	1.33058	61_0_14_0_0	15_2_12_9_0	9_0_11_6_0	9_1_11_14_0	7_1_4_5_0			26	34	26	1	17			modeltest2/model_3/iucnn_model.rds
nn-class	detail	0.1	1234	450	100	30	TRUE	FALSE	FALSE	TRUE	TRUE	100	relu	softmax	1	0.2	241	241	0.547712	0.503268	0.445026	1.09448	1.09212	1.36187	62_6_7_0_0	12_4_20_2_0	5_3_18_0_0	6_5_23_1_0	6_2_9_0_0			16	18	51	32	17			modeltest2/model_4/iucnn_model.rds
nn-class	detail	0.1	1234	450	100	40_20	TRUE	FALSE	FALSE	TRUE	TRUE	100	relu	softmax	1	0.2	172	172	0.551634	0.509804	0.429319	1.08158	1.07808	1.37687	64_4_7_0_0	14_4_16_4_0	8_2_12_4_0	8_5_19_2_1	7_2_7_1_0			26	21	35	24	16			modeltest2/model_5/iucnn_model.rds
nn-class	detail	0.1	1234	450	100	50_30_10	TRUE	FALSE	FALSE	TRUE	TRUE	100	relu	softmax	1	0.2	93	93	0.55817	0.542484	0.445026	1.10251	1.0994	1.35588	63_5_7_0_0	14_5_19_0_0	7_3_16_0_0	6_10_18_1_0	6_1_10_0_0			21	14	44	34	17			modeltest2/model_6/iucnn_model.rds
GEOGRAPHIC FEATURES
mode	level	dropout_rate	seed	max_epochs	patience	n_layers	use_bias	balance_classes	rescale_features	randomize_instances	mc_dropout	mc_dropout_reps	act_f	act_f_out	cv_fold	test_fraction	final_train_epoch_all	final_train_epoch_mean	train_acc	val_acc	test_acc	training_loss	validation_loss	test_loss	confusion_LC	confusion_NT	confusion_VU	confusion_EN	confusion_CR	confusion_0	confusion_1	delta_LC	delta_NT	delta_VU	delta_EN	delta_CR	delta_0	delta_1	model_outpath
nn-class	detail	0	1234	172	80	30	TRUE	FALSE	FALSE	TRUE	TRUE	100	relu	softmax	1	0.2	146	146	0.560784	0.542484	0.460733	1.07829	1.08546	1.25794	63_8_3_0_1	12_5_12_9_0	6_4_10_6_0	7_3_14_10_1	3_1_10_3_0			16	17	23	7	15			modeltest/model_1/iucnn_model.rds
nn-class	detail	0	1234	172	80	40_20	TRUE	FALSE	FALSE	TRUE	TRUE	100	relu	softmax	1	0.2	172	172	0.571242	0.522876	0.450262	1.04758	1.0767	1.26628	63_8_2_1_1	12_7_7_12_0	6_5_7_8_0	7_5_12_9_2	2_1_10_4_0			15	12	12	1	14			modeltest/model_2/iucnn_model.rds
nn-class	detail	0	1234	172	80	50_30_10	TRUE	FALSE	FALSE	TRUE	TRUE	100	relu	softmax	1	0.2	146	146	0.571242	0.529412	0.465969	1.04214	1.0643	1.27024	62_7_4_1_1	10_7_12_9_0	4_5_9_8_0	7_4_11_11_2	2_2_10_3_0			10	13	20	3	14			modeltest/model_3/iucnn_model.rds
nn-class	detail	0.1	1234	172	80	30	TRUE	FALSE	FALSE	TRUE	TRUE	100	relu	softmax	1	0.2	137	137	0.551634	0.496732	0.450262	1.09021	1.07435	1.28398	63_7_3_1_1	12_6_10_10_0	7_4_8_7_0	7_3_15_9_1	3_2_10_2_0			17	16	20	6	15			modeltest/model_4/iucnn_model.rds
nn-class	detail	0.1	1234	172	80	40_20	TRUE	FALSE	FALSE	TRUE	TRUE	100	relu	softmax	1	0.2	167	167	0.556863	0.535948	0.460733	1.07301	1.06797	1.28935	63_7_3_1_1	12_7_8_11_0	5_5_9_7_0	7_5_12_9_2	2_2_10_3_0			14	12	16	4	14			modeltest/model_5/iucnn_model.rds
nn-class	detail	0.1	1234	172	80	50_30_10	TRUE	FALSE	FALSE	TRUE	TRUE	100	relu	softmax	1	0.2	146	146	0.571242	0.568627	0.455497	1.07247	1.05916	1.30497	62_6_5_1_1	12_3_12_11_0	4_3_10_9_0	7_2_13_12_1	2_1_10_4_0			12	23	24	2	15			modeltest/model_6/iucnn_model.rds
GEOGRAPHIC + CLIMATE
mode	level	dropout_rate	seed	max_epochs	patience	n_layers	use_bias	balance_classes	rescale_features	randomize_instances	mc_dropout	mc_dropout_reps	act_f	act_f_out	cv_fold	test_fraction	final_train_epoch_all	final_train_epoch_mean	train_acc	val_acc	test_acc	training_loss	validation_loss	test_loss	confusion_LC	confusion_NT	confusion_VU	confusion_EN	confusion_CR	confusion_0	confusion_1	delta_LC	delta_NT	delta_VU	delta_EN	delta_CR	delta_0	delta_1	model_outpath
nn-class	detail	0	1234	75	50	30	TRUE	FALSE	FALSE	TRUE	TRUE	100	relu	softmax	1	0.2	75	75	0.54902	0.503268	0.465969	1.08832	1.13511	1.2787	65_5_5_0_0	15_7_10_6_0	7_3_10_6_0	7_3_18_7_0	5_1_10_1_0			24	19	27	15	17			modeltest3/model_1/iucnn_model.rds
nn-class	detail	0	1234	75	50	40_20	TRUE	FALSE	FALSE	TRUE	TRUE	100	relu	softmax	1	0.2	34	34	0.569935	0.538235	0.445026	1.0445	1.082	1.25687	61_8_6_0_0	14_8_14_2_0	5_4_15_2_0	5_4_25_1_0	3_2_12_0_0			13	12	46	30	17			modeltest3/model_2/iucnn_model.rds
nn-class	detail	0	1234	75	50	50_30_10	TRUE	FALSE	FALSE	TRUE	TRUE	100	relu	softmax	1	0.2	20	20	0.538562	0.558627	0.492147	1.10349	1.0895	1.27049	70_1_4_0_0	18_2_3_15_0	8_3_6_9_0	8_3_8_16_0	6_0_4_7_0			35	29	1	12	17			modeltest3/model_3/iucnn_model.rds
nn-class	detail	0.1	1234	75	50	30	TRUE	FALSE	FALSE	TRUE	TRUE	100	relu	softmax	1	0.2	62	62	0.551634	0.529412	0.450262	1.08949	1.10551	1.27204	63_4_8_0_0	15_5_18_0_0	7_2_17_0_0	6_3_25_1_0	4_1_12_0_0			20	23	54	34	17			modeltest3/model_4/iucnn_model.rds
nn-class	detail	0.1	1234	75	50	40_20	TRUE	FALSE	FALSE	TRUE	TRUE	100	relu	softmax	1	0.2	38	38	0.55817	0.555556	0.450262	1.07525	1.07742	1.29145	62_2_11_0_0	14_3_20_1_0	5_2_18_1_0	6_2_24_3_0	2_1_13_1_0			14	28	60	29	17			modeltest3/model_5/iucnn_model.rds
nn-class	detail	0.1	1234	75	50	50_30_10	TRUE	FALSE	FALSE	TRUE	TRUE	100	relu	softmax	1	0.2	57	57	0.571242	0.522876	0.445026	1.08355	1.0875	1.28766	61_7_7_0_0	14_6_13_5_0	5_2_17_2_0	6_1_26_1_1	2_0_15_0_0			13	22	52	27	16			modeltest3/model_6/iucnn_model.rds
BINARY CLASSIFICATION
CLIMATE FEATURES
mode	level	dropout_rate	seed	max_epochs	patience	n_layers	use_bias	balance_classes	rescale_features	randomize_instances	mc_dropout	mc_dropout_reps	act_f	act_f_out	cv_fold	test_fraction	final_train_epoch_all	final_train_epoch_mean	train_acc	val_acc	test_acc	training_loss	validation_loss	test_loss	confusion_LC	confusion_NT	confusion_VU	confusion_EN	confusion_CR	confusion_0	confusion_1	delta_LC	delta_NT	delta_VU	delta_EN	delta_CR	delta_0	delta_1	model_outpath
nn-class	broad	0	1234	188	100	30	TRUE	FALSE	FALSE	TRUE	TRUE	100	relu	softmax	1	0.2	186	186	0.769935	0.79085	0.706806	0.481199	0.467709	0.581491						94_19	37_41						18	18	modeltest5/model_1/iucnn_model.rds
nn-class	broad	0	1234	188	100	40_20	TRUE	FALSE	FALSE	TRUE	TRUE	100	relu	softmax	1	0.2	58	58	0.785621	0.823529	0.696335	0.463746	0.456872	0.590304						85_28	30_48						2	2	modeltest5/model_2/iucnn_model.rds
nn-class	broad	0	1234	188	100	50_30_10	TRUE	FALSE	FALSE	TRUE	TRUE	100	relu	softmax	1	0.2	168	168	0.802614	0.823529	0.701571	0.438732	0.447989	0.592746						86_27	30_48						3	3	modeltest5/model_3/iucnn_model.rds
nn-class	broad	0.1	1234	188	100	30	TRUE	FALSE	FALSE	TRUE	TRUE	100	relu	softmax	1	0.2	117	117	0.773856	0.797386	0.685864	0.471081	0.444495	0.59285						81_32	28_50						4	4	modeltest5/model_4/iucnn_model.rds
nn-class	broad	0.1	1234	188	100	40_20	TRUE	FALSE	FALSE	TRUE	TRUE	100	relu	softmax	1	0.2	113	113	0.79085	0.79085	0.691099	0.462767	0.445948	0.589201						84_29	30_48						1	1	modeltest5/model_5/iucnn_model.rds
nn-class	broad	0.1	1234	188	100	50_30_10	TRUE	FALSE	FALSE	TRUE	TRUE	100	relu	softmax	1	0.2	116	116	0.788235	0.803922	0.691099	0.461269	0.447482	0.62769						84_29	30_48						1	1	modeltest5/model_6/iucnn_model.rds
GEOGRAPHIC FEATURES
mode	level	dropout_rate	seed	max_epochs	patience	n_layers	use_bias	balance_classes	rescale_features	randomize_instances	mc_dropout	mc_dropout_reps	act_f	act_f_out	cv_fold	test_fraction	final_train_epoch_all	final_train_epoch_mean	train_acc	val_acc	test_acc	training_loss	validation_loss	test_loss	confusion_LC	confusion_NT	confusion_VU	confusion_EN	confusion_CR	confusion_0	confusion_1	delta_LC	delta_NT	delta_VU	delta_EN	delta_CR	delta_0	delta_1	model_outpath
nn-class	broad	0	1234	188	80	30	TRUE	FALSE	FALSE	TRUE	TRUE	100	relu	softmax	1	0.2	179	179	0.781699	0.810458	0.732984	0.458261	0.430314	0.547225						90_23	28_50						5	5	modeltest4/model_1/iucnn_model.rds
nn-class	broad	0	1234	188	80	40_20	TRUE	FALSE	FALSE	TRUE	TRUE	100	relu	softmax	1	0.2	177	177	0.785621	0.803922	0.732984	0.443836	0.423001	0.552537						90_23	28_50						5	5	modeltest4/model_2/iucnn_model.rds
nn-class	broad	0	1234	188	80	50_30_10	TRUE	FALSE	FALSE	TRUE	TRUE	100	relu	softmax	1	0.2	113	113	0.802614	0.810458	0.743455	0.435066	0.431126	0.564339						86_27	22_56						5	5	modeltest4/model_3/iucnn_model.rds
nn-class	broad	0.1	1234	188	80	30	TRUE	FALSE	FALSE	TRUE	TRUE	100	relu	softmax	1	0.2	150	150	0.780392	0.803922	0.748691	0.467449	0.421081	0.561749						82_31	17_61						14	14	modeltest4/model_4/iucnn_model.rds
nn-class	broad	0.1	1234	188	80	40_20	TRUE	FALSE	FALSE	TRUE	TRUE	100	relu	softmax	1	0.2	160	160	0.789542	0.803922	0.743455	0.462008	0.430423	0.558252						90_23	26_52						3	3	modeltest4/model_5/iucnn_model.rds
nn-class	broad	0.1	1234	188	80	50_30_10	TRUE	FALSE	FALSE	TRUE	TRUE	100	relu	softmax	1	0.2	120	120	0.785621	0.810458	0.727749	0.458555	0.420905	0.564308						91_22	30_48						8	8	modeltest4/model_6/iucnn_model.rds
GEOGRAPHIC + CLIMATE
mode	level	dropout_rate	seed	max_epochs	patience	n_layers	use_bias	balance_classes	rescale_features	randomize_instances	mc_dropout	mc_dropout_reps	act_f	act_f_out	cv_fold	test_fraction	final_train_epoch_all	final_train_epoch_mean	train_acc	val_acc	test_acc	training_loss	validation_loss	test_loss	confusion_LC	confusion_NT	confusion_VU	confusion_EN	confusion_CR	confusion_0	confusion_1	delta_LC	delta_NT	delta_VU	delta_EN	delta_CR	delta_0	delta_1	model_outpath
nn-class	broad	0	1234	125	80	30	TRUE	FALSE	FALSE	TRUE	TRUE	100	relu	softmax	1	0.2	44	44	0.792157	0.803922	0.717277	0.452283	0.452143	0.540511						87_26	28_50						2	2	modeltest6/model_1/iucnn_model.rds
nn-class	broad	0	1234	125	80	40_20	TRUE	FALSE	FALSE	TRUE	TRUE	100	relu	softmax	1	0.2	102	102	0.797386	0.803922	0.722513	0.443547	0.460088	0.52861						89_24	29_49						5	5	modeltest6/model_2/iucnn_model.rds
nn-class	broad	0	1234	125	80	50_30_10	TRUE	FALSE	FALSE	TRUE	TRUE	100	relu	softmax	1	0.2	36	36	0.801307	0.810458	0.764398	0.436336	0.452766	0.506086						88_25	20_58						5	5	modeltest6/model_3/iucnn_model.rds
nn-class	broad	0.1	1234	125	80	30	TRUE	FALSE	FALSE	TRUE	TRUE	100	relu	softmax	1	0.2	55	55	0.805229	0.823529	0.73822	0.441504	0.4519	0.520114						87_26	24_54						2	2	modeltest6/model_4/iucnn_model.rds
nn-class	broad	0.1	1234	125	80	40_20	TRUE	FALSE	FALSE	TRUE	TRUE	100	relu	softmax	1	0.2	121	121	0.814379	0.836601	0.764399	0.428999	0.430857	0.514142						91_22	23_55						1	1	modeltest6/model_5/iucnn_model.rds
nn-class	broad	0.1	1234	125	80	50_30_10	TRUE	FALSE	FALSE	TRUE	TRUE	100	relu	softmax	1	0.2	57	57	0.807843	0.810458	0.73822	0.429246	0.435179	0.555874						87_26	24_54						2	2	modeltest6/model_6/iucnn_model.rds
