# Supplementary material for: Effectiveness of South Africa's network of protected areas: Unassessed vascular plants predicted to be threatened using deep neural networks are all located in protected areas
Source: Ecol Evol. 2024 Sep 2;14(9):e70229. doi: 10.1002/ece3.70229 (PMC11368562; doi:10.1002/ece3.70229)
Supplement: Supplementary file 1 — Appendices S1–S14 [file ECE3-14-e70229-s004.zip › AppendixS2.xlsx]

## Sheet: Sheet1
species	decimallongitude	decimallatitude
Abutilon_angulatum	28.79472	-22.495992
Abutilon_angulatum	31.756696	-25.356836
Abutilon_angulatum	31.171487	-22.35746
Abutilon_angulatum	31.383	-23.044
Abutilon_angulatum	31.301238	-23.1727
Abutilon_angulatum	31.379999	-23.040001
Abutilon_angulatum	28.983638	-25.739164
Abutilon_angulatum	27.820556	-24.071111
Abutilon_angulatum	31.171106	-22.356892
Abutilon_angulatum	31.118	-22.668
Abutilon_angulatum	31.120001	-22.67
Abutilon_angulatum	30.751318	-30.277203
Abutilon_angulatum	30.726453	-24.190801
Abutilon_angulatum	31.081939	-25.671908
Abutilon_angulatum	30.343963	-22.37348
Abutilon_angulatum	31.0145	-22.6904
Abutilon_angulatum	31.015822	-22.691881
Abutilon_angulatum	31.171519	-22.357431
Abutilon_angulatum	30.74366	-30.271966
Abutilon_angulatum	30.8127	-24.4065
Abutilon_angulatum	30.940728	-24.157197
Abutilon_angulatum	22.530081	-27.328428
Abutilon_sonneratianum	25.438405	-33.815019
Abutilon_sonneratianum	26.665245	-33.686685
Abutilon_sonneratianum	28.291165	-25.816902
Abutilon_sonneratianum	29.97708	-30.83025
Abutilon_sonneratianum	23.06603	-34.05424
Abutilon_sonneratianum	22.941542	-34.062642
Abutilon_sonneratianum	30.743473	-30.272608
Abutilon_sonneratianum	26.671949	-33.316533
Abutilon_sonneratianum	26.336705	-33.644577
Abutilon_sonneratianum	30.952413	-25.675205
Abutilon_sonneratianum	30.382742	-30.663649
Abutilon_sonneratianum	22.85433	-33.962567
Abutilon_sonneratianum	25.667347	-32.647149
Abutilon_sonneratianum	26.994163	-33.235117
Abutilon_sonneratianum	22.72611	-34.01139
Abutilon_sonneratianum	20.787	-34.106
Abutilon_sonneratianum	25.757793	-32.119808
Abutilon_sonneratianum	25.72476	-33.381222
Abutilon_sonneratianum	22.854405	-33.962772
Abutilon_sonneratianum	26.598637	-33.679248
Abutilon_sonneratianum	24.2005	-34.0628
Abutilon_sonneratianum	22.005408	-34.201728
Abutilon_sonneratianum	25.694951	-33.335531
Abutilon_sonneratianum	25.811818	-33.630709
Abutilon_sonneratianum	22.177486	-33.973534
Abutilon_sonneratianum	22.183184	-33.389935
Abutilon_sonneratianum	21.923712	-34.244658
Abutilon_sonneratianum	25.548382	-33.953865
Abutilon_sonneratianum	22.237433	-34.027088
Abutilon_sonneratianum	22.19	-34.028333
Abutilon_sonneratianum	27.480727	-33.283212
Abutilon_sonneratianum	23.035433	-34.076717
Abutilon_sonneratianum	21.920967	-34.251155
Abutilon_sonneratianum	22.722363	-34.008553
Abutilon_sonneratianum	20.207504	-33.600559
Abutilon_sonneratianum	30.736687	-30.275839
Abutilon_sonneratianum	25.792681	-33.384676
Abutilon_sonneratianum	25.487577	-34.023923
Abutilon_sonneratianum	22.130696	-34.174376
Abutilon_sonneratianum	22.08982	-33.96778
Abutilon_sonneratianum	25.596738	-33.973269
Abutilon_sonneratianum	25.548987	-33.385466
Abutilon_sonneratianum	22.223403	-34.032244
Abutilon_sonneratianum	22.798031	-34.031069
Abutilon_sonneratianum	25.725112	-33.381787
Abutilon_sonneratianum	21.90965	-34.240773
Abutilon_sonneratianum	25.724988	-33.383265
Abutilon_sonneratianum	27.430045	-33.251458
Abutilon_sonneratianum	24.50598	-32.263
Abutilon_sonneratianum	22.086389	-33.968333
Abutilon_sonneratianum	24.506315	-32.263049
Abutilon_sonneratianum	25.814304	-33.633826
Abutilon_sonneratianum	23.048134	-34.071724
Abutilon_sonneratianum	26.606154	-33.235999
Abutilon_sonneratianum	22.65153	-33.981286
Abutilon_sonneratianum	25.725272	-33.38331
Abutilon_sonneratianum	22.7175	-33.982778
Abutilon_sonneratianum	23.579053	-33.982796
Abutilon_sonneratianum	22.941472	-34.062661
Abutilon_sonneratianum	23.373938	-34.041689
Abutilon_sonneratianum	22.939003	-34.05978
Abutilon_sonneratianum	27.252691	-33.035629
Abutilon_sonneratianum	21.78718	-34.338943
Abutilon_sonneratianum	25.312473	-33.975466
Abutilon_sonneratianum	22.551763	-33.990728
Abutilon_sonneratianum	21.411347	-34.352178
Abutilon_sonneratianum	21.35683	-34.316162
Abutilon_sonneratianum	31.38361	-28.876468
Abutilon_sonneratianum	26.705312	-33.387596
Abutilon_sonneratianum	26.526738	-33.62842
Abutilon_sonneratianum	21.246503	-34.114739
Abutilon_sonneratianum	22.228709	-34.032376
Abutilon_sonneratianum	24.432651	-32.473886
Abutilon_sonneratianum	25.724722	-33.381389
Abutilon_sonneratianum	25.63097	-33.85631
Abutilon_sonneratianum	21.75108	-33.460797
Abutilon_sonneratianum	25.532677	-33.94117
Abutilon_sonneratianum	22.033558	-34.053184
Abutilon_sonneratianum	25.573138	-34.044712
Abutilon_sonneratianum	30.382584	-30.663599
Abutilon_sonneratianum	22.99528	-34.07139
Abutilon_sonneratianum	20.629228	-34.360758
Abutilon_sonneratianum	25.635772	-32.678182
Abutilon_sonneratianum	25.635772	-32.678182
Abutilon_sonneratianum	25.635772	-32.678182
Abutilon_sonneratianum	22.227093	-34.051136
Abutilon_sonneratianum	25.812275	-33.631372
Abutilon_sonneratianum	22.980039	-34.043014
Abutilon_sonneratianum	22.941525	-34.062648
Abutilon_sonneratianum	21.408396	-34.378401
Abutilon_sonneratianum	21.85883	-34.28486
Abutilon_sonneratianum	26.655844	-33.677361
Abutilon_sonneratianum	25.087483	-33.871608
Abutilon_sonneratianum	25.812502	-33.698098
Abutilon_sonneratianum	22.239428	-34.034317
Abutilon_sonneratianum	22.09181	-33.9705
Abutilon_sonneratianum	31.753985	-28.961157
Abutilon_sonneratianum	22.09301	-33.96988
Abutilon_sonneratianum	26.009	-32.8909
Abutilon_sonneratianum	25.688234	-33.350062
Abutilon_sonneratianum	22.28537	-34.048424
Abutilon_sonneratianum	22.182891	-33.389487
Abutilon_sonneratianum	27.01497	-33.241266
Abutilon_sonneratianum	25.526748	-33.887641
Abutilon_sonneratianum	21.25362	-34.11612
Abutilon_sonneratianum	22.717588	-33.983098
Abutilon_sonneratianum	26.658685	-33.610562
Abutilon_sonneratianum	25.578773	-33.99194
Abutilon_sonneratianum	24.244181	-32.345855
Abutilon_sonneratianum	22.083558	-34.193841
Abutilon_sonneratianum	22.995422	-34.07157
Abutilon_sonneratianum	24.576325	-33.92519
Abutilon_sonneratianum	22.085794	-33.970191
Abutilon_sonneratianum	25.858232	-33.713972
Abutilon_sonneratianum	29.929272	-31.296653
Abutilon_sonneratianum	22.182651	-33.389964
Abutilon_sonneratianum	25.758156	-32.120964
Abutilon_sonneratianum	30.742972	-30.27249
Abutilon_sonneratianum	20.322691	-34.410054
Abutilon_sonneratianum	25.755102	-33.417848
Abutilon_sonneratianum	23.068482	-34.053187
Abutilon_sonneratianum	21.82019	-34.300262
Abutilon_sonneratianum	32.25	-27.666667
Abutilon_sonneratianum	22.08909	-33.96461
Abutilon_sonneratianum	23.068381	-34.052872
Abutilon_sonneratianum	25.832875	-33.587338
Abutilon_sonneratianum	22.147798	-34.078188
Abutilon_sonneratianum	22.177683	-33.974083
Abutilon_sonneratianum	22.183408	-33.390062
Abutilon_sonneratianum	30.491817	-29.638554
Abutilon_sonneratianum	23.915835	-33.514087
Abutilon_sonneratianum	25.53488	-34.00451
Abutilon_sonneratianum	29.698154	-28.997663
Abutilon_sonneratianum	22.237658	-34.027504
Abutilon_sonneratianum	21.927272	-34.24287
Abutilon_sonneratianum	25.724722	-33.381389
Abutilon_sonneratianum	30.845062	-29.782572
Abutilon_sonneratianum	20.042355	-33.638535
Abutilon_sonneratianum	24.69312	-32.93817
Abutilon_sonneratianum	22.094986	-33.960914
Abutilon_sonneratianum	21.412338	-34.369775
Abutilon_sonneratianum	22.77748	-34.01467
Abutilon_sonneratianum	22.127365	-34.173695
Abutilon_sonneratianum	31.7322	-27.5569
Abutilon_sonneratianum	20.322717	-34.409997
Abutilon_sonneratianum	25.20083	-32.435
Abutilon_sonneratianum	22.087212	-34.147917
Abutilon_sonneratianum	24.35122	-33.64978
Abutilon_sonneratianum	25.725315	-33.383073
Abutilon_sonneratianum	25.696244	-33.501077
Abutilon_sonneratianum	22.236803	-34.027824
Abutilon_sonneratianum	19.965791	-33.86509
Abutilon_sonneratianum	22.023064	-33.486962
Abutilon_sonneratianum	25.724845	-33.381323
Abutilon_sonneratianum	31.4186	-29.2011
Abutilon_sonneratianum	23.016215	-34.039087
Abutilon_sonneratianum	28.291165	-25.816902
Abutilon_sonneratianum	20.10069	-33.866457
Abutilon_sonneratianum	25.694437	-33.335505
Abutilon_sonneratianum	20.897953	-34.086304
Abutilon_sonneratianum	22.143208	-34.182446
Abutilon_sonneratianum	26.604197	-33.60642
Abutilon_sonneratianum	30.742443	-30.272682
Abutilon_sonneratianum	26.955422	-33.251376
Abutilon_sonneratianum	22.841298	-33.979232
Abutilon_sonneratianum	19.86422	-33.769308
Abutilon_sonneratianum	23.02233	-34.0706
Abutilon_sonneratianum	22.294281	-34.01862
Abutilon_sonneratianum	30.988838	-29.631527
Abutilon_sonneratianum	23.0261	-34.06292
Abutilon_sonneratianum	22.635289	-33.986838
Abutilon_sonneratianum	23.174509	-33.817991
Abutilon_sonneratianum	25.615739	-33.972461
Abutilon_sonneratianum	20.322592	-34.410103
Abutilon_sonneratianum	19.830643	-33.794541
Abutilon_sonneratianum	22.17465	-34.07508
Abutilon_sonneratianum	26.402596	-33.757985
Abutilon_sonneratianum	20.321884	-34.411184
Abutilon_sonneratianum	26.125781	-33.510095
Abutilon_sonneratianum	31.751592	-27.514887
Abutilon_sonneratianum	20.08977	-33.82566
Abutilon_sonneratianum	22.98698	-34.0659
Abutilon_sonneratianum	27.12273	-32.161126
Abutilon_sonneratianum	25.7267	-33.389732
Abutilon_sonneratianum	22.645397	-34.001653
Abutilon_sonneratianum	22.237223	-34.027222
Abutilon_sonneratianum	22.082737	-34.118915
Abutilon_sonneratianum	22.0853	-34.12419
Abutilon_sonneratianum	26.402469	-33.75837
Abutilon_sonneratianum	22.17446	-34.07368
Abutilon_sonneratianum	22.651599	-33.983632
Abutilon_sonneratianum	23.066008	-34.054008
Abutilon_sonneratianum	22.10802	-34.162629
Abutilon_sonneratianum	25.691737	-33.769713
Abutilon_sonneratianum	25.505163	-33.999371
Abutilon_sonneratianum	25.72523	-33.383037
Abutilon_sonneratianum	22.011185	-34.061756
Abutilon_sonneratianum	28.0	-26.18
Abutilon_sonneratianum	25.747253	-33.444265
Abutilon_sonneratianum	25.726617	-33.389782
Abutilon_sonneratianum	25.01898	-33.867008
Abutilon_sonneratianum	19.86578	-33.774237
Abutilon_sonneratianum	27.457926	-33.1542
Abutilon_sonneratianum	22.734725	-33.98608
Abutilon_sonneratianum	25.780821	-33.5268
Abutilon_sonneratianum	26.375189	-33.725797
Abutilon_sonneratianum	22.092844	-33.969959
Abutilon_sonneratianum	21.3963	-34.3714
Abutilon_sonneratianum	30.742443	-30.272682
Abutilon_sonneratianum	30.146636	-23.053769
Abutilon_sonneratianum	21.87706	-34.3425
Abutilon_sonneratianum	25.697222	-33.508333
Abutilon_sonneratianum	22.99528	-34.07154
Abutilon_sonneratianum	19.870383	-33.943146
Abutilon_sonneratianum	25.724722	-33.381389
Abutilon_sonneratianum	22.724	-34.01082
Abutilon_sonneratianum	20.220456	-33.958357
Abutilon_sonneratianum	22.243716	-34.051871
Abutilon_sonneratianum	22.126633	-34.173703
Acalypha_glabrata	27.800137	-25.127284
Acalypha_glabrata	30.751318	-30.277203
Acalypha_glabrata	30.682962	-24.488205
Acalypha_glabrata	30.267617	-30.711395
Acalypha_glabrata	31.122161	-24.522195
Acalypha_glabrata	31.9	-24.780001
Acalypha_glabrata	31.876147	-25.962362
Acalypha_glabrata	31.292453	-25.671612
Acalypha_glabrata	30.986043	-29.864303
Acalypha_glabrata	31.109597	-29.681343
Acalypha_glabrata	32.70801	-27.4162
Acalypha_glabrata	31.249852	-25.519565
Acalypha_glabrata	28.026385	-26.017781
Acalypha_glabrata	30.498814	-30.678651
Acalypha_glabrata	31.282753	-25.527574
Acalypha_glabrata	27.994	-26.009
Acalypha_glabrata	28.875	-30.875
Acalypha_glabrata	31.040643	-29.801458
Acalypha_glabrata	31.7394	-25.0236
Acalypha_glabrata	31.405333	-24.453583
Acalypha_glabrata	27.99	-26.01
Acalypha_glabrata	31.74	-25.02
Acalypha_glabrata	31.05	-25.78333
Acalypha_glabrata	30.730266	-30.277845
Acalypha_glabrata	31.05	-25.78333
Acalypha_glabrata	27.993694	-26.009056
Acalypha_glabrata	30.259347	-24.156167
Acalypha_glabrata	30.498814	-30.678651
Acalypha_glabrata	31.203503	-29.547237
Acalypha_glabrata	31.262762	-25.52398
Acalypha_glabrata	30.854315	-22.628201
Acalypha_glabrata	29.53011	-22.978879
Acalypha_glabrata	32.3653	-27.9739
Acalypha_glabrata	26.633606	-32.764181
Acalypha_glabrata	31.898556	-24.780306
Acalypha_glabrata	30.82222	-28.75528
Acalypha_glabrata	18.4975	-34.35722
Acalypha_glabrata	29.481245	-23.050561
Acalypha_glabrata	30.737738	-30.276418
Acalypha_glabrata	31.204592	-29.546355
Acalypha_glabrata	30.981053	-29.859303
Acalypha_glabrata	31.899	-24.78
Acalypha_glabrata	30.812798	-24.404985
Acokanthera_oblongifolia	31.033333	-29.85
Acokanthera_oblongifolia	32.3039	-28.4333
Acokanthera_oblongifolia	22.463142	-33.943033
Acokanthera_oblongifolia	25.57675	-33.981372
Acokanthera_oblongifolia	32.6768	-27.5421
Acokanthera_oblongifolia	31.785847	-28.950901
Acokanthera_oblongifolia	30.926078	-29.82427
Acokanthera_oblongifolia	30.986538	-29.86508
Acokanthera_oblongifolia	30.987028	-29.870522
Acokanthera_oblongifolia	32.1419	-28.0675
Acokanthera_oblongifolia	31.053786	-29.775348
Acokanthera_oblongifolia	28.382556	-32.68138
Acokanthera_oblongifolia	31.0055	-29.8483
Acokanthera_oblongifolia	25.617855	-33.97766
Acokanthera_oblongifolia	30.32349	-30.92018
Acokanthera_oblongifolia	30.468477	-30.724848
Acokanthera_oblongifolia	32.6716	-27.5489
Acokanthera_oblongifolia	31.110833	-29.685
Acokanthera_oblongifolia	32.072595	-28.08401
Acokanthera_oblongifolia	27.106348	-33.520801
Acokanthera_oblongifolia	31.01	-29.85
Acokanthera_oblongifolia	24.2099	-34.0542
Acokanthera_oppositifolia	22.573803	-33.99115
Acokanthera_oppositifolia	31.040746	-29.802567
Acokanthera_oppositifolia	22.463533	-33.947116
Acokanthera_oppositifolia	27.947803	-26.046729
Acokanthera_oppositifolia	22.459155	-33.956497
Acokanthera_oppositifolia	27.778443	-25.915979
Acokanthera_oppositifolia	27.955238	-26.067889
Acokanthera_oppositifolia	28.0758	-26.0572
Acokanthera_oppositifolia	23.330392	-34.033888
Acokanthera_oppositifolia	22.607631	-33.985225
Acokanthera_oppositifolia	22.09437	-34.147636
Acokanthera_oppositifolia	27.926864	-32.965294
Acokanthera_oppositifolia	23.055211	-34.078822
Acokanthera_oppositifolia	22.607201	-33.985485
Acokanthera_oppositifolia	23.035522	-34.028267
Acokanthera_oppositifolia	30.815456	-29.771677
Acokanthera_oppositifolia	22.607342	-33.985038
Acokanthera_oppositifolia	22.08776	-33.96941
Acokanthera_oppositifolia	27.534992	-25.797954
Acokanthera_oppositifolia	22.841359	-33.979205
Acokanthera_oppositifolia	27.643843	-25.803069
Acokanthera_oppositifolia	27.941338	-26.103067
Acokanthera_oppositifolia	22.141772	-34.180512
Acokanthera_oppositifolia	27.631592	-25.801381
Acokanthera_oppositifolia	27.321535	-25.804578
Acokanthera_oppositifolia	22.562494	-33.994056
Acokanthera_oppositifolia	25.686617	-33.345864
Acokanthera_oppositifolia	27.702613	-33.143094
Acokanthera_oppositifolia	23.056411	-34.0636
Acokanthera_oppositifolia	22.60585	-33.98729
Acokanthera_oppositifolia	30.926207	-29.82425
Acokanthera_oppositifolia	27.841127	-26.090672
Acokanthera_oppositifolia	27.36972	-25.912795
Acokanthera_oppositifolia	22.464251	-33.946106
Acokanthera_oppositifolia	23.056722	-34.080178
Acokanthera_oppositifolia	27.523787	-25.837197
Acokanthera_oppositifolia	22.605842	-33.973578
Acokanthera_oppositifolia	27.882045	-26.133821
Acokanthera_oppositifolia	27.728182	-25.744979
Acokanthera_oppositifolia	22.96257	-34.08277
Acokanthera_oppositifolia	22.036859	-34.053715
Acokanthera_oppositifolia	30.849496	-29.671919
Acokanthera_oppositifolia	22.132247	-34.175835
Acokanthera_oppositifolia	22.464015	-33.945698
Acokanthera_oppositifolia	22.97375	-34.08344
Acokanthera_oppositifolia	21.917508	-34.291749
Acokanthera_oppositifolia	28.042583	-26.029163
Acokanthera_oppositifolia	22.236765	-34.025879
Acokanthera_oppositifolia	31.047302	-27.532013
Acokanthera_oppositifolia	22.607295	-33.98553
Acokanthera_oppositifolia	28.005302	-26.169359
Acokanthera_oppositifolia	27.003076	-32.053349
Acokanthera_oppositifolia	22.606316	-33.985723
Acokanthera_oppositifolia	22.936991	-34.048678
Acokanthera_oppositifolia	22.452988	-33.987914
Acokanthera_oppositifolia	22.13245	-34.176311
Acokanthera_oppositifolia	28.9128	-32.24391
Acokanthera_oppositifolia	27.23	-25.950001
Acokanthera_oppositifolia	27.232	-25.949
Acokanthera_oppositifolia	18.378	-33.813
Acokanthera_oppositifolia	26.3508	-33.7033
Acokanthera_oppositifolia	27.210141	-25.755572
Acokanthera_oppositifolia	26.35	-33.700001
Acokanthera_oppositifolia	23.56406	-33.970578
Acokanthera_oppositifolia	22.53621	-33.943744
Acokanthera_oppositifolia	30.926222	-29.824162
Acokanthera_oppositifolia	31.419142	-29.208702
Acokanthera_oppositifolia	22.97026	-34.08166
Acokanthera_oppositifolia	27.512173	-25.864625
Acokanthera_oppositifolia	22.6071	-33.988
Acokanthera_oppositifolia	22.837237	-34.042272
Acokanthera_oppositifolia	28.589174	-25.575928
Acokanthera_oppositifolia	24.927918	-33.770788
Acokanthera_oppositifolia	22.463558	-33.944857
Acokanthera_oppositifolia	27.867725	-24.45487
Acokanthera_oppositifolia	22.607154	-33.986246
Acokanthera_oppositifolia	22.944394	-34.064873
Acokanthera_oppositifolia	27.674977	-25.762601
Acokanthera_oppositifolia	22.084791	-33.962872
Acokanthera_oppositifolia	22.568679	-33.996155
Acokanthera_oppositifolia	27.705638	-33.14138
Acokanthera_oppositifolia	27.752354	-25.750459
Acokanthera_oppositifolia	22.192857	-34.058677
Acokanthera_oppositifolia	22.96499	-34.0829
Acokanthera_oppositifolia	22.850167	-33.95025
Acokanthera_oppositifolia	22.562492	-33.993452
Acokanthera_oppositifolia	24.605066	-33.692869
Acokanthera_oppositifolia	28.620888	-24.26039
Acokanthera_oppositifolia	22.032008	-34.0543
Acokanthera_oppositifolia	22.607197	-33.985582
Acokanthera_oppositifolia	26.525295	-25.664478
Acokanthera_oppositifolia	25.305088	-33.704679
Acokanthera_oppositifolia	27.946628	-32.992213
Acokanthera_oppositifolia	22.941111	-34.063056
Acokanthera_oppositifolia	23.06145	-34.065717
Acokanthera_oppositifolia	27.947803	-26.046729
Acokanthera_oppositifolia	18.820457	-34.354299
Acokanthera_oppositifolia	23.061525	-34.0792
Acokanthera_oppositifolia	27.822712	-26.072932
Acokanthera_oppositifolia	27.397067	-25.856372
Acokanthera_oppositifolia	22.193637	-34.058508
Acokanthera_oppositifolia	30.74273	-30.29948
Acokanthera_oppositifolia	26.791667	-32.813889
Acokanthera_oppositifolia	30.926201	-29.824233
Acokanthera_oppositifolia	23.056315	-34.082525
Acokanthera_oppositifolia	28.042657	-26.030265
Acokanthera_oppositifolia	22.96499	-34.0829
Acokanthera_oppositifolia	27.416235	-25.842032
Acokanthera_oppositifolia	27.84718	-25.918128
Acokanthera_oppositifolia	22.23778	-34.026563
Acokanthera_oppositifolia	27.940355	-26.105075
Acokanthera_oppositifolia	22.341865	-34.053215
Acokanthera_oppositifolia	26.357609	-33.697379
Acokanthera_oppositifolia	27.455833	-25.868749
Acokanthera_oppositifolia	22.83732	-34.042348
Acokanthera_oppositifolia	23.054902	-34.078145
Acokanthera_oppositifolia	27.397128	-25.856255
Acokanthera_oppositifolia	24.223423	-34.071608
Acokanthera_oppositifolia	30.964866	-25.448495
Acokanthera_oppositifolia	30.74273	-30.29948
Acokanthera_oppositifolia	27.685932	-25.776484
Acokanthera_oppositifolia	27.321422	-25.804865
Acokanthera_oppositifolia	22.96976	-34.08215
Acokanthera_oppositifolia	27.397112	-25.856308
Acokanthera_oppositifolia	22.082197	-33.967045
Acokanthera_oppositifolia	22.970013	-34.082145
Acokanthera_oppositifolia	18.379999	-33.810001
Acokanthera_oppositifolia	25.747253	-33.444265
Acokanthera_oppositifolia	27.319744	-25.833132
Acokanthera_oppositifolia	27.847011	-25.917997
Acokanthera_oppositifolia	28.021145	-32.931272
Acokanthera_oppositifolia	22.849913	-33.950336
Acokanthera_oppositifolia	25.218154	-33.904976
Acokanthera_oppositifolia	29.005453	-25.627385
Acokanthera_oppositifolia	22.078378	-33.970461
Acokanthera_oppositifolia	30.966415	-25.444668
Acokanthera_oppositifolia	22.464047	-33.945592
Acokanthera_oppositifolia	18.43776	-34.04322
Acokanthera_oppositifolia	31.283326	-27.5425
Acokanthera_oppositifolia	22.032129	-34.054094
Acokanthera_oppositifolia	30.732723	-30.286609
Acokanthera_oppositifolia	23.562445	-33.970319
Acokanthera_oppositifolia	26.669573	-33.690924
Acokanthera_oppositifolia	27.601456	-25.80178
Acokanthera_rotundata	30.984658	-25.917105
Acokanthera_rotundata	31.063718	-25.545363
Acokanthera_rotundata	31.011139	-25.496905
Acokanthera_rotundata	31.0373	-25.34898
Acokanthera_rotundata	30.948355	-25.355545
Acokanthera_rotundata	30.610001	-24.450001
Acokanthera_rotundata	31.003787	-25.364813
Acokanthera_rotundata	31.0373	-25.34898
Acokanthera_rotundata	31.0373	-25.34898
Acokanthera_rotundata	29.864767	-23.61085
Acokanthera_rotundata	31.217697	-25.527637
Acokanthera_rotundata	31.134028	-22.64425
Acokanthera_rotundata	30.609	-24.452
Acokanthera_rotundata	31.004034	-25.483466
Acokanthera_rotundata	31.217633	-25.527968
Acokanthera_rotundata	31.010928	-25.506022
Acokanthera_rotundata	31.217603	-25.52793
Acokanthera_rotundata	30.700334	-24.490992
Adansonia_digitata	30.575123	-23.956764
Adansonia_digitata	31.373858	-23.477533
Adansonia_digitata	31.01678	-22.69211
Adansonia_digitata	31.03054	-22.729007
Adansonia_digitata	31.6514	-24.2587
Adansonia_digitata	31.122458	-25.031714
Adansonia_digitata	29.652813	-22.935203
Adansonia_digitata	29.385721	-22.216804
Adansonia_digitata	31.718333	-23.940556
Adansonia_digitata	29.389099	-22.213274
Adansonia_digitata	31.320878	-23.723832
Adansonia_digitata	31.718241	-23.940746
Adansonia_digitata	29.288144	-22.223492
Adansonia_digitata	29.37126	-22.200713
Adansonia_digitata	31.470301	-23.018439
Adansonia_digitata	31.718567	-23.940761
Adansonia_digitata	31.468771	-23.62066
Adansonia_digitata	30.8775	-22.466944
Adansonia_digitata	31.247435	-22.422802
Adansonia_digitata	31.574707	-23.85821
Adansonia_digitata	31.432829	-23.114075
Adansonia_digitata	29.363618	-22.214465
Adansonia_digitata	31.55474	-23.968571
Adansonia_digitata	29.069266	-23.017923
Adansonia_digitata	30.959297	-22.526084
Adansonia_digitata	31.9106	-25.384067
Adansonia_digitata	31.191944	-22.394444
Adansonia_digitata	29.364607	-22.218234
Adansonia_digitata	31.259609	-22.542434
Adansonia_digitata	31.113948	-22.422358
Adansonia_digitata	29.52988	-22.97556
Adansonia_digitata	27.063814	-24.348453
Adansonia_digitata	29.430257	-22.212039
Adansonia_digitata	31.191264	-22.521247
Adansonia_digitata	30.0	-22.9
Adansonia_digitata	29.363732	-22.222094
Adansonia_digitata	31.492756	-23.481573
Adansonia_digitata	31.718388	-23.940662
Adansonia_digitata	31.184631	-22.582294
Adansonia_digitata	31.01678	-22.69211
Adansonia_digitata	29.365809	-22.234444
Adansonia_digitata	31.55474	-23.988385
Adansonia_digitata	31.27785	-22.405789
Adansonia_digitata	31.777263	-24.395274
Adansonia_digitata	31.718112	-23.94065
Adansonia_digitata	30.33542	-22.483388
Adansonia_digitata	31.787309	-24.618465
Adansonia_digitata	31.240447	-22.425272
Adansonia_digitata	31.114083	-22.422248
Adansonia_digitata	29.365809	-22.234444
Adansonia_digitata	30.5142	-22.5898
Adansonia_digitata	31.261169	-22.404122
Adansonia_digitata	31.55474	-23.988385
Adansonia_digitata	30.5751	-23.957117
Adansonia_digitata	29.6189	-22.90715
Adansonia_digitata	30.784074	-24.533581
Adansonia_digitata	31.438127	-23.619805
Adansonia_digitata	29.033775	-22.60595
Adansonia_digitata	31.397778	-23.521111
Adansonia_digitata	30.897276	-22.417153
Adansonia_digitata	31.6926	-23.9175
Adansonia_digitata	31.142778	-22.338611
Adansonia_digitata	30.072181	-22.854197
Adansonia_digitata	29.387507	-22.216489
Adansonia_digitata	31.2974	-22.419278
Adansonia_digitata	30.198067	-23.621062
Adansonia_digitata	30.785207	-24.406118
Adansonia_digitata	28.302045	-22.790164
Adansonia_digitata	29.405229	-22.241895
Adansonia_digitata	31.191264	-22.521247
Adansonia_digitata	31.251311	-22.442003
Adansonia_digitata	31.718144	-23.940569
Adansonia_digitata	30.26278	-22.335375
Adansonia_digitata	29.440864	-22.175607
Adansonia_digitata	31.021122	-22.52042
Adansonia_digitata	31.718142	-23.940733
Adansonia_digitata	27.837778	-23.75
Adansonia_digitata	30.63322	-22.499975
Adansonia_digitata	30.794437	-22.439528
Adansonia_digitata	31.787299	-24.618437
Adansonia_digitata	31.55474	-23.988385
Adansonia_digitata	31.645488	-24.26069
Adansonia_digitata	30.11877	-23.37271
Adansonia_digitata	30.173714	-22.606672
Adansonia_digitata	31.71842	-23.940763
Adansonia_digitata	29.358942	-22.223001
Adansonia_digitata	31.187662	-22.432228
Adansonia_digitata	31.787246	-24.618454
Adansonia_digitata	29.282582	-22.251193
Adansonia_digitata	31.212222	-22.421667
Adansonia_digitata	30.980624	-22.674182
Adansonia_digitata	31.203056	-22.493889
Adansonia_digitata	30.387566	-22.350835
Adansonia_digitata	31.397865	-23.496019
Adansonia_digitata	30.633249	-22.500019
Adansonia_digitata	31.250407	-22.427499
Adansonia_digitata	31.217458	-22.410428
Adansonia_digitata	29.488357	-22.274274
Adansonia_digitata	30.870833	-22.445833
Adansonia_digitata	31.652861	-23.902888
Adansonia_digitata	31.397817	-23.521256
Adansonia_digitata	31.73252	-24.053896
Adansonia_digitata	31.710853	-24.404483
Adansonia_digitata	29.3399	-22.2088
Adansonia_digitata	30.198047	-23.621052
Adansonia_digitata	31.15	-22.36
Adansonia_digitata	31.78697	-24.618828
Adansonia_digitata	31.01678	-22.69211
Adansonia_digitata	29.400237	-22.243125
Adansonia_digitata	31.779	-24.582
Adansonia_digitata	31.551887	-23.460272
Adansonia_digitata	31.328649	-22.432029
Adansonia_digitata	31.165831	-23.945684
Adansonia_digitata	29.297653	-22.2469
Adansonia_digitata	31.514282	-24.417767
Adansonia_digitata	31.226389	-22.435
Adansonia_digitata	31.719101	-23.941047
Adansonia_digitata	31.181156	-22.59017
Adansonia_digitata	31.1719	-22.636155
Adansonia_digitata	30.1977	-23.6211
Adansonia_digitata	30.1977	-23.6211
Adansonia_digitata	28.550812	-22.878558
Adansonia_digitata	31.612884	-24.319318
Adansonia_digitata	29.6237	-22.98
Adansonia_digitata	31.255546	-22.418963
Adansonia_digitata	29.390083	-22.221567
Adansonia_digitata	31.247435	-22.422802
Adansonia_digitata	31.209999	-22.440001
Adansonia_digitata	27.7946	-23.7587
Adansonia_digitata	31.019382	-22.691477
Adansonia_digitata	31.019382	-22.691477
Adansonia_digitata	31.77804	-24.395803
Adansonia_digitata	31.787	-24.618
Adansonia_digitata	30.995402	-22.501286
Adansonia_digitata	29.385721	-22.216804
Adansonia_digitata	29.6143	-22.9828
Adansonia_digitata	31.646922	-24.263627
Adansonia_digitata	30.993889	-22.670278
Adansonia_digitata	30.990672	-22.6685
Adansonia_digitata	31.172033	-22.635272
Adansonia_digitata	31.639	-24.198
Adansonia_digitata	31.154564	-25.025314
Adansonia_digitata	31.647	-24.2625
Adansonia_digitata	31.083889	-22.440556
Adansonia_digitata	31.397854	-23.520109
Adansonia_digitata	31.195258	-22.400836
Adansonia_digitata	31.465453	-23.98216
Adansonia_digitata	28.235509	-23.749703
Adansonia_digitata	31.719872	-23.941644
Adansonia_digitata	30.546734	-22.428823
Adansonia_digitata	31.246111	-25.1625
Adansonia_digitata	31.250177	-22.428538
Adansonia_digitata	31.592989	-24.995159
Adansonia_digitata	31.718567	-23.940761
Adansonia_digitata	31.78778	-24.617488
Adansonia_digitata	28.256658	-22.69658
Adansonia_digitata	31.646908	-24.596247
Adansonia_digitata	30.019224	-22.390776
Adansonia_digitata	31.206163	-22.431385
Adansonia_digitata	29.626537	-22.938842
Adansonia_digitata	31.592989	-24.995159
Adansonia_digitata	31.171244	-22.760458
Adansonia_digitata	30.020602	-22.387434
Adansonia_digitata	31.184722	-22.3675
Adansonia_digitata	30.270778	-22.347546
Adansonia_digitata	31.790001	-24.620001
Adansonia_digitata	30.262453	-22.337217
Adansonia_digitata	29.442589	-22.175739
Adansonia_digitata	31.786964	-24.618698
Adansonia_digitata	31.171939	-22.635875
Adansonia_digitata	31.787067	-24.61853
Adansonia_digitata	31.840199	-24.723719
Adansonia_digitata	31.432829	-23.114075
Adansonia_digitata	31.019382	-22.691477
Adansonia_digitata	29.31839	-22.21792
Adansonia_digitata	29.31839	-22.21792
Adansonia_digitata	31.592989	-24.995159
Adansonia_digitata	30.169272	-22.612928
Adansonia_digitata	30.071728	-22.856258
Adansonia_digitata	31.315124	-23.1912
Adansonia_digitata	29.468045	-22.213672
Adansonia_digitata	31.386422	-23.489179
Adansonia_digitata	30.374995	-22.352153
Adansonia_digitata	30.856466	-24.373611
Adansonia_digitata	30.115802	-23.777722
Adansonia_digitata	30.575179	-23.957266
Adansonia_digitata	31.493731	-23.480258
Adansonia_digitata	31.171646	-23.261377
Adansonia_digitata	31.093083	-24.077165
Adansonia_digitata	28.2335	-23.759882
Adansonia_digitata	29.235944	-22.244015
Adansonia_digitata	31.647607	-24.263055
Adansonia_digitata	29.296282	-22.258597
Adansonia_digitata	31.032461	-22.684739
Adansonia_digitata	31.173925	-22.360565
Adansonia_digitata	30.459839	-22.540235
Adansonia_digitata	31.2	-22.402778
Adansonia_digitata	31.3986	-23.5223
Adansonia_digitata	31.309722	-22.448333
Adansonia_digitata	31.02	-22.69
Adansonia_digitata	28.911872	-22.477031
Adansonia_digitata	29.385721	-22.216804
Adansonia_digitata	31.247365	-22.423781
Adansonia_digitata	28.849873	-22.653432
Adansonia_digitata	30.790571	-24.527858
Adansonia_digitata	31.313334	-23.19263
Adansonia_digitata	31.786848	-24.618387
Adansonia_digitata	29.390083	-22.221568
Adansonia_digitata	31.171944	-22.635833
Adansonia_digitata	30.672046	-23.066014
Adansonia_digitata	31.648023	-24.26326
Adansonia_digitata	31.718467	-23.940675
Adansonia_digitata	31.396265	-23.494649
Adansonia_digitata	31.394108	-23.519697
Adansonia_digitata	31.784185	-24.414935
Adansonia_digitata	29.419313	-22.184428
Adansonia_digitata	31.601019	-23.965322
Adansonia_digitata	30.802612	-24.402311
Adansonia_digitata	31.157394	-24.540995
Adansonia_digitata	31.55474	-23.988385
Adansonia_digitata	30.036842	-22.352925
Adansonia_digitata	31.634445	-23.992526
Adansonia_digitata	31.718281	-23.940694
Adansonia_digitata	31.787378	-24.618356
Adansonia_digitata	29.92777	-22.915431
Adansonia_digitata	29.82769	-23.01739
Adansonia_digitata	29.31839	-22.21792
Adansonia_digitata	31.777675	-24.394372
Adansonia_digitata	30.228225	-22.566447
Adansonia_digitata	31.243765	-22.885065
Adansonia_digitata	29.361784	-22.233929
Adansonia_digitata	30.633187	-22.50006
Adansonia_digitata	28.399695	-23.49362
Adansonia_digitata	30.23135	-23.67346
Adansonia_digitata	31.787038	-24.618412
Adansonia_digitata	31.2725	-22.409444
Adansonia_digitata	30.072181	-22.854197
Adansonia_digitata	30.97807	-22.663343
Adansonia_digitata	31.257805	-22.429984
Adansonia_digitata	27.953575	-23.831722
Adansonia_digitata	30.640904	-24.48072
Adansonia_digitata	30.92813	-22.468328
Adansonia_digitata	31.204069	-22.431577
Adansonia_digitata	29.400472	-22.243217
Adansonia_digitata	31.788006	-24.618156
Adansonia_digitata	31.321429	-23.721749
Adansonia_digitata	29.060681	-22.673113
Adansonia_digitata	31.213016	-22.52296
Adansonia_digitata	30.06212	-22.31717
Adansonia_digitata	31.394165	-23.495592
Adansonia_digitata	29.3575	-22.213189
Adansonia_digitata	29.358034	-22.214244
Adansonia_digitata	31.699613	-24.007813
Adansonia_digitata	31.045265	-22.688683
Adansonia_digitata	30.860252	-22.651604
Adansonia_digitata	31.397812	-23.521467
Adansonia_digitata	29.623	-22.9632
Adansonia_digitata	31.261084	-22.403861
Adansonia_digitata	31.053955	-22.483018
Adansonia_digitata	29.361649	-22.233807
Adansonia_digitata	31.288662	-22.422483
Adansonia_digitata	31.642814	-23.836513
Adansonia_digitata	31.211884	-22.485557
Adansonia_digitata	31.394639	-23.495772
Adansonia_digitata	31.083889	-22.440556
Adansonia_digitata	31.398017	-23.521237
Adansonia_digitata	30.026389	-22.8975
Adansonia_digitata	31.718472	-23.940647
Adansonia_digitata	29.826419	-23.010573
Adansonia_digitata	30.99118	-24.289674
Adansonia_digitata	29.385721	-22.216804
Adansonia_digitata	30.633192	-22.500446
Adansonia_digitata	31.398845	-24.69127
Adansonia_digitata	30.172132	-22.604256
Adansonia_digitata	30.175457	-22.634483
Adansonia_digitata	29.849378	-22.893753
Adansonia_digitata	30.980624	-22.674182
Adansonia_digitata	30.313922	-22.423872
Adansonia_digitata	31.437121	-23.97528
Adansonia_digitata	31.584217	-23.874008
Adansonia_digitata	29.403851	-22.241018
Adansonia_digitata	31.243889	-22.885556
Adansonia_digitata	30.633192	-22.500446
Adansonia_digitata	31.787125	-24.618579
Adansonia_digitata	31.317448	-24.020358
Adansonia_digitata	31.786911	-24.618356
Adansonia_digitata	30.025939	-22.313783
Adansonia_digitata	30.747986	-24.385876
Adansonia_digitata	30.946426	-24.353977
Adansonia_digitata	31.252399	-22.903582
Adansonia_digitata	31.355665	-22.459495
Adansonia_digitata	31.347729	-23.810978
Adansonia_digitata	31.779444	-24.394722
Adansonia_digitata	28.737104	-22.789433
Adansonia_digitata	31.810708	-24.756288
Adansonia_digitata	30.077181	-22.88172
Adansonia_digitata	30.313913	-22.423975
Adansonia_digitata	31.081667	-22.425278
Adansonia_digitata	31.208171	-22.432822
Adansonia_digitata	30.794917	-22.340478
Adansonia_digitata	30.116667	-23.616667
Adansonia_digitata	31.787194	-24.618361
Adansonia_digitata	30.0	-22.9
Adansonia_digitata	29.3473	-22.222
Adansonia_digitata	27.46006	-23.858558
Adansonia_digitata	31.22	-22.479444
Adansonia_digitata	31.787243	-24.618582
Adansonia_digitata	30.374477	-22.589214
Adansonia_digitata	30.03903	-22.367645
Adansonia_digitata	29.781343	-23.011728
Adansonia_digitata	29.981152	-22.90519
Adansonia_digitata	29.337491	-22.218271
Adansonia_digitata	29.981152	-22.90519
Adansonia_digitata	29.981152	-22.90519
Adansonia_digitata	30.490167	-22.562361
Adansonia_digitata	29.996556	-22.901583
Adansonia_digitata	29.996556	-22.901583
Adansonia_digitata	30.489806	-22.562639
Adansonia_digitata	30.489861	-22.57425
Adansonia_digitata	30.497389	-22.570139
Adansonia_digitata	30.507	-22.573028
Adansonia_digitata	29.337491	-22.218271
Adansonia_digitata	31.74029	-24.005996
Adansonia_digitata	29.016667	-22.584167
Adansonia_digitata	30.21658	-22.655123
Adansonia_digitata	30.673333	-22.471528
Adansonia_digitata	30.676306	-22.474111
Adansonia_digitata	30.716306	-22.550389
Adansonia_digitata	30.718778	-22.553
Adansonia_digitata	30.507167	-22.572361
Adansonia_digitata	30.509556	-22.576889
Adansonia_digitata	29.03855	-22.273439
Adansonia_digitata	30.510861	-22.575444
Adansonia_digitata	29.337491	-22.218271
Adansonia_digitata	30.671306	-22.474694
Adansonia_digitata	30.721194	-22.546528
Adansonia_digitata	30.727194	-22.536611
Adansonia_digitata	29.940802	-23.943585
Adansonia_digitata	30.732806	-22.538361
Adansonia_digitata	29.337491	-22.218271
Adansonia_digitata	27.08441	-23.98373
Adansonia_digitata	29.109833	-22.681111
Adansonia_digitata	30.937111	-22.416444
Adansonia_digitata	30.940028	-22.416528
Adansonia_digitata	30.942778	-22.417806
Adansonia_digitata	30.788773	-24.551062
Adansonia_digitata	30.192427	-23.647919
Adansonia_digitata	30.742028	-22.543778
Adansonia_digitata	29.03855	-22.273439
Adansonia_digitata	30.74225	-22.5435
Adansonia_digitata	31.016785	-22.692116
Adansonia_digitata	30.930389	-22.403806
Adansonia_digitata	30.934667	-22.417306
Adansonia_digitata	30.943306	-22.416694
Adansonia_digitata	30.945611	-22.421
Adansonia_digitata	30.721194	-22.546528
Adansonia_digitata	29.631668	-23.00589
Adansonia_digitata	29.996556	-22.901583
Adansonia_digitata	30.489861	-22.57425
Adansonia_digitata	30.507	-22.573028
Adansonia_digitata	30.943306	-22.416694
Adansonia_digitata	30.405329	-22.644735
Adansonia_digitata	30.934667	-22.417306
Adansonia_digitata	31.656955	-24.282669
Adansonia_digitata	30.051464	-22.349455
Adansonia_digitata	31.394331	-23.493076
Adansonia_digitata	31.074047	-22.524071
Adansonia_digitata	31.26901	-22.438257
Adansonia_digitata	29.623	-22.9632
Adansonia_digitata	31.7869	-24.6183
Adansonia_digitata	31.647452	-24.26274
Adansonia_digitata	31.034861	-22.687772
Adansonia_digitata	31.787247	-24.61832
Adansonia_digitata	29.287298	-22.219406
Adansonia_digitata	31.195666	-22.401044
Adansonia_digitata	31.467804	-25.750271
Adansonia_digitata	30.965719	-22.682737
Adansonia_digitata	31.25164	-22.435465
Adansonia_digitata	31.083889	-22.440556
Adansonia_digitata	31.423055	-23.544031
Adansonia_digitata	30.230183	-22.711345
Adansonia_digitata	31.552734	-23.986253
Adansonia_digitata	31.1718	-22.6361
Adansonia_digitata	29.385721	-22.216804
Adansonia_digitata	30.980624	-22.674182
Adansonia_digitata	30.124512	-24.166802
Adansonia_digitata	28.415751	-23.626437
Adansonia_digitata	31.718522	-23.940781
Adansonia_digitata	31.917037	-25.119966
Adansonia_digitata	31.55474	-23.988385
Adansonia_digitata	29.347269	-22.222048
Adansonia_digitata	29.398549	-22.215555
Adansonia_digitata	31.787095	-24.618353
Adansonia_digitata	31.810708	-24.756288
Adansonia_digitata	29.577767	-22.383133
Adansonia_digitata	31.647584	-24.263392
Adansonia_digitata	30.63361	-22.49916
Adansonia_digitata	27.743704	-23.303809
Adansonia_digitata	31.216178	-22.483415
Adansonia_digitata	31.269012	-22.438272
Adansonia_digitata	31.7882	-24.6186
Adansonia_digitata	31.02547	-22.681982
Adansonia_digitata	31.042529	-22.708105
Adansonia_digitata	31.55474	-23.988385
Adansonia_digitata	31.64027	-23.99163
Adansonia_digitata	31.85811	-24.802535
Adansonia_digitata	29.40819	-22.240076
Adansonia_digitata	31.252026	-22.428701
Adansonia_digitata	29.617692	-22.982335
Adansonia_digitata	29.072463	-22.996489
Adansonia_digitata	31.247435	-22.422802
Adansonia_digitata	29.072235	-22.996526
Adansonia_digitata	31.247962	-22.426974
Adenium_multiflorum	31.446387	-25.427075
Adenium_multiflorum	31.98	-27.56
Adenium_multiflorum	31.687299	-24.458682
Adenium_multiflorum	31.14245	-23.951738
Adenium_multiflorum	31.6105	-25.391
Adenium_multiflorum	31.5849	-25.2092
Adenium_multiflorum	31.575352	-23.85598
Adenium_multiflorum	31.52	-25.35
Adenium_multiflorum	31.592989	-24.995159
Adenium_multiflorum	31.304427	-23.02193
Adenium_multiflorum	31.641221	-24.441152
Adenium_multiflorum	30.374437	-22.352037
Adenium_multiflorum	31.558913	-25.504693
Adenium_multiflorum	31.020071	-22.694159
Adenium_multiflorum	30.93713	-22.436707
Adenium_multiflorum	31.12098	-22.42181
Adenium_multiflorum	31.366088	-24.352262
Adenium_multiflorum	32.2435	-27.651905
Adenium_multiflorum	31.639468	-24.105723
Adenium_multiflorum	30.737548	-30.274722
Adenium_multiflorum	31.433333	-25.447331
Adenium_multiflorum	30.779555	-24.3101
Adenium_multiflorum	31.77733	-24.39308
Adenium_multiflorum	31.639999	-23.809999
Adenium_multiflorum	27.512164	-23.59574
Adenium_multiflorum	31.591886	-24.996448
Adenium_multiflorum	31.98	-27.56
Adenium_multiflorum	31.435554	-23.108904
Adenium_multiflorum	31.071232	-22.503317
Adenium_multiflorum	31.997177	-25.312797
Adenium_multiflorum	31.769129	-24.997306
Adenium_multiflorum	31.951865	-28.21983
Adenium_multiflorum	31.698035	-24.96813
Adenium_multiflorum	31.575759	-23.853204
Adenium_multiflorum	31.768899	-25.32244
Adenium_multiflorum	31.445383	-25.427709
Adenium_multiflorum	31.963486	-25.333362
Adenium_multiflorum	31.98	-27.56
Adenium_multiflorum	31.48515	-24.981128
Adenium_multiflorum	32.21792	-27.59895
Adenium_multiflorum	31.591886	-24.996444
Adenium_multiflorum	27.586251	-24.312571
Adenium_multiflorum	31.532752	-25.461915
Adenium_multiflorum	30.770129	-24.329865
Adenium_multiflorum	22.146647	-28.692786
Adenium_multiflorum	31.387207	-24.771356
Adenium_multiflorum	31.395532	-23.518671
Adenium_multiflorum	31.98	-27.56
Adenium_multiflorum	21.990814	-28.895771
Adenium_multiflorum	31.095266	-25.07121
Adenium_multiflorum	30.05	-22.35
Adenium_multiflorum	31.84	-25.43
Adenium_multiflorum	21.25	-28.45
Adenium_multiflorum	31.9152	-25.1178
Adenium_multiflorum	31.537652	-24.894538
Adenium_multiflorum	20.984863	-28.570522
Adenium_multiflorum	21.735661	-28.882721
Adenium_multiflorum	30.261555	-22.336403
Adenium_multiflorum	31.55474	-23.988385
Adenium_multiflorum	31.746704	-24.96628
Adenium_multiflorum	31.55474	-23.968571
Adenium_multiflorum	31.525738	-24.940072
Adenium_multiflorum	31.527635	-23.912105
Adenium_multiflorum	32.2186	-27.5968
Adenium_multiflorum	31.513603	-25.036987
Adenium_multiflorum	30.924325	-23.944009
Adenium_multiflorum	31.241587	-24.443103
Adenium_multiflorum	31.488767	-24.440117
Adenium_multiflorum	32.662033	-27.029445
Adenium_multiflorum	31.673095	-24.956629
Adenium_multiflorum	31.595961	-25.553644
Adenium_multiflorum	21.17295	-28.51389
Adenium_multiflorum	31.388496	-24.478915
Adenium_multiflorum	31.45448	-23.90301
Adenium_multiflorum	32.281952	-27.687176
Adenium_multiflorum	31.48536	-24.98128
Adenium_multiflorum	31.575639	-23.853242
Adenium_multiflorum	31.624405	-24.326774
Adenium_multiflorum	32.220411	-27.60008
Adenium_multiflorum	31.6409	-23.8069
Adenium_multiflorum	31.735839	-25.155892
Adenium_multiflorum	31.616707	-23.892117
Adenium_multiflorum	31.459852	-23.975258
Adenium_multiflorum	31.853281	-25.079787
Adenium_multiflorum	31.52498	-25.464349
Adenium_multiflorum	31.334344	-24.542082
Adenium_multiflorum	31.879086	-25.399804
Adenium_multiflorum	31.5204	-25.3476
Adenium_multiflorum	31.653273	-25.204331
Adenium_multiflorum	31.638527	-24.855923
Adenium_multiflorum	31.770006	-24.510999
Adenium_multiflorum	30.593343	-24.19017
Adenium_multiflorum	31.801957	-24.028947
Adenium_multiflorum	31.624873	-24.004695
Adenium_multiflorum	30.946089	-24.356095
Adenium_multiflorum	32.281952	-27.687176
Adenium_multiflorum	30.399797	-22.594345
Adenium_multiflorum	31.518802	-25.537484
Adenium_multiflorum	31.037728	-22.42419
Adenium_multiflorum	31.50697	-24.990593
Adenium_multiflorum	31.809529	-25.239489
Adenium_multiflorum	31.610001	-25.389999
Adenium_multiflorum	30.4406	-23.7926
Adenium_multiflorum	31.838423	-25.34011
Adenium_multiflorum	28.692856	-24.643585
Adenium_multiflorum	31.834892	-25.110098
Adenium_multiflorum	31.434986	-23.108392
Adenium_multiflorum	31.49732	-24.796939
Adenium_multiflorum	31.432468	-23.10998
Adenium_multiflorum	31.68	-25.43
Adenium_multiflorum	31.43376	-23.108799
Adenium_multiflorum	31.595767	-24.993642
Adenium_multiflorum	31.778966	-24.393326
Adenium_multiflorum	31.435661	-23.109822
Adenium_multiflorum	31.245804	-24.517139
Adenium_multiflorum	31.545802	-23.174315
Adenium_multiflorum	30.900203	-24.274553
Adenium_multiflorum	31.910001	-25.060839
Adenium_multiflorum	31.022042	-29.787031
Adenium_multiflorum	31.655425	-24.108772
Adenium_multiflorum	30.593959	-24.152638
Adenium_multiflorum	30.746345	-22.473992
Adenium_multiflorum	31.506384	-25.31074
Adenium_multiflorum	31.623627	-24.975048
Adenium_multiflorum	31.592985	-23.982012
Adenium_multiflorum	30.537872	-24.155525
Adenium_multiflorum	30.279737	-22.420847
Adenium_multiflorum	30.94235	-22.433328
Adenium_multiflorum	27.47	-23.97
Adenium_multiflorum	31.409377	-23.529995
Adenium_multiflorum	31.79999	-24.330088
Adenium_multiflorum	31.028104	-24.096124
Adenium_multiflorum	31.517346	-25.48222
Adenium_multiflorum	32.21996	-27.595707
Adenium_multiflorum	31.585911	-24.346667
Adenium_multiflorum	31.729138	-25.39026
Adenium_multiflorum	31.903909	-25.274724
Adenium_multiflorum	31.048611	-23.869444
Adenium_multiflorum	31.875028	-25.323044
Adenium_multiflorum	31.504301	-24.573139
Adenium_multiflorum	31.82996	-25.331404
Adenium_multiflorum	31.152507	-22.438639
Adenium_multiflorum	31.662178	-24.956545
Adenium_multiflorum	31.89367	-25.358553
Adenium_multiflorum	31.57748	-23.855663
Adenium_multiflorum	21.12	-28.62
Adenium_multiflorum	31.93	-25.66
Adenium_multiflorum	21.45	-28.42
Adenium_multiflorum	32.207658	-27.568833
Adenium_multiflorum	31.13106	-23.930964
Adenium_multiflorum	30.621092	-24.268278
Adenium_multiflorum	20.4	-26.2
Adenium_multiflorum	31.93	-25.66
Adenium_multiflorum	31.05	-25.78
Adenium_multiflorum	21.25	-28.45
Adenium_multiflorum	31.52	-25.48
Adenium_multiflorum	31.418135	-24.434718
Adenium_multiflorum	31.35204	-24.321257
Adenium_multiflorum	31.555493	-24.556015
Adenium_multiflorum	31.674338	-25.305859
Adenium_multiflorum	31.761892	-24.442442
Adenium_multiflorum	30.746805	-22.47427
Adenium_multiflorum	31.574432	-23.854228
Adenium_multiflorum	31.635382	-24.592071
Adenium_multiflorum	30.798883	-24.573158
Adenium_multiflorum	31.099167	-24.545833
Adenium_multiflorum	31.258283	-22.415945
Adenium_multiflorum	31.694829	-24.539212
Adenium_multiflorum	30.728885	-24.11043
Adenium_multiflorum	31.647319	-24.964725
Adenium_multiflorum	31.443547	-25.429242
Adenium_multiflorum	31.435846	-25.317248
Adenium_multiflorum	31.628215	-24.295944
Adenium_multiflorum	31.915663	-27.570269
Adenium_multiflorum	31.557291	-24.970176
Adenium_multiflorum	31.074557	-24.33041
Adenium_multiflorum	31.565444	-24.980913
Adenium_multiflorum	31.418496	-25.377525
Adenium_multiflorum	32.218488	-27.595434
Adenium_multiflorum	31.691961	-24.03206
Adenium_multiflorum	31.68	-24.621111
Adenium_multiflorum	20.57562	-26.255942
Adenium_multiflorum	20.58026	-26.281679
Adenium_multiflorum	31.742159	-24.522727
Adenium_multiflorum	31.409197	-25.556644
Adenium_multiflorum	30.375162	-22.35207
Adenium_multiflorum	31.5969	-24.9948
Adenium_multiflorum	31.432	-23.13
Adenium_multiflorum	20.552193	-26.227589
Adenium_multiflorum	32.034023	-27.617835
Adenium_multiflorum	31.461752	-25.307649
Adenium_multiflorum	31.445278	-25.428056
Adenium_multiflorum	32.219987	-27.595398
Adenium_multiflorum	31.484874	-24.980984
Adenium_multiflorum	30.9274	-22.466555
Adenium_multiflorum	31.434033	-23.108771
Adenium_multiflorum	27.520037	-25.381575
Adenium_multiflorum	30.26013	-22.336303
Adenium_multiflorum	32.3	-26.9
Adenium_multiflorum	30.965617	-24.257615
Adenium_multiflorum	31.58	-25.209999
Adenium_multiflorum	31.73421	-24.128663
Adenium_multiflorum	31.965159	-25.292671
Adenium_multiflorum	31.768853	-24.996872
Adenium_multiflorum	31.669331	-24.951292
Adenium_multiflorum	31.531497	-25.286319
Adenium_multiflorum	31.810708	-24.756288
Adenium_multiflorum	30.264738	-22.455855
Adenium_multiflorum	31.408024	-25.493178
Adenium_multiflorum	31.763363	-25.368923
Adenium_multiflorum	30.94776	-24.356945
Adenium_multiflorum	31.605706	-24.982197
Adenium_multiflorum	31.119375	-24.375362
Adenium_multiflorum	32.219987	-27.595398
Adenium_multiflorum	31.532312	-25.462274
Adenium_multiflorum	30.846727	-24.27491
Adenium_multiflorum	31.449334	-25.426494
Adenium_multiflorum	31.50287	-24.419493
Adenium_multiflorum	31.016926	-22.690057
Adenium_multiflorum	31.98	-27.56
Adenium_multiflorum	30.788325	-24.050574
Adenium_multiflorum	31.541007	-25.482702
Adenium_multiflorum	31.59693	-24.99483
Adenium_multiflorum	31.15	-22.36
Adenium_multiflorum	31.964637	-25.261916
Adenium_multiflorum	31.444302	-25.428092
Adenium_multiflorum	30.222475	-22.563888
Adenium_multiflorum	30.956961	-22.552292
Adenium_multiflorum	31.121036	-22.421795
Adenium_multiflorum	31.509081	-24.930099
Adenium_multiflorum	32.2435	-27.651905
Adenium_multiflorum	31.473181	-24.984488
Adenium_multiflorum	31.52491	-24.927939
Adenium_multiflorum	21.638029	-28.323399
Adenium_multiflorum	31.67382	-24.946598
Adenium_multiflorum	31.59	-24.99
Adenium_multiflorum	30.927272	-22.46632
Adenium_multiflorum	30.264222	-22.456328
Adenium_multiflorum	30.919784	-24.102869
Adenium_multiflorum	31.55474	-23.988385
Adenium_multiflorum	31.486158	-24.980592
Adenium_multiflorum	31.740442	-24.005639
Adenium_multiflorum	31.430694	-24.545884
Adenium_multiflorum	31.55474	-23.988385
Afrocanthium_mundianum	30.04492	-22.987997
Afrocanthium_mundianum	28.106662	-26.17152
Afrocanthium_mundianum	28.307378	-25.746781
Afrocanthium_mundianum	22.462627	-33.953746
Afrocanthium_mundianum	31.301106	-27.568556
Afrocanthium_mundianum	22.462627	-33.953746
Afrocanthium_mundianum	25.310927	-33.637168
Afrocanthium_mundianum	30.54457	-29.552986
Afrocanthium_mundianum	20.375833	-33.980833
Afrocanthium_mundianum	27.497474	-26.40697
Afrocanthium_mundianum	26.503194	-33.328441
Afrocanthium_mundianum	22.476515	-33.933527
Afrocanthium_mundianum	28.288231	-25.812772
Afrocanthium_mundianum	30.507287	-25.30047
Afrocanthium_mundianum	28.29258	-25.770862
Afrocanthium_mundianum	28.307503	-25.747047
Afrocanthium_mundianum	26.888188	-32.665216
Afrocanthium_mundianum	26.540242	-33.330617
Afrocanthium_mundianum	22.0839	-33.97018
Afrocanthium_mundianum	26.710511	-32.486809
Afrocanthium_mundianum	22.547743	-33.949519
Afrocanthium_mundianum	31.4839	-25.5742
Afrocanthium_mundianum	29.235332	-28.941078
Afrocanthium_mundianum	28.291165	-25.816902
Afrocanthium_mundianum	27.416085	-25.842711
Afrocanthium_mundianum	28.352093	-23.826694
Afrocanthium_mundianum	20.588333	-34.002088
Afrocanthium_mundianum	29.001347	-25.62367
Afrocanthium_mundianum	25.37354	-33.983305
Afrocanthium_mundianum	27.418314	-25.848157
Afrocanthium_mundianum	23.89585	-33.965963
Afrocanthium_mundianum	28.307477	-25.746837
Afrocanthium_mundianum	28.307336	-25.747747
Afrocanthium_mundianum	28.307486	-25.74657
Afrocanthium_mundianum	30.896934	-29.816621
Afrocanthium_mundianum	28.291165	-25.816902
Afrocanthium_mundianum	22.5717	-33.9744
Afrocanthium_mundianum	30.868419	-25.331023
Afrocanthium_mundianum	30.366667	-27.616667
Afrocanthium_mundianum	30.969952	-25.442886
Afrocanthium_mundianum	28.356747	-25.810564
Afrocanthium_mundianum	30.503428	-25.302064
Afrocanthium_mundianum	22.644863	-33.934283
Afrocanthium_mundianum	23.507466	-33.946031
Afrocanthium_mundianum	30.010358	-22.966349
Afrocanthium_mundianum	22.462627	-33.953746
Afrocanthium_mundianum	31.869942	-25.961987
Afrocanthium_mundianum	22.605519	-33.979569
Afrocanthium_mundianum	22.955647	-33.915688
Afrocanthium_mundianum	30.232155	-22.855812
Afrocanthium_mundianum	26.584536	-33.254334
Afrocanthium_mundianum	29.001117	-25.623633
Afrocanthium_mundianum	22.936905	-34.048552
Afrocanthium_mundianum	26.331065	-32.80654
Afrocanthium_mundianum	30.010358	-22.966349
Afrocanthium_mundianum	28.281563	-25.814755
Afrocanthium_mundianum	28.273858	-25.738238
Afrocanthium_mundianum	30.129999	-30.91
Afrocanthium_mundianum	28.348122	-25.801731
Afrocanthium_mundianum	28.00474	-26.168749
Afrocanthium_mundianum	22.53565	-33.95387
Afrocanthium_mundianum	27.940845	-26.102817
Afrocanthium_mundianum	28.304625	-25.747103
Afrocanthium_mundianum	23.145812	-33.970078
Afrocanthium_mundianum	19.451738	-34.566605
Afrocanthium_mundianum	28.273845	-25.738064
Afrocanthium_mundianum	28.273275	-25.737813
Afrocanthium_mundianum	22.462627	-33.953746
Afrocanthium_mundianum	30.010358	-22.966349
Afrocanthium_mundianum	28.210184	-25.764783
Afrocanthium_mundianum	23.160269	-33.942774
Afrocanthium_mundianum	28.279461	-25.736957
Afrocanthium_mundianum	25.366287	-33.982897
Afrocanthium_mundianum	23.521866	-33.972519
Afrocanthium_mundianum	31.096389	-25.141111
Afrocanthium_mundianum	27.252785	-32.675191
Afrocanthium_mundianum	22.96395	-33.91063
Afrocanthium_mundianum	28.307442	-25.747088
Afrocanthium_mundianum	27.960981	-26.286275
Afrocanthium_mundianum	25.258411	-33.957672
Afrocanthium_mundianum	28.291394	-25.83211
Afrocanthium_mundianum	25.65194	-32.69278
Afrocanthium_mundianum	25.56194	-32.69806
Afrocanthium_mundianum	26.22194	-32.42778
Afrocanthium_mundianum	26.23056	-32.43111
Afrocanthium_mundianum	31.057688	-25.78622
Afrocanthium_mundianum	31.97	-27.15
Afrocanthium_mundianum	28.35	-26.5
Afrocanthium_mundianum	30.27	-29.4
Afrocanthium_mundianum	26.53	-33.3
Afrocanthium_mundianum	28.279461	-25.736957
Afrocanthium_mundianum	30.6	-22.8
Afrocanthium_mundianum	19.47	-34.57
Afrocanthium_mundianum	28.199252	-25.799947
Afrocanthium_mundianum	18.427173	-34.110417
Afrocanthium_mundianum	22.601125	-33.971176
Afrocanthium_mundianum	19.450608	-34.568512
Afrocanthium_mundianum	28.346531	-25.801922
Afrocanthium_mundianum	28.573985	-25.573277
Afrocanthium_mundianum	28.2787	-25.7377
Afrocanthium_mundianum	28.041285	-26.031725
Afrocanthium_mundianum	22.45275	-33.938245
Afrocanthium_mundianum	26.578842	-33.251164
Afrocanthium_mundianum	26.357609	-33.697379
Afrocanthium_mundianum	31.062814	-25.788145
Afrocanthium_mundianum	28.292339	-25.77445
Afrocanthium_mundianum	26.292975	-33.375777
Afrocanthium_mundianum	30.647787	-22.811713
Afrocanthium_mundianum	30.1321	-30.9066
Afrocanthium_mundianum	22.964055	-33.910608
Afrocanthium_mundianum	29.86438	-23.612188
Afrocanthium_mundianum	25.424282	-33.387283
Afrocanthium_mundianum	29.66213	-28.71351
Afrocanthium_mundianum	27.955238	-26.067889
Afrocanthium_mundianum	28.302669	-25.773028
Afzelia_quanzensis	31.594851	-24.994774
Afzelia_quanzensis	31.095598	-22.583857
Afzelia_quanzensis	30.940933	-22.431862
Afzelia_quanzensis	30.936937	-22.434083
Afzelia_quanzensis	31.68156	-24.968533
Afzelia_quanzensis	31.034436	-22.687375
Afzelia_quanzensis	32.314168	-26.908519
Afzelia_quanzensis	30.569	-22.6518
Afzelia_quanzensis	31.595187	-24.99492
Afzelia_quanzensis	32.476	-27.033
Afzelia_quanzensis	32.428684	-27.041394
Afzelia_quanzensis	31.529028	-24.604088
Afzelia_quanzensis	31.015	-22.6917
Afzelia_quanzensis	31.146325	-22.434208
Afzelia_quanzensis	32.4332	-27.043578
Afzelia_quanzensis	31.754	-24.885
Afzelia_quanzensis	30.987624	-22.666841
Afzelia_quanzensis	32.4181	-27.0353
Afzelia_quanzensis	27.776258	-25.728429
Afzelia_quanzensis	32.474	-26.9959
Afzelia_quanzensis	30.749	-22.473938
Afzelia_quanzensis	31.753944	-24.884639
Afzelia_quanzensis	30.523467	-22.620642
Afzelia_quanzensis	31.019955	-22.676394
Afzelia_quanzensis	31.75	-24.889999
Afzelia_quanzensis	30.037303	-22.352495
Afzelia_quanzensis	31.020402	-22.676576
Afzelia_quanzensis	32.47977	-27.005451
Afzelia_quanzensis	30.92552	-22.463555
Afzelia_quanzensis	32.429742	-27.041978
Afzelia_quanzensis	31.01918	-22.698094
Afzelia_quanzensis	31.00236	-22.676746
Afzelia_quanzensis	30.666353	-22.609972
Afzelia_quanzensis	31.965695	-25.444417
Afzelia_quanzensis	31.595168	-24.995015
Afzelia_quanzensis	32.420785	-27.044177
Afzelia_quanzensis	31.522597	-25.458743
Afzelia_quanzensis	31.915857	-25.119323
Afzelia_quanzensis	32.418979	-28.357386
Afzelia_quanzensis	30.566667	-22.916667
Afzelia_quanzensis	30.911313	-22.440405
Afzelia_quanzensis	31.916269	-25.1187
Afzelia_quanzensis	31.016667	-22.692222
Afzelia_quanzensis	30.981753	-22.51374
Afzelia_quanzensis	32.422439	-27.04553
Albizia_adianthifolia	30.759732	-30.272693
Albizia_adianthifolia	30.478995	-30.670296
Albizia_adianthifolia	30.626593	-30.46408
Albizia_adianthifolia	31.012429	-29.822255
Albizia_adianthifolia	30.648718	-30.433012
Albizia_adianthifolia	30.730266	-30.277845
Albizia_adianthifolia	31.11357	-29.66484
Albizia_adianthifolia	30.55809	-30.583361
Albizia_adianthifolia	30.74306	-30.30159
Albizia_adianthifolia	30.925002	-29.846296
Albizia_adianthifolia	31.7344	-28.8488
Albizia_adianthifolia	30.342258	-30.886401
Albizia_adianthifolia	30.691229	-30.382081
Albizia_adianthifolia	30.777372	-30.240692
Albizia_adianthifolia	30.73142	-30.305083
Albizia_adianthifolia	31.452521	-28.893369
Albizia_adianthifolia	30.922682	-30.009193
Albizia_adianthifolia	30.836205	-29.777937
Albizia_adianthifolia	31.75651	-28.9602
Albizia_adianthifolia	30.787304	-30.231835
Albizia_adianthifolia	31.02184	-29.858366
Albizia_adianthifolia	30.739477	-30.305703
Albizia_adianthifolia	31.02184	-29.858366
Albizia_adianthifolia	30.730948	-30.305767
Albizia_adianthifolia	30.3911	-30.834615
Albizia_adianthifolia	30.845732	-30.113932
Albizia_adianthifolia	30.986915	-29.864602
Albizia_adianthifolia	30.898013	-29.719724
Albizia_adianthifolia	32.4265	-28.3563
Albizia_adianthifolia	30.847733	-30.119106
Albizia_adianthifolia	30.714962	-30.340205
Albizia_adianthifolia	32.4095	-28.2499
Albizia_adianthifolia	30.842391	-29.835834
Albizia_adianthifolia	30.530883	-29.536048
Albizia_adianthifolia	30.83275	-30.14315
Albizia_adianthifolia	31.017238	-29.817701
Albizia_adianthifolia	30.841803	-29.73725
Albizia_adianthifolia	30.857914	-30.088145
Albizia_adianthifolia	30.732202	-30.318849
Albizia_adianthifolia	30.852477	-29.807339
Albizia_adianthifolia	30.678983	-30.389768
Albizia_adianthifolia	30.629281	-30.489569
Albizia_adianthifolia	30.784437	-30.206949
Albizia_adianthifolia	30.668915	-30.371067
Albizia_adianthifolia	30.743964	-30.297745
Albizia_adianthifolia	29.734735	-31.443458
Albizia_adianthifolia	30.998213	-29.944076
Albizia_adianthifolia	30.488638	-30.687937
Albizia_adianthifolia	31.204053	-29.543463
Albizia_adianthifolia	32.859	-26.948
Albizia_adianthifolia	30.319785	-30.909884
Albizia_adianthifolia	30.595553	-29.744605
Albizia_adianthifolia	30.760943	-30.270268
Albizia_adianthifolia	30.740451	-30.303154
Albizia_adianthifolia	30.66258	-30.378457
Albizia_adianthifolia	32.488466	-28.224585
Albizia_adianthifolia	30.932062	-29.819262
Albizia_adianthifolia	30.649936	-22.817253
Albizia_adianthifolia	30.839162	-29.743566
Albizia_adianthifolia	30.692082	-30.383983
Albizia_adianthifolia	30.919289	-29.842737
Albizia_adianthifolia	30.692355	-29.830648
Albizia_adianthifolia	30.832127	-29.796441
Albizia_adianthifolia	30.68	-30.39
Albizia_adianthifolia	30.914045	-30.016488
Albizia_adianthifolia	30.293195	-22.899545
Albizia_adianthifolia	32.4159	-28.3759
Albizia_adianthifolia	30.690036	-30.380506
Albizia_adianthifolia	30.734661	-29.780737
Albizia_adianthifolia	32.4608	-28.2972
Albizia_adianthifolia	30.851044	-29.803075
Albizia_adianthifolia	30.693783	-30.364328
Albizia_adianthifolia	30.987017	-29.628023
Albizia_adianthifolia	30.802046	-29.771208
Albizia_adianthifolia	30.672812	-30.373956
Albizia_adianthifolia	31.757792	-28.959385
Albizia_adianthifolia	30.877677	-29.898577
Albizia_adianthifolia	30.638621	-30.430128
Albizia_adianthifolia	30.847743	-30.110638
Albizia_adianthifolia	31.114429	-29.664959
Albizia_adianthifolia	30.802226	-30.163497
Albizia_adianthifolia	29.735787	-31.4475
Albizia_adianthifolia	30.628099	-30.491664
Albizia_adianthifolia	30.565905	-22.64632
Albizia_adianthifolia	32.007102	-28.694238
Albizia_adianthifolia	30.85895	-30.086341
Albizia_adianthifolia	30.738109	-30.295245
Albizia_adianthifolia	30.845554	-29.735958
Albizia_adianthifolia	31.455201	-28.893933
Albizia_adianthifolia	30.294311	-30.932689
Albizia_adianthifolia	30.876107	-29.736649
Albizia_adianthifolia	30.693618	-30.38491
Albizia_adianthifolia	31.039402	-29.795517
Albizia_adianthifolia	30.828817	-29.727269
Albizia_adianthifolia	30.874992	-29.826112
Albizia_adianthifolia	30.84445	-29.781862
Albizia_adianthifolia	32.3912	-28.3718
Albizia_adianthifolia	30.855133	-30.091933
Albizia_adianthifolia	30.791203	-30.213212
Albizia_adianthifolia	30.828576	-29.779641
Albizia_adianthifolia	30.882086	-29.733984
Albizia_adianthifolia	32.011428	-28.730507
Albizia_adianthifolia	32.419656	-28.383552
Albizia_adianthifolia	30.7039	-30.350545
Albizia_adianthifolia	30.727816	-30.188043
Albizia_adianthifolia	30.803895	-30.163093
Albizia_adianthifolia	30.896849	-29.81677
Albizia_adianthifolia	32.4627	-28.296
Albizia_adianthifolia	30.850509	-30.103021
Albizia_adianthifolia	30.987017	-29.628023
Albizia_adianthifolia	30.803199	-29.774733
Albizia_adianthifolia	30.752445	-30.246788
Albizia_adianthifolia	30.878102	-29.889402
Albizia_adianthifolia	30.734638	-30.318153
Albizia_adianthifolia	30.722844	-30.277054
Albizia_adianthifolia	30.714966	-30.18979
Albizia_adianthifolia	30.742335	-30.301066
Albizia_adianthifolia	32.43461	-28.33002
Albizia_adianthifolia	30.753754	-30.271937
Albizia_adianthifolia	30.680623	-30.394504
Albizia_adianthifolia	30.389981	-30.704977
Albizia_adianthifolia	30.814777	-29.77189
Albizia_adianthifolia	30.841738	-29.729107
Albizia_adianthifolia	30.964518	-29.639402
Albizia_adianthifolia	30.768417	-30.248222
Albizia_adianthifolia	30.709982	-30.314112
Albizia_adianthifolia	30.641834	-30.424266
Albizia_adianthifolia	30.671554	-30.30967
Albizia_adianthifolia	30.418659	-30.766464
Albizia_adianthifolia	30.703477	-30.351521
Albizia_adianthifolia	30.882012	-29.873512
Albizia_adianthifolia	30.679011	-30.368594
Albizia_adianthifolia	31.015226	-29.816893
Albizia_adianthifolia	30.63987	-30.42847
Albizia_adianthifolia	30.673936	-30.383034
Albizia_adianthifolia	30.843635	-29.832065
Albizia_adianthifolia	30.397755	-30.813012
Albizia_adianthifolia	30.680201	-30.387123
Albizia_adianthifolia	31.025467	-29.78955
Albizia_adianthifolia	30.731279	-30.305276
Albizia_adianthifolia	32.3912	-28.3741
Albizia_adianthifolia	30.866556	-29.735473
Albizia_adianthifolia	30.734422	-29.780661
Albizia_adianthifolia	30.689564	-30.310912
Albizia_adianthifolia	30.770528	-30.239362
Albizia_adianthifolia	30.771625	-30.237117
Albizia_adianthifolia	30.895662	-29.72026
Albizia_adianthifolia	30.927938	-30.010907
Albizia_adianthifolia	30.821243	-29.790343
Albizia_adianthifolia	30.84875	-29.7481
Albizia_adianthifolia	30.998056	-29.943611
Albizia_adianthifolia	30.721178	-30.331377
Albizia_adianthifolia	30.881985	-29.884641
Albizia_adianthifolia	30.696093	-30.374543
Albizia_adianthifolia	30.949449	-29.878719
Albizia_adianthifolia	30.914618	-29.913671
Albizia_adianthifolia	30.834745	-29.779745
Albizia_adianthifolia	30.498852	-30.678656
Albizia_adianthifolia	30.751613	-30.204919
Albizia_adianthifolia	30.425827	-30.757345
Albizia_adianthifolia	30.643552	-30.422695
Albizia_adianthifolia	30.968	-25.446
Albizia_adianthifolia	30.926201	-29.824229
Albizia_adianthifolia	30.841412	-29.737303
Albizia_adianthifolia	30.844933	-29.83405
Albizia_adianthifolia	30.737804	-30.313631
Albizia_adianthifolia	30.888363	-30.047784
Albizia_adianthifolia	31.015636	-29.837801
Albizia_adianthifolia	30.67115	-29.74452
Albizia_adianthifolia	30.887302	-29.808951
Albizia_adianthifolia	30.649077	-30.338431
Albizia_adianthifolia	32.4265	-28.3563
Albizia_adianthifolia	29.493548	-31.604692
Albizia_adianthifolia	32.003165	-28.688229
Albizia_adianthifolia	31.104052	-29.674236
Albizia_adianthifolia	30.740792	-30.298669
Albizia_adianthifolia	30.90383	-29.873011
Albizia_adianthifolia	30.392815	-30.729018
Albizia_adianthifolia	30.44953	-30.692393
Albizia_adianthifolia	30.628747	-30.494529
Albizia_adianthifolia	30.700184	-30.372914
Albizia_adianthifolia	31.075726	-29.736609
Albizia_adianthifolia	30.897552	-29.930596
Albizia_adianthifolia	30.86764	-30.077511
Albizia_adianthifolia	30.669177	-30.360892
Albizia_adianthifolia	30.488656	-30.687949
Albizia_adianthifolia	30.743709	-30.273534
Albizia_adianthifolia	32.6932	-27.2178
Albizia_adianthifolia	30.670459	-30.374076
Albizia_adianthifolia	30.636112	-30.43586
Albizia_adianthifolia	31.01389	-29.85833
Albizia_adianthifolia	30.733921	-30.327154
Albizia_adianthifolia	30.796117	-30.203503
Albizia_adianthifolia	32.534422	-28.11624
Albizia_adianthifolia	32.4181	-28.3762
Albizia_adianthifolia	31.452561	-28.893406
Albizia_adianthifolia	30.86392	-30.078961
Albizia_adianthifolia	31.2239	-29.514887
Albizia_adianthifolia	30.851258	-29.751853
Albizia_adianthifolia	32.35702	-27.905608
Albizia_adianthifolia	30.969999	-25.450001
Albizia_adianthifolia	30.914258	-30.021836
Albizia_adianthifolia	30.885118	-29.832261
Albizia_adianthifolia	30.818221	-29.73913
Albizia_adianthifolia	32.557123	-27.330121
Albizia_adianthifolia	30.745033	-30.298193
Albizia_adianthifolia	30.872198	-29.825322
Albizia_adianthifolia	30.917523	-30.010889
Albizia_adianthifolia	31.210652	-29.507577
Albizia_adianthifolia	29.732505	-31.450228
Albizia_adianthifolia	30.806309	-29.770828
Albizia_adianthifolia	31.01	-29.85
Albizia_adianthifolia	30.889282	-29.861443
Albizia_adianthifolia	30.900278	-29.852222
Albizia_adianthifolia	31.051589	-29.73631
Albizia_adianthifolia	30.681544	-30.389523
Albizia_adianthifolia	30.870027	-29.718316
Albizia_adianthifolia	30.738797	-30.298322
Albizia_adianthifolia	30.831878	-29.795349
Albizia_adianthifolia	30.920741	-29.843404
Albizia_adianthifolia	30.488821	-30.688031
Albizia_adianthifolia	30.743449	-30.295407
Albizia_adianthifolia	31.174147	-29.551725
Albizia_adianthifolia	30.666686	-30.369614
Albizia_adianthifolia	30.805653	-29.789916
Albizia_adianthifolia	30.849674	-30.104291
Albizia_adianthifolia	30.889415	-29.810973
Albizia_adianthifolia	30.635398	-30.442825
Albizia_adianthifolia	30.856068	-30.090521
Albizia_adianthifolia	30.91795	-29.858528
Albizia_adianthifolia	31.208608	-29.514029
Albizia_adianthifolia	30.736403	-30.297776
Albizia_adianthifolia	32.1419	-28.0685
Albizia_adianthifolia	30.850063	-29.769563
Albizia_adianthifolia	31.094255	-29.643883
Albizia_adianthifolia	30.62159	-30.45132
Albizia_adianthifolia	31.00685	-25.486758
Albizia_adianthifolia	30.738579	-30.299951
Albizia_adianthifolia	32.393718	-28.347728
Albizia_adianthifolia	30.68934	-30.393336
Albizia_adianthifolia	30.885716	-29.809958
Albizia_adianthifolia	31.757658	-28.963261
Albizia_adianthifolia	30.659228	-30.439306
Albizia_adianthifolia	30.987287	-29.62787
Albizia_adianthifolia	30.776367	-29.809162
Albizia_adianthifolia	29.999713	-31.266792
Albizia_adianthifolia	30.746126	-30.293149
Albizia_adianthifolia	31.017238	-29.817701
Albizia_adianthifolia	30.727838	-30.310308
Albizia_adianthifolia	30.700581	-30.354325
Albizia_adianthifolia	30.63596	-30.440497
Albizia_adianthifolia	30.745961	-30.297722
Albizia_adianthifolia	30.787197	-30.23215
Albizia_adianthifolia	31.017238	-29.817701
Albizia_adianthifolia	32.4185	-28.3544
Albizia_adianthifolia	30.850247	-29.7695
Albizia_adianthifolia	30.915678	-30.016093
Albizia_adianthifolia	30.878862	-29.82722
Albizia_adianthifolia	32.42	-28.39
Albizia_adianthifolia	30.919535	-29.845757
Albizia_adianthifolia	30.235023	-30.807169
Albizia_adianthifolia	31.115519	-29.667754
Albizia_adianthifolia	30.719638	-30.315078
Albizia_adianthifolia	32.476271	-28.263274
Albizia_adianthifolia	30.481964	-30.668825
Albizia_adianthifolia	30.734137	-30.326592
Albizia_adianthifolia	30.305437	-30.914838
Albizia_adianthifolia	30.52456	-30.640004
Albizia_adianthifolia	30.803118	-29.774795
Albizia_adianthifolia	30.674253	-30.36906
Albizia_adianthifolia	30.94	-29.82
Albizia_adianthifolia	32.865003	-26.893188
Albizia_adianthifolia	30.670613	-30.371453
Albizia_adianthifolia	30.681833	-30.397368
Albizia_adianthifolia	30.718356	-30.189045
Albizia_adianthifolia	32.671833	-27.545109
Albizia_adianthifolia	30.865854	-29.838491
Albizia_adianthifolia	31.46612	-29.10883
Albizia_adianthifolia	30.74682	-30.29298
Albizia_adianthifolia	30.834428	-29.734352
Albizia_adianthifolia	30.797612	-29.744376
Albizia_adianthifolia	31.03685	-29.793455
Albizia_adianthifolia	30.73602	-30.320558
Albizia_adianthifolia	30.711878	-30.3143
Albizia_adianthifolia	30.816733	-29.742193
Albizia_adianthifolia	30.74137	-30.303457
Albizia_adianthifolia	30.627539	-29.767972
Albizia_adianthifolia	30.901049	-29.844578
Albizia_adianthifolia	30.917718	-29.831537
Albizia_adianthifolia	30.790629	-30.212258
Albizia_adianthifolia	32.5186	-28.1905
Albizia_adianthifolia	31.4515	-28.8932
Albizia_adianthifolia	30.747698	-30.293081
Albizia_adianthifolia	30.848499	-30.119207
Albizia_adianthifolia	31.215462	-29.519332
Albizia_adianthifolia	30.726363	-29.782862
Albizia_adianthifolia	30.78704	-30.206469
Albizia_adianthifolia	31.008538	-29.824336
Albizia_adianthifolia	30.745043	-30.298169
Albizia_adianthifolia	31.758047	-28.958718
Albizia_adianthifolia	30.936093	-29.913504
Albizia_adianthifolia	30.887413	-29.933837
Albizia_adianthifolia	31.992077	-28.699867
Albizia_adianthifolia	32.81908	-26.942447
Albizia_adianthifolia	30.68032	-30.395116
Albizia_adianthifolia	32.4179	-28.369
Albizia_adianthifolia	30.780498	-30.241312
Albizia_adianthifolia	30.919395	-29.84527
Albizia_adianthifolia	30.872072	-29.737301
Albizia_adianthifolia	30.935426	-29.926234
Albizia_adianthifolia	31.036534	-29.793933
Albizia_adianthifolia	30.895267	-29.725177
Albizia_adianthifolia	30.651355	-30.354266
Albizia_adianthifolia	30.324347	-30.906777
Albizia_adianthifolia	32.4186	-28.3538
Albizia_adianthifolia	32.294583	-27.027233
Albizia_adianthifolia	30.664675	-30.38183
Albizia_adianthifolia	30.650047	-30.341716
Albizia_adianthifolia	30.710607	-30.35809
Albizia_adianthifolia	31.012186	-29.820727
Albizia_adianthifolia	32.411357	-28.385666
Albizia_adianthifolia	30.88396	-29.81099
Albizia_adianthifolia	30.916409	-29.878276
Albizia_adianthifolia	30.447838	-30.695133
Albizia_adianthifolia	30.620094	-30.446516
Albizia_adianthifolia	30.624038	-30.457385
Albizia_adianthifolia	30.648232	-22.812983
Albizia_adianthifolia	30.852772	-30.10026
Albizia_adianthifolia	30.874481	-29.890168
Albizia_adianthifolia	30.857473	-30.098945
Albizia_adianthifolia	30.984832	-29.863595
Albizia_adianthifolia	30.674023	-30.382
Albizia_adianthifolia	30.733355	-30.319049
Albizia_adianthifolia	30.83287	-29.796867
Albizia_adianthifolia	31.03377	-29.788733
Albizia_adianthifolia	30.806276	-29.790554
Albizia_adianthifolia	31.43157	-28.51533
Albizia_adianthifolia	30.836425	-29.777575
Albizia_adianthifolia	30.808536	-30.157059
Albizia_adianthifolia	30.68269	-30.36805
Albizia_adianthifolia	31.210178	-29.507552
Albizia_adianthifolia	30.864775	-29.734835
Albizia_adianthifolia	30.880442	-29.88762
Albizia_adianthifolia	30.749745	-30.285501
Albizia_adianthifolia	30.796634	-30.206742
Albizia_adianthifolia	30.865062	-30.07788
Albizia_adianthifolia	31.756286	-28.961121
Albizia_adianthifolia	30.891843	-29.871665
Albizia_adianthifolia	30.83405	-29.779122
Albizia_adianthifolia	32.4742	-28.2601
Albizia_adianthifolia	30.897731	-29.723441
Albizia_adianthifolia	30.632676	-30.422658
Albizia_adianthifolia	30.987017	-29.628023
Albizia_adianthifolia	30.680297	-30.395101
Albizia_adianthifolia	30.844467	-29.781867
Albizia_adianthifolia	30.833731	-29.779222
Albizia_adianthifolia	30.695942	-29.819368
Albizia_adianthifolia	30.663735	-30.356696
Albizia_adianthifolia	30.850356	-30.115914
Albizia_adianthifolia	30.816797	-29.792578
Albizia_adianthifolia	30.805577	-29.792841
Albizia_adianthifolia	30.788647	-30.218128
Albizia_adianthifolia	30.688556	-30.379868
Albizia_adianthifolia	30.817956	-29.792577
Albizia_adianthifolia	30.673816	-30.374268
Albizia_adianthifolia	30.986915	-29.864602
Albizia_adianthifolia	31.017238	-29.817701
Albizia_adianthifolia	30.62357	-30.438429
Albizia_adianthifolia	30.795482	-30.20382
Albizia_adianthifolia	30.434167	-22.73575
Albizia_adianthifolia	29.50413	-31.60015
Albizia_adianthifolia	30.653796	-30.448998
Albizia_adianthifolia	30.98095	-29.8614
Albizia_adianthifolia	30.701893	-29.777994
Albizia_adianthifolia	30.636156	-30.439011
Albizia_adianthifolia	32.4768	-28.2637
Albizia_adianthifolia	30.89288	-29.811212
Albizia_adianthifolia	30.7558	-29.772057
Albizia_adianthifolia	30.772006	-30.254828
Albizia_adianthifolia	30.671363	-30.37329
Albizia_adianthifolia	32.4741	-28.2595
Albizia_adianthifolia	30.882667	-29.879826
Albizia_adianthifolia	30.860911	-29.82053
Albizia_adianthifolia	30.710652	-29.780052
Albizia_adianthifolia	32.473932	-28.259431
Albizia_adianthifolia	30.98123	-29.860383
Albizia_adianthifolia	30.754121	-30.273005
Albizia_adianthifolia	30.779552	-30.243956
Albizia_adianthifolia	30.788926	-29.793806
Albizia_adianthifolia	30.987017	-29.628023
Albizia_adianthifolia	32.408686	-28.385706
Albizia_adianthifolia	30.679297	-30.376862
Albizia_adianthifolia	29.734575	-31.443457
Albizia_adianthifolia	30.747501	-30.291705
Albizia_adianthifolia	30.621382	-30.451071
Albizia_adianthifolia	30.313758	-30.911845
Albizia_adianthifolia	30.784322	-30.224939
Albizia_adianthifolia	30.884007	-29.884673
Albizia_adianthifolia	30.640021	-30.428172
Albizia_adianthifolia	31.110342	-29.664683
Albizia_adianthifolia	32.30098	-28.436688
Albizia_adianthifolia	30.774202	-30.238607
Albizia_adianthifolia	30.792663	-30.205018
Albizia_adianthifolia	32.4688	-28.2813
Albizia_adianthifolia	30.693918	-30.388218
Albizia_adianthifolia	30.771945	-30.255068
Albizia_adianthifolia	31.046718	-29.76984
Albizia_adianthifolia	31.202829	-29.42534
Albizia_adianthifolia	32.4081	-28.3864
Albizia_adianthifolia	30.452669	-30.690334
Albizia_adianthifolia	30.684968	-30.393158
Albizia_adianthifolia	30.835694	-29.776396
Albizia_adianthifolia	31.452538	-28.893408
Albizia_adianthifolia	30.810107	-29.766498
Albizia_adianthifolia	30.812665	-29.792937
Albizia_adianthifolia	30.904968	-30.031052
Albizia_adianthifolia	30.781281	-30.240267
Albizia_adianthifolia	30.689757	-30.380041
Albizia_adianthifolia	31.45276	-28.895957
Albizia_adianthifolia	31.024463	-29.856265
Albizia_anthelmintica	31.8133	-25.3383
Albizia_anthelmintica	25.092539	-28.99853
Albizia_anthelmintica	30.8127	-24.4065
Albizia_anthelmintica	31.148514	-24.352366
Albizia_anthelmintica	30.283155	-22.421872
Albizia_anthelmintica	29.623	-22.9632
Albizia_anthelmintica	32.08	-27.57
Albizia_anthelmintica	31.610001	-25.07
Albizia_anthelmintica	31.613	-25.071
Albizia_anthelmintica	29.613889	-22.992778
Albizia_anthelmintica	29.886353	-22.853766
Albizia_anthelmintica	30.03	-22.32
Albizia_anthelmintica	32.15	-27.8
Albizia_anthelmintica	30.479685	-22.883686
Albizia_anthelmintica	30.28	-24.37
Albizia_anthelmintica	32.25	-26.87
Albizia_anthelmintica	30.47	-25.08
Albizia_anthelmintica	31.262878	-22.406188
Albizia_anthelmintica	31.5797	-23.854187
Albizia_anthelmintica	30.956688	-24.349458
Albizia_forbesii	32.2365	-27.6242
Albizia_forbesii	31.610001	-25.07
Albizia_forbesii	32.2962	-26.9041
Albizia_forbesii	32.1777	-27.6118
Albizia_forbesii	31.064654	-22.460344
Albizia_forbesii	31.444255	-24.553245
Albizia_forbesii	32.362	-27.889
Albizia_forbesii	30.748547	-22.474455
Albizia_forbesii	32.363609	-27.881261
Albizia_forbesii	31.608	-25.072
Albizia_forbesii	31.719999	-25.1
Albizia_forbesii	31.449762	-25.426478
Albizia_forbesii	31.130252	-22.436453
Albizia_forbesii	32.2962	-26.9041
Albizia_forbesii	30.475092	-22.646008
Albizia_forbesii	31.716	-25.104
Albizia_harveyi	31.870001	-24.18
Albizia_harveyi	30.816088	-24.405803
Albizia_harveyi	30.131633	-23.488747
Albizia_harveyi	31.366776	-24.340134
Albizia_harveyi	31.731035	-25.379618
Albizia_harveyi	30.95	-25.4
Albizia_harveyi	31.723435	-25.387621
Albizia_harveyi	31.9138	-25.262473
Albizia_harveyi	31.506	-25.107
Albizia_harveyi	31.445383	-25.427709
Albizia_harveyi	31.314372	-24.46191
Albizia_harveyi	31.866	-24.177
Albizia_harveyi	30.13165	-23.488683
Albizia_harveyi	31.51	-25.110001
Albizia_harveyi	30.8127	-24.4065
Albizia_harveyi	31.678275	-25.441388
Albizia_harveyi	31.497112	-24.681622
Albizia_harveyi	30.945655	-24.314352
Albizia_harveyi	31.017141	-22.692395
Albizia_harveyi	31.00236	-22.676746
Albizia_harveyi	30.696192	-24.52721
Albizia_harveyi	30.141628	-23.506003
Albizia_harveyi	29.584503	-22.361283
Albizia_harveyi	30.8127	-24.4065
Albizia_tanganyicensis	27.696282	-23.870322
Albizia_tanganyicensis	30.523763	-22.638342
Albizia_tanganyicensis	27.555025	-24.833143
Albizia_tanganyicensis	28.341741	-23.906613
Albizia_tanganyicensis	28.313095	-24.808258
Albizia_tanganyicensis	28.342058	-23.909304
Albizia_tanganyicensis	30.439594	-22.646234
Albizia_tanganyicensis	28.360046	-23.938818
Albizia_tanganyicensis	27.853124	-24.497158
Albizia_tanganyicensis	28.398612	-24.811888
Albizia_tanganyicensis	27.95357	-23.824057
Albizia_tanganyicensis	28.094666	-23.772007
Albizia_tanganyicensis	30.375047	-22.669547
Albizia_tanganyicensis	28.362445	-24.37887
Albizia_tanganyicensis	28.867281	-24.206909
Albizia_tanganyicensis	28.316048	-24.809088
Albizia_tanganyicensis	27.839443	-24.504831
Albizia_tanganyicensis	30.970785	-25.443389
Albizia_tanganyicensis	30.738978	-22.479387
Albizia_tanganyicensis	28.448	-24.028
Albizia_tanganyicensis	28.450001	-24.030001
Albizia_tanganyicensis	28.55587	-23.647354
Albizia_tanganyicensis	27.954133	-23.822975
Albizia_tanganyicensis	27.954133	-23.822975
Albizia_versicolor	30.299347	-24.145496
Albizia_versicolor	31.012786	-25.495175
Albizia_versicolor	31.41	-25.08
Albizia_versicolor	31.057672	-25.032086
Albizia_versicolor	31.508042	-25.579728
Albizia_versicolor	31.004034	-25.483466
Albizia_versicolor	31.267927	-25.170208
Albizia_versicolor	31.170942	-24.807133
Albizia_versicolor	32.303307	-27.044304
Albizia_versicolor	31.4839	-25.5742
Albizia_versicolor	31.135258	-25.676405
Albizia_versicolor	31.135206	-25.676133
Albizia_versicolor	31.118507	-25.036706
Albizia_versicolor	31.299014	-25.614685
Albizia_versicolor	30.299347	-24.145496
Albizia_versicolor	31.115278	-25.008611
Albizia_versicolor	31.035	-27.88167
Albizia_versicolor	29.069848	-23.049058
Albizia_versicolor	30.963883	-25.49237
Albizia_versicolor	31.20224	-25.508986
Albizia_versicolor	30.79519	-24.524317
Albizia_versicolor	31.397147	-25.601021
Albizia_versicolor	31.268762	-25.172945
Albizia_versicolor	31.242491	-25.64946
Albizia_versicolor	31.247222	-25.599722
Albizia_versicolor	30.959397	-22.432122
Albizia_versicolor	29.919994	-22.948217
Albizia_versicolor	32.4154	-28.3723
Albizia_versicolor	30.290487	-22.862613
Albizia_versicolor	30.217317	-23.84213
Albizia_versicolor	30.941958	-24.157458
Albizia_versicolor	30.3455	-24.8301
Albizia_versicolor	30.92705	-22.467612
Albizia_versicolor	32.2825	-28.0563
Albizia_versicolor	30.29332	-23.098355
Albizia_versicolor	31.218103	-25.528517
Albizia_versicolor	31.116966	-25.095123
Albizia_versicolor	31.2499	-25.519832
Albizia_versicolor	31.151667	-25.476111
Albizia_versicolor	31.415	-25.078
Albizia_versicolor	31.398239	-25.584717
Allophylus_africanus	30.262978	-25.955787
Allophylus_africanus	30.548656	-25.387499
Allophylus_africanus	30.1434	-30.9982
Allophylus_africanus	30.199199	-24.145033
Allophylus_africanus	30.4982	-25.316112
Allophylus_africanus	31.2651	-25.525028
Allophylus_africanus	30.1429	-30.9622
Allophylus_africanus	30.507287	-25.30047
Allophylus_africanus	30.4982	-25.316112
Allophylus_africanus	30.37427	-25.796847
Allophylus_africanus	30.625478	-25.096773
Allophylus_africanus	31.281713	-27.543762
Allophylus_africanus	31.752021	-28.947132
Allophylus_africanus	31.004034	-25.483466
Allophylus_africanus	32.4083	-28.3857
Allophylus_africanus	29.454512	-23.038432
Allophylus_africanus	32.4082	-28.3857
Allophylus_africanus	31.480737	-25.587662
Allophylus_africanus	30.139999	-31.0
Allophylus_africanus	31.147325	-25.794978
Allophylus_africanus	29.917337	-23.972208
Allophylus_africanus	31.47802	-29.095472
Allophylus_africanus	31.466369	-29.109158
Allophylus_africanus	31.75546	-28.92818
Allophylus_africanus	31.011481	-25.494033
Allophylus_africanus	31.102884	-25.731384
Allophylus_decipiens	25.729197	-33.386032
Allophylus_decipiens	23.462308	-34.002641
Allophylus_decipiens	22.61125	-33.980008
Allophylus_decipiens	23.050943	-34.073258
Allophylus_decipiens	22.082778	-33.969722
Allophylus_decipiens	25.524093	-33.96033
Allophylus_decipiens	30.969999	-25.450001
Allophylus_decipiens	23.561242	-33.970397
Allophylus_decipiens	23.888282	-34.021502
Allophylus_decipiens	22.396	-34.05225
Allophylus_decipiens	25.533467	-34.013958
Allophylus_decipiens	26.706186	-33.387981
Allophylus_decipiens	23.05652	-34.082441
Allophylus_decipiens	22.969353	-34.083123
Allophylus_decipiens	24.931042	-33.992958
Allophylus_decipiens	22.05995	-33.94735
Allophylus_decipiens	23.057145	-34.081763
Allophylus_decipiens	24.223443	-34.071645
Allophylus_decipiens	22.96842	-34.08297
Allophylus_decipiens	23.703157	-33.511892
Allophylus_decipiens	25.311438	-33.637288
Allophylus_decipiens	23.553278	-33.974215
Allophylus_decipiens	25.366287	-33.982897
Allophylus_decipiens	25.52646	-34.018863
Allophylus_decipiens	25.663727	-34.014427
Allophylus_decipiens	23.04302	-34.078102
Allophylus_decipiens	22.101186	-34.151483
Allophylus_decipiens	22.191585	-34.107996
Allophylus_decipiens	23.888037	-34.021305
Allophylus_decipiens	22.953352	-34.050614
Allophylus_decipiens	22.716632	-33.976817
Allophylus_decipiens	30.968	-25.446
Allophylus_decipiens	22.611659	-33.980191
Allophylus_decipiens	22.608004	-33.9711
Allophylus_decipiens	25.37354	-33.983305
Allophylus_decipiens	22.606893	-33.987635
Allophylus_decipiens	23.063151	-34.080001
Allophylus_decipiens	22.594091	-33.946159
Allophylus_decipiens	22.635289	-33.986838
Allophylus_decipiens	22.121723	-34.172252
Allophylus_decipiens	25.50494	-33.999662
Allophylus_decipiens	22.937334	-34.048126
Allophylus_decipiens	22.195397	-34.056277
Allophylus_decipiens	23.559484	-33.978442
Allophylus_decipiens	22.983787	-34.023292
Allophylus_decipiens	22.13044	-34.174619
Allophylus_decipiens	23.561533	-33.970617
Allophylus_decipiens	26.594752	-33.321562
Allophylus_decipiens	23.066955	-34.072349
Allophylus_decipiens	22.192803	-34.058678
Allophylus_decipiens	22.057861	-33.942567
Allophylus_decipiens	23.332368	-33.994259
Allophylus_decipiens	22.718215	-33.977807
Allophylus_decipiens	23.055897	-34.082974
Allophylus_decipiens	22.803663	-34.027855
Allophylus_decipiens	23.063117	-34.074273
Allophylus_decipiens	22.647806	-34.000486
Allophylus_decipiens	22.537748	-34.014295
Allophylus_decipiens	22.606951	-33.987644
Allophylus_decipiens	22.536036	-33.953544
Allophylus_decipiens	25.747253	-33.444265
Allophylus_decipiens	23.386008	-34.104154
Allophylus_decipiens	22.10114	-34.151507
Allophylus_decipiens	22.609268	-33.971386
Allophylus_decipiens	27.244909	-33.413789
Allophylus_decipiens	22.606853	-33.987603
Allophylus_decipiens	23.561213	-33.974937
Allophylus_decipiens	22.575388	-33.992378
Allophylus_decipiens	23.06394	-34.073702
Allophylus_decipiens	22.094328	-33.964921
Allophylus_dregeanus	30.752445	-30.246788
Allophylus_dregeanus	30.15	-30.969999
Allophylus_dregeanus	30.070819	-29.920683
Allophylus_dregeanus	30.1472	-30.9669
Allophylus_dregeanus	28.235037	-32.641344
Allophylus_dregeanus	30.677029	-30.390397
Allophylus_dregeanus	31.6504	-28.853
Allophylus_dregeanus	31.7344	-28.8488
Allophylus_dregeanus	30.680952	-30.389188
Allophylus_dregeanus	30.148531	-30.965817
Allophylus_dregeanus	30.348503	-30.317211
Allophylus_dregeanus	31.32667	-28.85556
Allophylus_dregeanus	30.619287	-30.262851
Allophylus_dregeanus	30.588462	-30.25992
Allophylus_dregeanus	30.827889	-29.754952
Allophylus_dregeanus	30.609556	-30.268186
Allophylus_dregeanus	30.798217	-29.773442
Allophylus_dregeanus	30.678983	-30.389768
Allophylus_dregeanus	29.375	-30.983333
Allophylus_dregeanus	30.679271	-30.376906
Allophylus_dregeanus	28.827782	-32.30382
Allophylus_dregeanus	31.451436	-28.891696
Allophylus_dregeanus	30.845028	-29.759237
Allophylus_dregeanus	30.845615	-29.758882
Allophylus_dregeanus	30.844996	-29.759209
Allophylus_dregeanus	28.214919	-32.75454
Allophylus_natalensis	27.948637	-32.988966
Allophylus_natalensis	28.382342	-32.670531
Allophylus_natalensis	30.968	-25.446
Allophylus_natalensis	31.631771	-29.090895
Allophylus_natalensis	30.793128	-30.225408
Allophylus_natalensis	29.451508	-31.677828
Allophylus_natalensis	26.667806	-33.691503
Allophylus_natalensis	28.346085	-32.707222
Allophylus_natalensis	31.761931	-28.955925
Allophylus_natalensis	27.938078	-32.99348
Allophylus_natalensis	32.4297	-28.3643
Allophylus_natalensis	32.666943	-27.515107
Allophylus_natalensis	32.4181	-28.3762
Allophylus_natalensis	30.347554	-30.89286
Allophylus_natalensis	31.760571	-28.960819
Allophylus_natalensis	25.661022	-34.011381
Allophylus_natalensis	31.04565	-29.867795
Allophylus_natalensis	31.742285	-28.983474
Allophylus_natalensis	28.067831	-32.914628
Allophylus_natalensis	32.41	-28.2499
Allophylus_natalensis	18.459686	-34.033294
Allophylus_natalensis	30.691132	-30.393875
Allophylus_natalensis	32.4181	-28.3762
Allophylus_natalensis	32.4181	-28.3762
Allophylus_natalensis	32.534235	-28.116193
Allophylus_natalensis	28.383524	-32.679727
Allophylus_natalensis	27.011757	-33.559705
Allophylus_natalensis	31.108616	-29.679481
Allophylus_natalensis	32.481637	-28.264676
Allophylus_natalensis	31.775278	-28.949167
Allophylus_natalensis	27.933258	-32.993797
Allophylus_natalensis	28.333448	-32.712828
Allophylus_natalensis	32.4631	-28.2938
Allophylus_natalensis	28.361968	-32.70016
Allophylus_natalensis	28.646483	-32.480612
Allophylus_natalensis	32.4851	-28.2778
Allophylus_natalensis	27.256909	-33.41793
Allophylus_natalensis	27.9434	-32.98026
Allophylus_natalensis	30.850553	-30.117046
Allophylus_natalensis	32.52372	-28.200228
Allophylus_natalensis	32.4181	-28.3762
Allophylus_natalensis	27.949147	-32.995742
Allophylus_natalensis	28.332143	-32.714549
Allophylus_natalensis	32.5255	-28.1936
Allophylus_natalensis	28.349535	-32.702975
Allophylus_natalensis	31.746584	-28.975484
Allophylus_natalensis	32.3974	-28.2283
[truncated: 90,583 more rows]
