# Supplementary material for: Effectiveness of South Africa's network of protected areas: Unassessed vascular plants predicted to be threatened using deep neural networks are all located in protected areas
Source: Ecol Evol. 2024 Sep 2;14(9):e70229. doi: 10.1002/ece3.70229 (PMC11368562; doi:10.1002/ece3.70229)
Supplement: Supplementary file 1 — Appendices S1–S14 [file ECE3-14-e70229-s004.zip › AppendixS3.xlsx]

## Sheet: Sheet1
DD SPECIES						NE SPECIES
species	decimallongitude	decimallatitude				species	decimallongitude	decimallatitude
Acalypha_caperonioides	31.053398	-25.661545				Acalypha_depressinervia	29.234717	-28.969167
Acalypha_caperonioides	27.9409	-26.046473				Acalypha_depressinervia	29.6913	-28.7143
Acalypha_caperonioides	29.909397	-23.60092				Acalypha_depressinervia	29.595722	-29.809833
Acalypha_caperonioides	28.204397	-25.787814				Acalypha_depressinervia	29.343502	-30.080871
Acalypha_caperonioides	29.544983	-29.237399				Acalypha_depressinervia	29.343502	-30.080871
Acalypha_caperonioides	31.166667	-26.633333				Acalypha_depressinervia	29.492358	-28.640995
Acalypha_caperonioides	31.158852	-25.790447				Acalypha_depressinervia	29.957963	-31.189423
Acalypha_caperonioides	25.38	-33.3				Acalypha_depressinervia	29.515552	-29.2798
Acalypha_caperonioides	28.295458	-25.970652				Acalypha_depressinervia	29.492213	-28.64113
Acalypha_caperonioides	28.21121	-25.79631				Acalypha_depressinervia	30.1735	-25.212983
Acalypha_caperonioides	28.236389	-25.6375				Acalypha_depressinervia	29.343502	-30.080871
Acalypha_caperonioides	27.802559	-25.881725				Acalypha_depressinervia	30.516933	-25.2734
Acalypha_caperonioides	28.425697	-26.194517				Acalypha_depressinervia	30.6979	-24.8058
Acalypha_caperonioides	27.867092	-25.965998				Acalypha_depressinervia	29.796018	-29.509872
Acalypha_caperonioides	31.053327	-25.661288				Acalypha_depressinervia	29.673749	-27.920591
Acalypha_caperonioides	28.295784	-25.970984				Acalypha_depressinervia	29.591836	-29.117025
Acalypha_caperonioides	31.181317	-25.572614				Acalypha_depressinervia	30.705337	-29.802005
Acalypha_caperonioides	27.800993	-25.883092				Achyranthemum_affine	25.488528	-33.949958
Acalypha_caperonioides	27.866824	-25.965686				Achyranthemum_affine	25.546983	-33.924807
Acalypha_caperonioides	27.803053	-25.884505				Achyranthemum_affine	25.598248	-33.971582
Acalypha_caperonioides	28.092883	-25.955797				Achyranthemum_affine	25.53113	-33.939908
Acalypha_caperonioides	25.0925	-28.99861				Achyranthemum_affine	19.319001	-33.042875
Acalypha_caperonioides	27.803	-25.884				Achyranthemum_affine	25.473498	-33.954402
Acalypha_caperonioides	30.113611	-25.393333				Achyranthemum_affine	25.532185	-33.940472
Acalypha_caperonioides	28.318461	-25.892897				Achyranthemum_affine	25.488522	-33.949987
Acalypha_caperonioides	27.813936	-25.980392				Achyranthemum_affine	25.55233	-33.935513
Acanthopsis_hoffmannseggiana	22.028148	-33.233244				Achyranthemum_affine	25.487633	-33.939433
Acanthopsis_hoffmannseggiana	20.450556	-29.031389				Achyranthemum_affine	25.597405	-33.97183
Acanthopsis_hoffmannseggiana	19.161111	-29.134722				Achyranthemum_affine	25.554862	-33.932237
Acanthopsis_hoffmannseggiana	19.161667	-29.134167				Achyranthemum_affine	25.46508	-33.90245
Acanthopsis_hoffmannseggiana	22.51235	-30.026852				Achyranthemum_affine	25.532192	-33.940185
Acanthopsis_hoffmannseggiana	20.476158	-28.721673				Achyranthemum_affine	25.537741	-33.874718
Acanthopsis_hoffmannseggiana	18.994634	-29.035814				Achyranthemum_affine	25.4885	-33.949958
Acanthopsis_hoffmannseggiana	21.1869	-28.4128				Achyranthemum_affine	25.487955	-33.950317
Acanthopsis_hoffmannseggiana	21.509919	-32.683892				Achyranthemum_affine	25.512497	-33.939476
Acanthopsis_hoffmannseggiana	19.366692	-29.13041				Achyranthemum_affine	25.481151	-33.924222
Acanthopsis_hoffmannseggiana	21.960175	-32.31597				Achyranthemum_affine	25.472492	-33.923153
Acanthopsis_hoffmannseggiana	20.635418	-29.730061				Achyranthemum_affine	25.544664	-33.920414
Acanthopsis_hoffmannseggiana	20.455522	-28.627897				Achyranthemum_affine	25.469851	-33.902623
Acanthopsis_hoffmannseggiana	19.366368	-29.130351				Achyranthemum_affine	19.510858	-33.273916
Acanthopsis_hoffmannseggiana	20.662935	-28.806519				Achyranthemum_affine	19.207589	-33.05815
Acanthopsis_hoffmannseggiana	20.933786	-28.409061				Achyranthemum_affine	25.599456	-33.972283
Acanthopsis_hoffmannseggiana	22.028129	-33.233209				Achyranthemum_affine	25.472992	-33.906422
Acanthopsis_hoffmannseggiana	22.028161	-33.233272				Achyranthemum_affine	25.597882	-33.971249
Acanthopsis_hoffmannseggiana	22.756765	-29.669737				Achyranthemum_affine	25.555532	-33.931683
Acanthopsis_hoffmannseggiana	22.104565	-28.778455				Achyranthemum_affine	25.415365	-33.869208
Acanthopsis_hoffmannseggiana	20.556904	-32.934653				Achyranthemum_affine	25.552571	-33.935332
Acanthopsis_hoffmannseggiana	19.746952	-28.948962				Achyranthemum_affine	25.496289	-33.960714
Acanthopsis_hoffmannseggiana	22.028287	-33.233176				Achyranthemum_affine	25.531161	-33.939739
Acanthopsis_hoffmannseggiana	19.447222	-29.108611				Achyranthemum_affine	25.478143	-33.942665
Acanthopsis_hoffmannseggiana	22.94787	-29.876263				Achyranthemum_affine	25.531145	-33.940026
Acanthopsis_hoffmannseggiana	22.028148	-33.233244				Achyranthemum_affine	19.052428	-32.955678
Acanthopsis_hoffmannseggiana	20.450556	-29.031389				Achyranthemum_affine	25.597491	-33.971449
Acanthopsis_hoffmannseggiana	19.161111	-29.134722				Achyranthemum_affine	19.22463	-33.10686
Acanthopsis_hoffmannseggiana	19.161667	-29.134167				Achyranthemum_affine	25.597474	-33.971183
Acanthopsis_hoffmannseggiana	22.51235	-30.026852				Achyranthemum_affine	25.545257	-33.925163
Acanthopsis_hoffmannseggiana	20.476158	-28.721673				Achyranthemum_affine	19.58	-33.37
Acanthopsis_hoffmannseggiana	18.994634	-29.035814				Achyranthemum_affine	25.415065	-33.869332
Acanthopsis_hoffmannseggiana	21.1869	-28.4128				Achyranthemum_affine	25.465045	-33.901473
Acanthopsis_hoffmannseggiana	21.509919	-32.683892				Achyranthemum_affine	19.43342	-32.87178
Acanthopsis_hoffmannseggiana	19.366692	-29.13041				Achyranthemum_affine	25.474329	-33.945473
Acanthopsis_hoffmannseggiana	21.960175	-32.31597				Achyranthemum_affine	25.45967	-33.909825
Acanthopsis_hoffmannseggiana	20.635418	-29.730061				Achyranthemum_affine	25.496395	-33.921908
Acanthopsis_hoffmannseggiana	20.455522	-28.627897				Achyranthemum_affine	25.571705	-33.96851
Acanthopsis_hoffmannseggiana	19.366368	-29.130351				Achyranthemum_affine	25.474972	-33.954437
Acanthopsis_hoffmannseggiana	20.662935	-28.806519				Achyranthemum_affine	25.598018	-33.971942
Acanthopsis_hoffmannseggiana	20.933786	-28.409061				Achyranthemum_affine	25.47826	-33.942696
Acanthopsis_hoffmannseggiana	22.028129	-33.233209				Achyranthemum_affine	25.531101	-33.940298
Acanthopsis_hoffmannseggiana	22.028161	-33.233272				Achyranthemum_affine	25.473798	-33.954959
Acanthopsis_hoffmannseggiana	22.756765	-29.669737				Achyranthemum_affine	19.041148	-32.90706
Acanthopsis_hoffmannseggiana	22.104565	-28.778455				Achyranthemum_affine	25.59743	-33.970887
Acanthopsis_hoffmannseggiana	20.556904	-32.934653				Achyranthemum_affine	25.457756	-33.954235
Acanthopsis_hoffmannseggiana	19.746952	-28.948962				Achyranthemum_affine	19.3	-33.016667
Acanthopsis_hoffmannseggiana	22.028287	-33.233176				Achyranthemum_affine	25.531191	-33.93966
Acanthopsis_hoffmannseggiana	19.447222	-29.108611				Achyranthemum_affine	25.452511	-33.951597
Acanthopsis_hoffmannseggiana	22.94787	-29.876263				Achyranthemum_affine	25.490202	-33.915793
Adromischus_cristatus	24.520098	-32.255346				Achyranthemum_affine	20.98583	-33.50361
Adromischus_cristatus	24.898152	-33.968225				Achyranthemum_affine	20.98583	-33.50361
Adromischus_cristatus	25.667447	-33.713915				Achyranthemum_affine	20.98583	-33.50361
Adromischus_cristatus	24.560244	-33.542668				Achyranthemum_affine	25.530624	-33.939846
Adromischus_cristatus	23.71333	-33.78515				Achyranthemum_affine	19.221697	-33.097384
Adromischus_cristatus	26.631861	-33.226074				Achyranthemum_affine	19.10975	-31.70208
Adromischus_cristatus	23.70551	-33.78963				Achyranthemum_affine	25.568008	-33.968575
Adromischus_cristatus	26.584128	-33.242723				Achyranthemum_affine	25.481153	-33.924234
Adromischus_cristatus	25.612947	-33.736654				Achyranthemum_affine	19.210956	-32.861244
Adromischus_cristatus	23.7055	-33.78974				Achyranthemum_affine	25.556262	-33.932422
Adromischus_cristatus	25.765121	-33.701472				Achyranthemum_affine	25.404528	-33.947661
Adromischus_cristatus	25.656423	-33.824488				Achyranthemum_affine	25.489192	-33.950312
Adromischus_cristatus	26.58554	-33.243244				Achyranthemum_argenteum	25.533923	-34.038827
Adromischus_cristatus	24.035965	-33.550163				Achyranthemum_argenteum	24.826074	-34.201111
Adromischus_cristatus	25.610582	-33.83748				Achyranthemum_argenteum	25.64046	-34.014878
Adromischus_cristatus	24.44225	-32.105684				Achyranthemum_argenteum	24.80096	-34.198603
Adromischus_cristatus	25.360328	-33.237138				Achyranthemum_argenteum	25.584278	-34.034071
Adromischus_cristatus	23.908496	-33.200152				Achyranthemum_argenteum	24.92	-34.07
Adromischus_cristatus	23.918176	-33.160668				Achyranthemum_argenteum	25.533514	-34.040089
Adromischus_cristatus	24.55032	-33.719857				Achyranthemum_argenteum	25.530703	-34.039619
Adromischus_cristatus	27.521223	-33.218405				Achyranthemum_argenteum	27.044026	-33.544069
Adromischus_cristatus	25.548119	-33.966106				Achyranthemum_argenteum	24.802098	-34.199223
Adromischus_cristatus	26.586111	-33.2425				Achyranthemum_argenteum	24.833334	-34.171391
Adromischus_cristatus	25.248487	-33.590896				Achyranthemum_argenteum	23.90911	-34.02006
Adromischus_cristatus	24.91551	-33.963652				Achyranthemum_argenteum	25.055369	-33.957642
Adromischus_cristatus	25.307376	-33.859182				Achyranthemum_argenteum	25.859533	-33.717461
Adromischus_cristatus	23.71385	-33.78295				Achyranthemum_argenteum	25.591655	-34.028595
Adromischus_cristatus	25.650806	-33.792309				Achyranthemum_argenteum	26.756952	-33.648153
Adromischus_cristatus	25.205129	-33.900354				Achyranthemum_argenteum	25.689034	-34.025888
Adromischus_cristatus	25.63389	-32.69306				Achyranthemum_argenteum	25.539311	-34.038513
Adromischus_cristatus	25.21411	-32.44569				Achyranthemum_argenteum	25.649037	-34.010295
Adromischus_cristatus	24.07519	-33.55569				Achyranthemum_argenteum	25.56216	-34.040565
Adromischus_cristatus	24.510767	-32.258837				Achyranthemum_argenteum	18.47389	-34.35667
Adromischus_cristatus	25.476481	-33.224114				Achyranthemum_argenteum	18.47389	-34.35667
Adromischus_cristatus	24.07445	-33.55587				Achyranthemum_argenteum	27.259253	-31.4601
Adromischus_cristatus	24.509898	-33.8514				Achyranthemum_argenteum	25.627	-34.046196
Adromischus_cristatus	24.494742	-32.266248				Achyranthemum_argenteum	25.531204	-34.039342
Adromischus_cristatus	25.696395	-33.764525				Achyranthemum_argenteum	25.538224	-34.038424
Adromischus_cristatus	25.261442	-33.59088				Achyranthemum_argenteum	19.244099	-34.42086
Adromischus_cristatus	25.747253	-33.444265				Achyranthemum_argenteum	25.532655	-34.039627
Adromischus_cristatus	24.898152	-33.968225				Achyranthemum_argenteum	25.532301	-34.039929
Adromischus_cristatus	25.23142	-33.880225				Achyranthemum_argenteum	24.886282	-34.107108
Adromischus_cristatus	24.78668	-33.56356				Achyranthemum_argenteum	25.531402	-34.039773
Adromischus_cristatus	24.471227	-32.315138				Achyranthemum_argenteum	24.2041	-34.0652
Adromischus_cristatus	24.57132	-31.915422				Achyranthemum_argenteum	25.64788	-34.010743
Adromischus_cristatus	25.630513	-32.691173				Achyranthemum_argenteum	25.692612	-34.020194
Alepidea_peduncularis	30.265672	-29.476655				Achyranthemum_argenteum	25.3875	-34.020135
Alepidea_peduncularis	30.133513	-30.88622				Achyranthemum_argenteum	25.535178	-34.038889
Alepidea_peduncularis	30.248672	-29.489147				Achyranthemum_argenteum	24.833334	-34.171391
Alepidea_peduncularis	30.259918	-29.473508				Achyranthemum_argenteum	24.84114	-34.194787
Alepidea_peduncularis	29.15037	-28.5552				Achyranthemum_argenteum	25.688893	-34.021465
Alepidea_peduncularis	29.996388	-23.88423				Achyranthemum_argenteum	25.5351	-34.04075
Alepidea_peduncularis	29.15037	-28.5552				Achyranthemum_argenteum	25.725159	-33.744816
Alepidea_peduncularis	30.381597	-30.664552				Achyranthemum_argenteum	24.943162	-33.998387
Alepidea_peduncularis	30.526431	-27.231269				Achyranthemum_argenteum	25.687942	-34.007862
Alepidea_peduncularis	30.691587	-29.747127				Achyranthemum_argenteum	25.651555	-34.009367
Alepidea_peduncularis	30.644749	-30.462516				Achyranthemum_argenteum	25.55	-34.0461
Alepidea_peduncularis	30.902376	-25.253424				Achyranthemum_argenteum	25.532719	-34.039908
Alepidea_peduncularis	30.248005	-29.482551				Achyranthemum_argenteum	24.91975	-34.0817
Alepidea_peduncularis	30.250887	-29.46088				Achyranthemum_argenteum	25.69731	-34.023654
Alepidea_peduncularis	31.524696	-25.5979				Achyranthemum_argenteum	25.00878	-33.961965
Alepidea_peduncularis	30.849148	-29.31347				Achyranthemum_argenteum	26.46	-32.17472
Alepidea_peduncularis	30.422083	-25.598928				Achyranthemum_argenteum	26.46	-32.17472
Alepidea_peduncularis	29.967455	-23.95067				Achyranthemum_argenteum	26.46	-32.17472
Alepidea_peduncularis	30.636719	-29.749053				Achyranthemum_argenteum	26.46	-32.17472
Alepidea_peduncularis	29.956571	-29.672362				Achyranthemum_argenteum	26.46	-32.17472
Alepidea_peduncularis	30.193155	-31.070055				Achyranthemum_argenteum	26.46	-32.17472
Alepidea_peduncularis	30.133692	-30.885922				Achyranthemum_argenteum	26.46	-32.17472
Alepidea_peduncularis	30.244246	-29.47009				Achyranthemum_argenteum	26.46	-32.17472
Alepidea_peduncularis	30.73729	-29.78473				Achyranthemum_argenteum	26.46	-32.17472
Alepidea_peduncularis	30.683476	-25.060791				Achyranthemum_argenteum	25.09254	-28.99853
Alepidea_peduncularis	30.147392	-30.909882				Achyranthemum_argenteum	26.46	-32.17472
Alepidea_peduncularis	29.961948	-23.953345				Achyranthemum_argenteum	24.2084	-34.068
Alepidea_peduncularis	30.174853	-31.004542				Achyranthemum_argenteum	25.574756	-34.045628
Alepidea_peduncularis	30.416482	-25.557718				Achyranthemum_argenteum	25.718085	-33.771998
Alepidea_peduncularis	31.114575	-25.758145				Achyranthemum_argenteum	26.863454	-33.625868
Alepidea_peduncularis	30.033105	-31.236631				Achyranthemum_argenteum	25.380911	-34.020679
Alepidea_peduncularis	30.865958	-24.87117				Achyranthemum_mucronatum	21.353177	-34.322537
Alepidea_peduncularis	30.170822	-31.038814				Achyranthemum_mucronatum	20.395046	-34.423438
Alepidea_peduncularis	30.149397	-30.965603				Achyranthemum_mucronatum	21.038936	-34.352559
Alepidea_peduncularis	30.194335	-31.070647				Achyranthemum_mucronatum	20.3284	-34.3278
Alepidea_peduncularis	28.268579	-26.425176				Achyranthemum_mucronatum	20.408487	-34.414586
Alepidea_peduncularis	30.479352	-27.369859				Achyranthemum_mucronatum	19.65	-34.55
Alepidea_peduncularis	30.537356	-27.210063				Achyranthemum_mucronatum	18.47389	-34.35667
Alepidea_peduncularis	30.33064	-29.580034				Achyranthemum_mucronatum	18.47389	-34.35667
Alepidea_peduncularis	29.95	-23.933333				Achyranthemum_mucronatum	21.35305	-34.322667
Alepidea_peduncularis	30.272378	-29.474653				Achyranthemum_mucronatum	19.938352	-34.638913
Alepidea_peduncularis	30.193905	-31.068084				Achyranthemum_mucronatum	22.0912	-33.3598
Alepidea_peduncularis	31.119603	-25.778763				Achyranthemum_mucronatum	20.598658	-34.382775
Alepidea_peduncularis	30.834599	-29.770504				Achyranthemum_mucronatum	21.356763	-34.31948
Alepidea_peduncularis	28.871667	-28.735				Achyranthemum_mucronatum	20.034039	-34.810549
Alepidea_peduncularis	31.081617	-25.794317				Achyranthemum_mucronatum	20.594149	-34.351989
Alepidea_peduncularis	30.650912	-25.045642				Achyranthemum_mucronatum	19.65	-34.55
Alepidea_peduncularis	30.265672	-29.476655				Achyranthemum_mucronatum	20.133333	-34.55
Alepidea_peduncularis	30.133513	-30.88622				Achyranthemum_mucronatum	19.876209	-34.74581
Alepidea_peduncularis	30.248672	-29.489147				Achyranthemum_mucronatum	19.857673	-34.750755
Alepidea_peduncularis	30.259918	-29.473508				Achyranthemum_mucronatum	21.30241	-34.30185
Alepidea_peduncularis	29.15037	-28.5552				Achyranthemum_mucronatum	19.9604	-34.613156
Alepidea_peduncularis	29.996388	-23.88423				Achyranthemum_mucronatum	20.319	-34.337
Alepidea_peduncularis	29.15037	-28.5552				Achyranthemum_mucronatum	20.640366	-34.449693
Alepidea_peduncularis	30.381597	-30.664552				Achyranthemum_mucronatum	21.355307	-34.318427
Alepidea_peduncularis	30.526431	-27.231269				Achyranthemum_mucronatum	20.98583	-33.50361
Alepidea_peduncularis	30.691587	-29.747127				Achyranthemum_mucronatum	25.09254	-28.99853
Alepidea_peduncularis	30.644749	-30.462516				Achyranthemum_mucronatum	20.98583	-33.50361
Alepidea_peduncularis	30.902376	-25.253424				Achyranthemum_mucronatum	25.09254	-28.99853
Alepidea_peduncularis	30.248005	-29.482551				Achyranthemum_mucronatum	21.35298	-34.322648
Alepidea_peduncularis	30.250887	-29.46088				Afroscirpoides_dioeca	20.753379	-32.605083
Alepidea_peduncularis	31.524696	-25.5979				Afroscirpoides_dioeca	21.880306	-32.577633
Alepidea_peduncularis	30.849148	-29.31347				Afroscirpoides_dioeca	24.681145	-29.840748
Alepidea_peduncularis	30.422083	-25.598928				Afroscirpoides_dioeca	26.903682	-27.236292
Alepidea_peduncularis	29.967455	-23.95067				Afroscirpoides_dioeca	20.741185	-33.472635
Alepidea_peduncularis	30.636719	-29.749053				Afroscirpoides_dioeca	25.433043	-33.856472
Alepidea_peduncularis	29.956571	-29.672362				Afroscirpoides_dioeca	24.244644	-30.528381
Alepidea_peduncularis	30.193155	-31.070055				Afroscirpoides_dioeca	20.419218	-33.077604
Alepidea_peduncularis	30.133692	-30.885922				Afroscirpoides_dioeca	20.598868	-32.979133
Alepidea_peduncularis	30.244246	-29.47009				Afroscirpoides_dioeca	21.017779	-28.69331
Alepidea_peduncularis	30.73729	-29.78473				Afroscirpoides_dioeca	17.724725	-29.291099
Alepidea_peduncularis	30.683476	-25.060791				Afroscirpoides_dioeca	24.4094	-30.559612
Alepidea_peduncularis	30.147392	-30.909882				Afroscirpoides_dioeca	22.451561	-32.504586
Alepidea_peduncularis	29.961948	-23.953345				Afroscirpoides_dioeca	24.289403	-31.217787
Alepidea_peduncularis	30.174853	-31.004542				Afroscirpoides_dioeca	22.802553	-32.040683
Alepidea_peduncularis	30.416482	-25.557718				Afroscirpoides_dioeca	23.657044	-31.539328
Alepidea_peduncularis	31.114575	-25.758145				Afroscirpoides_dioeca	24.659992	-31.427458
Alepidea_peduncularis	30.033105	-31.236631				Afroscirpoides_dioeca	20.849998	-33.190573
Alepidea_peduncularis	30.865958	-24.87117				Afroscirpoides_dioeca	22.199511	-31.680548
Alepidea_peduncularis	30.170822	-31.038814				Afroscirpoides_dioeca	23.638003	-31.543556
Alepidea_peduncularis	30.149397	-30.965603				Afroscirpoides_dioeca	20.226133	-33.94883
Alepidea_peduncularis	30.194335	-31.070647				Afroscirpoides_dioeca	23.913192	-30.720258
Alepidea_peduncularis	28.268579	-26.425176				Afroscirpoides_dioeca	24.772333	-31.294586
Alepidea_peduncularis	30.479352	-27.369859				Afroscirpoides_dioeca	20.54778	-32.22222
Alepidea_peduncularis	30.537356	-27.210063				Afroscirpoides_dioeca	21.26361	-32.43722
Alepidea_peduncularis	30.33064	-29.580034				Afroscirpoides_dioeca	21.26222	-32.45333
Alepidea_peduncularis	29.95	-23.933333				Afroscirpoides_dioeca	21.08028	-32.36639
Alepidea_peduncularis	30.272378	-29.474653				Afroscirpoides_dioeca	21.16889	-32.50833
Alepidea_peduncularis	30.193905	-31.068084				Afroscirpoides_dioeca	21.21417	-32.41
Alepidea_peduncularis	31.119603	-25.778763				Afroscirpoides_dioeca	22.60056	-32.15028
Alepidea_peduncularis	30.834599	-29.770504				Afroscirpoides_dioeca	22.59556	-32.14222
Alepidea_peduncularis	28.871667	-28.735				Afroscirpoides_dioeca	22.43111	-32.21806
Alepidea_peduncularis	31.081617	-25.794317				Afroscirpoides_dioeca	22.38056	-32.21722
Alepidea_peduncularis	30.650912	-25.045642				Afroscirpoides_dioeca	19.77508	-31.44179
Aloe_cooperi	19.181055	-34.405983				Afroscirpoides_dioeca	17.101808	-28.456241
Aloe_cooperi	30.671721	-29.740778				Afroscirpoides_dioeca	17.581166	-29.888628
Aloe_cooperi	31.465543	-28.892274				Afroscirpoides_dioeca	23.913217	-30.720275
Aloe_cooperi	30.26357	-29.476887				Afroscirpoides_dioeca	17.161319	-28.174063
Aloe_cooperi	30.589889	-30.259271				Afroscirpoides_dioeca	18.325754	-34.138572
Aloe_cooperi	30.656922	-26.565345				Afroscirpoides_dioeca	18.416667	-29.9
Aloe_cooperi	30.258738	-29.488238				Afroscirpoides_dioeca	20.788964	-31.112317
Aloe_cooperi	30.952955	-25.677458				Afroscirpoides_dioeca	21.805833	-32.295
Aloe_cooperi	31.520428	-25.588403				Afroscirpoides_dioeca	18.485033	-33.953106
Aloe_cooperi	32.375	-28.2842				Afroscirpoides_dioeca	24.112364	-30.693872
Aloe_cooperi	30.0253	-31.2728				Afroscirpoides_dioeca	22.4602	-32.494525
Aloe_cooperi	31.478363	-29.112612				Afroscirpoides_dioeca	22.192918	-32.43978
Aloe_cooperi	31.214395	-29.516453				Afroscirpoides_dioeca	28.7378	-28.520567
Aloe_cooperi	31.501745	-25.579578				Afroscirpoides_dioeca	19.888425	-31.330833
Aloe_cooperi	31.58	-29.02				Afrosolen_sandersonii	27.473132	-25.838108
Aloe_cooperi	30.13	-25.2				Afrosolen_sandersonii	27.415188	-25.84516
Aloe_cooperi	30.47	-25.1				Afrosolen_sandersonii	27.181917	-25.731519
Aloe_cooperi	30.254162	-29.471165				Afrosolen_sandersonii	28.203518	-25.691213
Aloe_cooperi	31.497738	-29.217804				Afrosolen_sandersonii	27.172973	-25.6945
Aloe_cooperi	19.8875	-33.8021				Afrosolen_sandersonii	27.510619	-25.946788
Aloe_cooperi	30.270288	-29.502681				Afrosolen_sandersonii	28.465944	-25.769644
Aloe_cooperi	30.953007	-25.677852				Afrosolen_sandersonii	27.471497	-25.839339
Aloe_cooperi	30.290538	-29.35284				Afrosolen_sandersonii	28.367095	-23.8088
Aloe_cooperi	29.983333	-29.483333				Afrosolen_sandersonii	28.463661	-25.764669
Aloe_cooperi	31.47	-28.88				Afrosolen_sandersonii	28.515	-25.815
Aloe_cooperi	30.1	-25.42				Afrosolen_sandersonii	27.162733	-25.70282
Aloe_cooperi	30.90058	-28.6668				Afrosolen_sandersonii	26.16567	-25.35345
Aloe_cooperi	29.959298	-29.671947				Afrosolen_sandersonii	27.398438	-25.833432
Aloe_cooperi	31.29152	-25.477622				Afrosolen_sandersonii	28.205322	-25.69155
Aloe_cooperi	29.3372	-25.7594				Afrosolen_sandersonii	27.613228	-25.925847
Aloe_cooperi	30.845408	-29.781708				Afrosolen_sandersonii	28.7464	-25.805
Aloe_cooperi	30.845408	-29.781595				Afrosolen_sandersonii	27.439094	-25.832131
Aloe_cooperi	30.831871	-29.770289				Afrosolen_sandersonii	27.4733	-25.8555
Aloe_cooperi	30.13	-25.2				Afrosolen_sandersonii	28.477543	-25.761875
Aloe_cooperi	29.38	-28.38				Afrosolen_sandersonii	28.299222	-23.902747
Aloe_cooperi	29.78	-28.55				Afrosolen_sandersonii	28.896163	-25.732572
Aloe_cooperi	30.47	-25.07				Afrosolen_sandersonii	31.165682	-23.945678
Aloe_cooperi	29.78	-28.55				Afrosolen_sandersonii	28.315456	-23.912973
Aloe_cooperi	30.45	-25.08				Afrosolen_sandersonii	29.999513	-25.489122
Aloe_cooperi	30.07	-28.85				Afrosolen_sandersonii	28.24784	-25.692376
Aloe_cooperi	29.977012	-28.308127				Afrosolen_sandersonii	28.215845	-25.692301
Aloe_cooperi	31.520442	-25.588413				Afrosolen_sandersonii	28.294998	-23.904007
Aloe_cooperi	27.9999	-26.1826				Afrosolen_sandersonii	27.201036	-25.717905
Aloe_cooperi	30.88845	-29.812553				Afrosolen_sandersonii	26.220736	-25.385867
Aloe_cooperi	31.519583	-25.589228				Afrosolen_sandersonii	29.261307	-25.869897
Aloe_cooperi	30.512027	-28.476361				Afrosolen_sandersonii	27.163138	-25.705775
Aloe_cooperi	31.372523	-28.876851				Afrosolen_sandersonii	28.75282	-25.80103
Aloe_cooperi	30.772066	-29.809537				Afrosolen_sandersonii	28.235191	-25.692744
Aloe_cooperi	30.735239	-30.273882				Afrosolen_sandersonii	28.184179	-25.722533
Aloe_cooperi	30.248182	-29.479936				Afrosolen_sandersonii	29.7	-29.3
Aloe_cooperi	31.520447	-25.588386				Afrosolen_sandersonii	27.573825	-25.815134
Aloe_cooperi	31.372	-28.8842				Afrosolen_sandersonii	28.262453	-22.68596
Aloe_cooperi	22.463174	-33.942947				Afrosolen_sandersonii	27.163495	-25.706375
Aloe_cooperi	30.777836	-29.798093				Afrosolen_sandersonii	27.1902	-25.735948
Aloe_cooperi	30.484532	-28.469224				Afrosolen_sandersonii	28.342684	-24.044723
Aloe_cooperi	30.845492	-29.781542				Afrosolen_sandersonii	28.75	-25.5
Aloe_cooperi	29.969167	-28.153611				Afrosolen_sandersonii	27.477827	-25.84289
Aloe_cooperi	30.976738	-25.395997				Afrosolen_sandersonii	28.294927	-23.904876
Aloe_cooperi	30.887763	-29.812922				Afrosolen_sandersonii	28.378862	-25.62042
Aloe_cooperi	30.25531	-29.489812				Afrosolen_sandersonii	28.349423	-23.866824
Aloe_cooperi	31.95393	-28.72437				Afrosolen_sandersonii	28.3389	-25.7897
Aloe_cooperi	30.845655	-29.781687				Afrosolen_sandersonii	27.47623	-25.83852
Aloe_cryptopoda	29.43808	-24.84727				Afrosolen_sandersonii	27.439067	-25.832139
Aloe_cryptopoda	30.374511	-24.681133				Afrosolen_sandersonii	28.248356	-25.691953
Aloe_cryptopoda	30.374511	-24.681133				Afrosolen_sandersonii	27.433	-25.83
Aloe_cryptopoda	30.374511	-24.681133				Afrosolen_sandersonii	28.265663	-24.394397
Aloe_cryptopoda	30.392726	-24.675524				Afrosolen_sandersonii	28.421136	-25.882776
Aloe_cryptopoda	30.392726	-24.675524				Afrosolen_sandersonii	27.439097	-25.832128
Aloe_cryptopoda	30.392726	-24.675524				Afrosolen_sandersonii	28.483056	-25.776667
Aloe_cryptopoda	23.053708	-26.869159				Afrosolen_sandersonii	29.530188	-22.979207
Aloe_cryptopoda	26.0	-30.0				Afrosolen_sandersonii	28.389937	-24.099983
Aloe_cryptopoda	22.4332	-33.952				Afrosolen_sandersonii	27.529844	-25.846138
Aloe_cryptopoda	30.116677	-24.433029				Afrosolen_sandersonii	27.404875	-25.845961
Aloe_cryptopoda	30.4518	-24.6642				Afrosolen_sandersonii	27.791606	-25.724918
Aloe_cryptopoda	30.474309	-25.112006				Afrosolen_sandersonii	29.87655	-25.064442
Aloe_cryptopoda	29.876317	-25.065006				Afrosolen_sandersonii	28.294877	-23.905186
Aloe_cryptopoda	31.860287	-25.972084				Afrosolen_sandersonii	27.17631	-25.695865
Aloe_cryptopoda	30.2863	-24.6703				Afrosolen_sandersonii	28.405539	-23.589655
Aloe_cryptopoda	30.882212	-24.484453				Afrosolen_sandersonii	28.451089	-25.911991
Aloe_cryptopoda	31.447233	-25.425516				Afrosolen_sandersonii	31.367507	-24.349187
Aloe_cryptopoda	30.3592	-24.6523				Afrosolen_sandersonii	27.63534	-25.799206
Aloe_cryptopoda	30.123056	-25.012778				Afrosolen_sandersonii	27.387183	-25.857495
Aloe_krapohliana	17.67869	-30.211717				Afrosolen_sandersonii	27.219825	-25.742907
Aloe_krapohliana	17.91379	-29.328909				Afrosolen_sandersonii	27.475	-25.833
Aloe_krapohliana	17.187614	-28.998014				Afrosolen_sandersonii	28.209055	-25.692045
Aloe_krapohliana	17.832357	-30.602764				Afrosolen_sandersonii	29.3518	-25.7594
Aloe_krapohliana	17.974103	-30.450019				Afrosolen_sandersonii	30.048669	-25.41269
Aloe_krapohliana	19.369799	-31.210125				Afrosolen_sandersonii	28.204004	-25.690552
Aloe_krapohliana	18.081601	-31.370584				Afrosolen_sandersonii	28.369145	-23.78255
Aloe_krapohliana	18.781998	-31.706002				Afrosolen_sandersonii	28.536075	-25.645634
Aloe_krapohliana	19.486859	-31.478971				Afrosolen_sandersonii	27.43913	-25.831788
Aloe_krapohliana	17.59125	-30.032197				Afrosolen_sandersonii	27.496538	-25.844976
Aloe_krapohliana	16.702831	-28.661902				Afrosolen_sandersonii	27.486707	-25.835164
Aloe_krapohliana	17.99123	-30.612448				Afrosolen_sandersonii	27.44285	-25.864233
Aloe_krapohliana	17.495471	-29.218401				Afrosolen_sandersonii	27.527961	-25.842401
Aloe_krapohliana	18.048293	-31.244383				Afrosolen_sandersonii	28.366912	-23.808888
Aloe_krapohliana	18.308496	-31.440253				Afrosolen_sandersonii	29.263277	-25.872298
Aloe_krapohliana	18.332417	-31.160129				Afrosolen_sandersonii	28.415288	-25.740387
Aloe_krapohliana	17.135526	-29.554465				Afrosolen_sandersonii	28.397871	-25.831223
Aloe_krapohliana	18.231177	-31.643002				Afrosolen_sandersonii	27.778916	-25.887269
Aloe_krapohliana	19.339472	-31.345365				Afrosolen_sandersonii	29.542013	-26.2308
Aloe_krapohliana	16.449212	-28.532893				Afrosolen_sandersonii	29.87655	-25.064442
Aloe_krapohliana	18.719653	-30.431415				Afrosolen_sandersonii	30.27738	-25.94013
Aloe_krapohliana	17.601201	-30.641992				Albuca_prasina	26.736708	-28.19465
Aloe_krapohliana	17.891366	-30.751432				Albuca_prasina	26.7189	-28.125881
Aloe_krapohliana	17.525245	-29.999194				Albuca_prasina	23.070428	-31.537063
Aloe_krapohliana	18.687701	-31.419755				Albuca_prasina	22.630263	-27.494733
Aloe_krapohliana	19.455329	-31.410354				Albuca_prasina	22.614978	-32.350906
Aloe_krapohliana	18.050566	-31.39716				Albuca_prasina	25.358628	-30.633428
Aloe_longistyla	23.602715	-32.501938				Albuca_prasina	22.630228	-27.495172
Aloe_longistyla	21.624325	-33.485495				Albuca_prasina	23.070428	-31.537063
Aloe_longistyla	23.781327	-32.458835				Albuca_prasina	22.630263	-27.494733
Aloe_longistyla	21.737155	-33.519297				Albuca_prasina	22.630228	-27.495172
Aloe_longistyla	21.658186	-33.573445				Albuca_prasina	23.070428	-31.537063
Aloe_longistyla	22.12308	-32.52				Albuca_prasina	23.070428	-31.537063
Aloe_longistyla	26.120845	-33.042891				Albuca_prasina	22.630263	-27.494733
Aloe_longistyla	21.623945	-33.436242				Albuca_prasina	23.070428	-31.537063
Aloe_longistyla	23.781445	-32.871303				Arctotis_laciniata	18.331005	-32.089203
Aloe_longistyla	21.682441	-33.518494				Arctotis_laciniata	18.794103	-31.828228
Aloe_longistyla	25.365553	-32.050302				Arctotis_laciniata	17.937479	-30.198436
Aloe_longistyla	21.748685	-33.434165				Arctotis_laciniata	18.692921	-32.258559
Aloe_longistyla	25.657867	-32.919077				Arctotis_laciniata	18.57631	-31.99381
Aloe_longistyla	22.607856	-32.397265				Arctotis_laciniata	18.077549	-33.121961
Aloe_longistyla	21.798889	-33.582749				Arctotis_laciniata	18.77951	-31.74354
Aloe_longistyla	23.631958	-32.59955				Arctotis_laciniata	18.990967	-32.341612
Aloe_longistyla	25.761618	-32.301763				Arctotis_laciniata	19.107797	-32.117691
Aloe_longistyla	25.311969	-32.09276				Arctotis_laciniata	17.878173	-32.985166
Aloe_longistyla	22.557698	-32.407004				Arctotis_laciniata	19.37755	-32.55241
Aloe_longistyla	23.625736	-32.476759				Arctotis_laciniata	18.693666	-32.257519
Aloe_longistyla	24.634484	-32.112167				Arctotis_laciniata	19.273616	-32.140688
Aloe_longistyla	23.766554	-32.874855				Arctotis_laciniata	19.1625	-32.176
Aloe_longistyla	22.973561	-32.035806				Arctotis_laciniata	18.791508	-31.82377
Aloe_longistyla	23.603112	-32.751773				Arctotis_laciniata	17.97	-30.18
Aloe_longistyla	22.084364	-33.328229				Arctotis_laciniata	19.148175	-32.232742
Aloe_longistyla	25.027573	-31.843801				Arctotis_laciniata	18.810904	-32.525648
Aloe_longistyla	23.093496	-33.4778				Arctotis_laciniata	18.005242	-32.750603
Aloe_longistyla	24.938224	-33.559225				Arctotis_laciniata	18.037255	-33.091784
Aloe_longistyla	25.158594	-31.990474				Arctotis_laciniata	18.077951	-33.122532
Aloe_longistyla	23.750033	-32.697825				Arctotis_laciniata	18.778759	-31.798616
Aloe_longistyla	24.692061	-32.192746				Arctotis_laciniata	18.946474	-32.441341
Aloe_longistyla	25.642519	-32.905438				Arctotis_laciniata	18.078081	-33.122156
Aloe_longistyla	23.690919	-32.823687				Arctotis_laciniata	18.899985	-32.536351
Aloe_perfoliata	18.631238	-31.796423				Arctotis_laciniata	18.07792	-33.12269
Aloe_perfoliata	21.844	-33.67728				Arctotis_laciniata	19.317805	-32.523853
Aloe_perfoliata	19.069443	-32.921604				Arctotis_laciniata	18.31767	-32.317715
Aloe_perfoliata	18.320921	-33.522549				Arctotis_laciniata	18.042398	-33.108852
Aloe_perfoliata	18.961541	-33.999377				Arctotis_laciniata	19.534785	-32.542008
Aloe_perfoliata	19.158955	-33.996488				Arctotis_laciniata	18.078056	-33.121944
Aloe_perfoliata	18.738666	-32.859503				Arctotis_laciniata	18.827876	-32.019421
Aloe_perfoliata	19.72424	-33.616489				Arctotis_laciniata	18.0762	-33.1194
Aloe_perfoliata	18.716336	-33.878494				Arctotis_laciniata	18.5978	-30.8469
Aloe_perfoliata	18.763316	-33.923765				Arctotis_laciniata	18.0525	-30.2575
Aloe_perfoliata	18.783435	-31.804297				Arctotis_laciniata	19.01026	-30.712491
Aloe_perfoliata	19.731701	-33.396915				Arctotis_laciniata	18.912933	-32.325409
Aloe_perfoliata	18.885123	-34.094892				Arctotis_laciniata	18.4975	-34.35722
Aloe_perfoliata	18.711175	-33.878114				Arctotis_laciniata	20.98583	-33.50361
Aloe_perfoliata	18.4649	-33.7568				Arctotis_laciniata	20.98583	-33.50361
Aloe_perfoliata	18.910782	-33.68293				Arctotis_laciniata	21.00389	-29.74917
Aloe_perfoliata	19.123532	-31.550411				Arctotis_laciniata	20.98583	-33.50361
Aloe_perfoliata	19.127965	-33.589323				Arctotis_laciniata	20.98583	-33.50361
Aloe_perfoliata	22.42718	-33.78981				Arctotis_laciniata	20.98583	-33.50361
Aloe_perfoliata	18.8159	-31.748922				Arctotis_laciniata	20.98583	-33.50361
Aloe_perfoliata	18.755868	-32.782973				Arctotis_laciniata	20.98583	-33.50361
Aloe_perfoliata	19.640374	-34.038767				Arctotis_laciniata	20.98583	-33.50361
Aloe_perfoliata	22.424	-33.7925				Arctotis_laciniata	18.693329	-30.900838
Aloe_perfoliata	19.766315	-33.670621				Arctotis_laciniata	18.0547	-29.4531
Aloe_perfoliata	19.881049	-33.743027				Arctotis_laciniata	18.354529	-32.3198
Aloe_perfoliata	18.368795	-32.347122				Arctotis_laciniata	18.31775	-32.317708
Aloe_perfoliata	19.07983	-33.738486				Arctotis_scabra	18.847908	-34.32655
Aloe_perfoliata	19.133062	-33.56686				Arctotis_scabra	18.883664	-33.972839
Aloe_perfoliata	23.729338	-33.532949				Arctotis_scabra	19.265967	-34.394261
Aloe_perfoliata	18.454201	-33.449453				Arctotis_scabra	19.262482	-34.402449
Aloe_perfoliata	19.491679	-32.805264				Arctotis_scabra	19.117246	-33.614775
Aloe_perfoliata	19.135725	-33.537168				Arctotis_scabra	19.222607	-34.388438
Aloe_perfoliata	22.052226	-33.306364				Arctotis_scabra	18.991346	-33.991206
Aloe_perfoliata	18.464222	-33.755022				Arctotis_scabra	18.843713	-34.341142
Aloe_perfoliata	21.64228	-33.64603				Arctotis_scabra	18.998716	-34.341103
Aloe_perfoliata	19.128982	-33.58975				Arctotis_scabra	25.092539	-28.99853
Aloe_perfoliata	18.961454	-33.999157				Arctotis_scabra	19.133647	-32.352722
Aloe_perfoliata	19.280243	-33.361304				Arctotis_scabra	19.252792	-34.384812
Aloe_perfoliata	22.420193	-33.850008				Arctotis_scabra	19.282215	-34.404108
Aloe_perfoliata	18.465737	-33.756089				Arctotis_scabra	18.995669	-34.328182
Aloe_perfoliata	18.464796	-33.756758				Arctotis_scabra	19.0	-34.0
Aloe_perfoliata	21.644531	-33.648955				Arctotis_scabra	18.900638	-34.355515
Aloe_perfoliata	18.91109	-33.68349				Arctotis_scabra	19.110713	-33.35338
Aloe_perfoliata	18.54962	-33.555575				Arctotis_scabra	18.942417	-34.140611
Aloe_perfoliata	19.09425	-33.35763				Arctotis_scabra	19.123183	-34.296772
Aloe_perfoliata	19.185894	-34.20796				Arctotis_scabra	18.929321	-34.347763
Aloe_perfoliata	19.20404	-33.70727				Arctotis_scabra	19.269052	-34.395011
Aloe_perfoliata	19.074886	-32.893384				Arctotis_scabra	19.251566	-34.385624
Aloe_perfoliata	19.799648	-33.847731				Arctotis_scabra	18.928358	-34.348874
Aloe_perfoliata	23.84379	-33.72067				Arctotis_scabra	19.36252	-34.406382
Aloe_perfoliata	18.732516	-32.879816				Arctotis_scabra	18.991717	-34.33028
Aloe_perfoliata	19.745522	-34.000731				Arctotis_scabra	18.927043	-34.349229
Aloe_perfoliata	19.108097	-33.615133				Arctotis_scabra	19.316147	-34.401785
Aloe_perfoliata	22.43378	-33.78637				Arctotis_scabra	19.269772	-34.390814
Aloe_perfoliata	19.937009	-33.660539				Arctotis_scabra	19.523388	-34.408683
Aloe_perfoliata	19.198969	-33.480358				Arctotis_scabra	19.615728	-34.034276
Aloe_perfoliata	20.117947	-33.775014				Arctotis_scabra	19.626351	-34.03598
Aloe_perfoliata	18.893172	-33.96408				Arctotis_scabra	18.918845	-34.351325
Aloe_perfoliata	19.036667	-31.468055				Arctotis_scabra	19.589061	-34.197261
Aloe_perfoliata	19.279751	-32.494365				Arctotis_scabra	19.090607	-33.741853
Aloe_perfoliata	23.406763	-33.591833				Arctotis_scabra	19.238475	-34.337863
Aloe_perfoliata	19.086857	-32.219955				Arctotis_scabra	18.991741	-33.991256
Aloe_perfoliata	20.105	-33.7842				Arctotis_scabra	18.995426	-34.32852
Aloe_perfoliata	18.721675	-33.923376				Arctotis_scabra	18.926605	-34.350265
Aloe_perfoliata	20.56933	-33.49892				Arctotis_scabra	18.962908	-34.316261
Aloe_perfoliata	18.153057	-33.346375				Arctotis_scabra	19.003592	-34.344623
Aloe_perfoliata	19.31729	-32.52256				Arctotis_scabra	19.009098	-34.340813
Aloe_perfoliata	19.069564	-33.401946				Arctotis_scabra	18.966231	-34.361696
Aloe_perfoliata	19.309306	-32.698342				Arctotis_scabra	18.924205	-34.346262
Aloe_perfoliata	19.81849	-33.94865				Arctotis_scabra	19.259407	-34.400163
Aloe_perfoliata	22.378107	-33.844002				Arctotis_scabra	19.521237	-34.408688
Aloe_perfoliata	19.293572	-33.375755				Arctotis_scabra	19.522273	-34.410012
Aloe_perfoliata	19.058435	-32.995816				Arctotis_scabra	18.983237	-33.998335
Aloe_perfoliata	19.63187	-34.043264				Arctotis_scabra	18.871047	-34.246058
Aloe_perfoliata	18.92235	-33.891777				Arctotis_scabra	19.528755	-34.407147
Aloe_perfoliata	19.251904	-33.741263				Arctotis_scabra	18.956753	-34.029172
Aloe_perfoliata	22.424	-33.7925				Arctotis_scabra	18.962063	-34.315003
Aloe_perfoliata	22.42908	-33.78728				Arctotis_scabra	18.962458	-34.31543
Aloe_perfoliata	18.886078	-31.778737				Arctotis_scabra	19.282013	-34.404177
Aloe_perfoliata	18.705398	-33.83611				Arctotis_scabra	19.266105	-34.394557
Aloe_perfoliata	18.464516	-33.756839				Arctotis_scabra	18.952008	-34.000186
Aloe_perfoliata	19.506149	-33.055138				Arctotis_scabra	18.966117	-34.325634
Aloe_perfoliata	23.132811	-33.659672				Arctotis_scabra	19.271278	-34.391532
Aloe_perfoliata	21.6285	-33.7329				Arctotis_scabra	19.259607	-34.4002
Aloe_perfoliata	21.639034	-33.653517				Arctotis_scabra	19.6158	-34.035833
Aloe_perfoliata	19.26954	-33.32267				Arctotis_scabra	19.315732	-34.400745
Aloe_perfoliata	18.8948	-31.7823				Arctotis_scabra	19.017901	-34.345944
Aloe_perfoliata	20.915	-33.316				Arctotis_scabra	18.878061	-34.363752
Aloe_perfoliata	19.071858	-33.359695				Arctotis_scabra	19.529009	-34.408577
Aloe_perfoliata	18.464987	-33.756949				Arctotis_scabra	18.9008	-34.355312
Aloe_perfoliata	19.820252	-33.976351				Arctotis_scabra	19.271632	-34.40329
Aloe_perfoliata	22.42425	-33.85006				Arctotis_scabra	19.376549	-34.409276
Aloe_perfoliata	18.942948	-33.738089				Arctotis_scabra	18.963875	-34.323154
Aloe_perfoliata	18.814488	-31.747075				Arctotis_scabra	18.996598	-34.340264
Aloe_perfoliata	19.432958	-33.554493				Arctotis_scabra	19.273069	-34.394378
Aloe_perfoliata	19.041944	-31.458055				Arctotis_scabra	19.269052	-34.395011
Aloe_perfoliata	18.751936	-33.479013				Arctotis_scabra	19.269052	-34.395011
Aloe_perfoliata	19.096972	-33.383478				Arctotis_scabra	19.269052	-34.395011
Aloe_perfoliata	18.763265	-32.780943				Arctotis_scabra	19.162583	-33.760809
Aloe_perfoliata	20.99447	-33.45103				Arctotis_scabra	18.963904	-34.323375
Aloe_perfoliata	18.764479	-33.920894				Arctotis_scabra	19.284776	-34.404243
Aloe_perfoliata	18.877706	-33.42546				Arctotis_scabra	19.221975	-34.388322
Aloe_perfoliata	18.464817	-33.756936				Arctotis_scabra	19.622178	-34.04295
Aloe_perfoliata	18.954508	-32.092087				Arctotis_scabra	18.991719	-33.991236
Aloe_perfoliata	19.611359	-34.038701				Arctotis_scabra	19.312939	-34.39834
Aloe_perfoliata	18.961503	-33.999173				Arctotis_scabra	19.015293	-34.331905
Aloe_perfoliata	18.961448	-33.99921				Arctotis_scabra	18.857595	-34.235145
Aloe_perfoliata	18.96145	-33.99922				Arctotis_scabra	19.169742	-33.94875
Aloe_perfoliata	18.961451	-33.99921				Arctotis_scabra	19.680895	-34.025417
Aloe_perfoliata	18.96144	-33.999221				Arctotis_scabra	19.271842	-34.402289
Aloe_perfoliata	18.96145	-33.999211				Arctotis_scabra	19.252595	-34.384875
Aloe_perfoliata	18.961446	-33.999216				Arctotis_scabra	19.009486	-34.342767
Aloe_perfoliata	18.961451	-33.99921				Arctotis_scabra	19.033533	-34.327811
Aloe_perfoliata	18.96152	-33.999355				Arctotis_scabra	19.251459	-34.385682
Aloe_perfoliata	18.961531	-33.999343				Arctotis_scabra	19.184558	-33.439992
Aloe_perfoliata	18.961523	-33.999353				Arctotis_scabra	19.624627	-34.040153
Aloe_perfoliata	18.96158	-33.999121				Arctotis_scabra	19.231997	-34.377372
Aloe_perfoliata	18.961498	-33.999371				Arctotis_scabra	18.819992	-34.351392
Aloe_perfoliata	18.961515	-33.999361				Arctotis_scabra	19.1	-33.62
Aloe_perfoliata	18.82677	-31.7057				Arctotis_scabra	25.092539	-28.99853
Aloe_perfoliata	19.120607	-31.317692				Arctotis_scabra	19.533975	-34.4024
Aloe_perfoliata	19.98	-33.810001				Arctotis_scabra	19.043157	-34.322799
Aloe_perfoliata	19.800275	-33.950866				Arctotis_scabra	19.376197	-34.402275
Aloe_perfoliata	19.29016	-33.357953				Arctotis_scabra	18.899831	-34.355469
Aloe_perfoliata	23.411665	-33.379254				Arctotis_scabra	18.995439	-34.328499
Aloe_perfoliata	28.316	-25.784				Arctotis_scabra	19.006685	-34.345402
Aloe_perfoliata	18.748	-33.9252				Arctotis_scabra	19.231795	-34.357895
Aloe_perfoliata	19.73666	-33.418556				Arctotis_scabra	18.860951	-34.374461
Aloe_perfoliata	19.27676	-32.473972				Arctotis_scabra	19.621642	-34.04511
Aloe_perfoliata	22.44331	-33.53024				Arctotis_scabra	19.0	-33.0
Aloe_perfoliata	18.881565	-33.7542				Arctotis_scabra	18.942216	-33.965714
Aloe_perfoliata	22.129289	-33.263036				Arctotis_scabra	19.53417	-34.402953
Aloe_perfoliata	18.464667	-33.756787				Arctotis_scabra	19.324455	-33.554553
Aloe_perfoliata	18.639656	-32.79527				Arctotis_scabra	19.529234	-34.40707
Aloe_perfoliata	19.273335	-32.476134				Arctotis_scabra	19.245267	-34.403208
Aloe_perfoliata	19.355	-33.808				Arctotis_scabra	19.016667	-34.333333
Aloe_perfoliata	19.9816	-33.8126				Arctotis_scabra	19.284776	-34.404243
Aloe_perfoliata	19.069769	-32.921512				Arctotis_scabra	19.015255	-34.331347
Aloe_perfoliata	18.747383	-33.925663				Arctotis_scabra	19.200063	-34.164211
Aloe_perfoliata	19.126523	-31.545782				Arctotis_scabra	19.115581	-33.734805
Aloe_perfoliata	19.912527	-34.036619				Arctotis_scabra	18.962508	-34.315155
Aloe_perfoliata	20.221366	-34.100185				Arctotis_scabra	18.962444	-34.358732
Aloe_perfoliata	19.12638	-33.166268				Arctotis_scabra	19.000398	-34.340894
Aloe_perfoliata	20.180373	-33.702523				Arctotis_scabra	19.199358	-34.34692
Aloe_perfoliata	18.889919	-31.78154				Arctotis_scabra	18.956096	-34.359092
Aloe_perfoliata	18.465737	-33.756089				Arctotis_scabra	19.484725	-34.413809
Aloe_perfoliata	18.656704	-32.722105				Arctotis_scabra	18.963617	-34.318562
Aloe_perfoliata	18.449074	-33.777543				Arctotis_scabra	18.989937	-34.343692
Aloe_perfoliata	18.947006	-33.762342				Arctotis_scabra	19.316583	-34.40201
Aloe_perfoliata	18.815837	-31.749102				Arctotis_scabra	19.1076	-33.6149
Aloe_perfoliata	18.411984	-33.480127				Arctotis_scabra	18.964839	-34.323387
Aloe_perfoliata	18.7367	-32.9074				Arctotis_scabra	18.81995	-34.351292
Aloe_perfoliata	18.782655	-31.79456				Arctotis_scabra	18.933816	-34.007984
Aloe_perfoliata	21.844	-33.67728				Arctotis_scabra	19.250613	-34.38473
Aloe_perfoliata	18.736151	-33.523544				Arctotis_scabra	19.45	-34.23333
Aloe_perfoliata	18.124187	-31.212317				Arctotis_scabra	18.95	-34.283333
Aloe_perfoliata	19.004741	-31.615237				Arctotis_scabra	18.876137	-34.247795
Aloe_perfoliata	18.93734	-33.724135				Arctotis_scabra	18.942322	-34.299625
Aloe_perfoliata	21.641263	-33.690993				Arctotis_scabra	18.847985	-34.326871
Aloe_perfoliata	19.009586	-32.15523				Arctotis_scabra	18.886362	-34.357118
Aloe_perfoliata	22.43011	-33.79118				Arctotis_scabra	18.959537	-34.045129
Aloe_perfoliata	18.433416	-33.989372				Arctotis_scabra	18.7704	-32.75969
Aloe_perfoliata	18.464398	-33.7569				Arctotis_scabra	19.555893	-34.015144
Aloe_perfoliata	18.720833	-32.833057				Arctotis_scabra	19.001223	-34.342948
Aloe_perfoliata	19.060975	-32.998642				Arctotis_scabra	18.924244	-34.353555
Aloe_perfoliata	22.554551	-33.450597				Arctotis_scabra	18.964987	-34.32347
Aloe_perfoliata	18.87311	-33.746587				Arctotis_scabra	19.488829	-34.158734
Aloe_perfoliata	18.542606	-33.551073				Arctotis_scabra	19.326742	-33.803428
Aloe_perfoliata	19.130418	-32.627227				Arctotis_scabra	18.963898	-34.322966
Aloe_perfoliata	22.35758	-33.83103				Arctotis_scabra	18.962835	-34.316212
Aloe_perfoliata	19.076983	-33.037711				Arctotis_scabra	19.316713	-34.402007
Aloe_perfoliata	18.641583	-32.794997				Arctotis_scabra	19.2679	-34.3929
Aloe_perfoliata	18.948032	-33.737275				Arctotis_scabra	19.015175	-34.331205
Aloe_perfoliata	19.055804	-31.403911				Arctotis_scabra	19.100577	-33.629101
Aloe_perfoliata	19.17557	-32.41308				Arctotis_scabra	19.521855	-34.409497
Aloe_perfoliata	19.042456	-31.457152				Arctotis_scabra	18.7324	-32.8527
Aloe_perfoliata	19.986979	-33.643042				Arctotis_scabra	19.109525	-33.615142
Aloe_perfoliata	20.568048	-33.492				Arctotis_scabra	19.62204	-34.044118
Aloe_perfoliata	19.165406	-33.899482				Arctotis_scabra	18.95946	-34.31523
Aloe_perfoliata	18.916731	-33.727711				Arctotis_scabra	19.069448	-34.320441
Aloe_perfoliata	18.922559	-33.891707				Arctotis_scabra	19.58915	-33.47911
Aloe_perfoliata	19.16064	-33.905584				Arctotis_scabra	18.917444	-34.017391
Aloe_perfoliata	20.217959	-34.098116				Arctotis_scabra	18.934797	-34.149829
Aloe_perfoliata	22.4	-33.8425				Arctotis_scabra	18.8815	-34.034711
Aloe_perfoliata	18.511532	-32.405947				Arctotis_scabra	19.251207	-34.385225
Aloe_perfoliata	18.8836	-34.0947				Arctotis_scabra	18.96369	-34.31886
Aloe_perfoliata	19.70187	-33.409163				Arctotis_scabra	19.31555	-34.401519
Aloe_perfoliata	19.733977	-33.206924				Arctotis_scabra	19.430915	-34.416691
Aloe_perfoliata	18.414075	-33.482304				Arctotis_scabra	19.002245	-34.34388
Aloe_perfoliata	19.317567	-32.522197				Arctotis_scabra	18.899869	-34.355457
Aloe_perfoliata	18.9799	-31.549613				Arctotis_scabra	18.940243	-34.008358
Aloe_perfoliata	28.32	-25.780001				Arctotis_scabra	20.98583	-33.50361
Aloe_perfoliata	18.433416	-33.989372				Arctotis_scabra	20.98583	-33.50361
Aloe_perfoliata	22.381513	-33.806022				Arctotis_scabra	20.98583	-33.50361
Aloe_perfoliata	19.04137	-32.37742				Arctotis_scabra	20.98583	-33.50361
Aloe_perfoliata	18.771619	-31.760777				Arctotis_scabra	20.98583	-33.50361
Aloe_perfoliata	19.155924	-32.450074				Arctotis_scabra	20.98583	-33.50361
Aloe_perfoliata	18.942725	-33.73405				Arctotis_scabra	20.98583	-33.50361
Aloe_perfoliata	19.087105	-33.089535				Arctotis_scabra	18.4975	-34.35722
Aloe_perfoliata	22.35758	-33.83103				Arctotis_scabra	18.4975	-34.35722
Aloe_perfoliata	18.7486	-32.8178				Arctotis_scabra	20.98583	-33.50361
Aloe_perfoliata	18.872187	-33.906033				Arctotis_scabra	20.98583	-33.50361
Aloe_perfoliata	18.383213	-32.397773				Arctotis_scabra	20.98583	-33.50361
Aloe_perfoliata	18.651277	-32.7958				Arctotis_scabra	20.98583	-33.50361
Aloe_perfoliata	19.096972	-33.383478				Arctotis_scabra	20.98583	-33.50361
Aloe_perfoliata	18.92235	-33.891777				Arctotis_scabra	20.98583	-33.50361
Aloe_perfoliata	18.725039	-33.570088				Arctotis_scabra	20.98583	-33.50361
Aloe_perfoliata	20.089858	-33.815915				Arctotis_scabra	20.98583	-33.50361
Aloe_perfoliata	19.086339	-33.336631				Arctotis_scabra	20.98583	-33.50361
Aloe_perfoliata	18.825442	-31.743326				Arctotis_scabra	20.98583	-33.50361
Aloe_perfoliata	18.948788	-33.991828				Arctotis_scabra	20.98583	-33.50361
Aloe_perfoliata	21.412882	-33.366154				Arctotis_scabra	18.92	-34.33
Aloe_perfoliata	19.637724	-34.029561				Arctotis_scabra	19.074444	-33.971111
Aloe_perfoliata	18.3331	-32.167469				Arctotis_scabra	19.637449	-34.405692
Aloe_perfoliata	19.615943	-34.032667				Arctotis_scabra	19.330342	-33.766014
Aloe_perfoliata	19.167003	-31.344157				Arctotis_scabra	19.043142	-34.336245
Aloe_perfoliata	18.538156	-31.874283				Arctotis_scabra	19.489922	-34.158262
Aloe_perfoliata	23.136472	-33.65682				Arctotis_scabra	19.067408	-34.32111
Aloe_perfoliata	19.077086	-33.037681				Arctotis_scabra	19.270985	-33.540677
Aloe_perfoliata	21.905483	-33.688372				Arctotis_scabra	19.624528	-34.039933
Aloe_perfoliata	19.276498	-33.833007				Arctotis_scabra	18.964811	-34.320168
Aloe_perfoliata	18.159173	-33.359859				Arctotis_scabra	19.02765	-34.33482
Aloe_perfoliata	18.941596	-33.741939				Arctotis_scabra	18.927222	-34.349217
Aloe_perfoliata	18.743298	-33.925731				Arctotis_scabra	19.316581	-34.401961
Aloe_perfoliata	19.130418	-32.627227				Arrowsmithia_hamata	29.30836	-29.59914
Aloe_perfoliata	20.1273	-33.7938				Arrowsmithia_hamata	29.4	-28.5
Aloe_perfoliata	19.123315	-33.053143				Arrowsmithia_hamata	29.18	-29.78
Aloe_perfoliata	18.464722	-33.756667				Arrowsmithia_hamata	29.30836	-29.59914
Aloe_perfoliata	19.074697	-33.02331				Arrowsmithia_hamata	29.307569	-29.601404
Aloe_perfoliata	19.060249	-32.998524				Arrowsmithia_hamata	29.17	-29.73
Aloe_perfoliata	18.287578	-31.383626				Arrowsmithia_hamata	29.18	-29.75
Aloe_perfoliata	19.588285	-33.355564				Arrowsmithia_hamata	29.30836	-29.59914
Aloe_perfoliata	19.04538	-33.182152				Arrowsmithia_hamata	29.3	-29.6
Aloe_perfoliata	18.77191	-31.760625				Arrowsmithia_hamata	29.33	-29.67
Aloe_perfoliata	19.160691	-33.905483				Arrowsmithia_hamata	29.18	-29.78
Aloe_perfoliata	19.105998	-33.614272				Arrowsmithia_hamata	29.3	-29.73
Aloe_perfoliata	23.725937	-33.538703				Arrowsmithia_hamata	29.307569	-29.601404
Aloe_perfoliata	19.524856	-32.840707				Arrowsmithia_hamata	29.307904	-29.597595
Aloe_perfoliata	19.085276	-33.315512				Arrowsmithia_hamata	29.307569	-29.601404
Aloe_perfoliata	18.464797	-33.751881				Arrowsmithia_hamata	29.17	-29.73
Aloe_perfoliata	18.542606	-33.551073				Asystasia_mysorensis	28.951397	-24.367131
Aloe_perfoliata	22.52725	-33.79133				Asystasia_mysorensis	30.79657	-24.059958
Aloe_perfoliata	18.81579	-31.74893				Asystasia_mysorensis	29.78915	-23.52152
Aloe_perfoliata	18.465254	-33.755722				Asystasia_mysorensis	31.481558	-25.497447
Aloe_perfoliata	20.286346	-33.249361				Asystasia_mysorensis	30.949235	-24.361704
Aloe_perfoliata	22.39394	-33.856				Asystasia_mysorensis	28.233836	-25.695486
Aloe_perfoliata	18.3836	-32.3284				Asystasia_mysorensis	30.950591	-24.37592
Aloe_perfoliata	19.099513	-33.3793				Asystasia_mysorensis	28.192853	-25.685858
Aloe_perfoliata	19.660201	-33.627478				Asystasia_mysorensis	29.7532	-23.554072
Aloe_perfoliata	18.8235	-31.7403				Asystasia_mysorensis	30.630358	-24.948763
Aloe_perfoliata	19.625389	-33.346128				Asystasia_mysorensis	30.970792	-24.339796
Aloe_perfoliata	19.351	-33.81				Asystasia_mysorensis	27.0	-25.0
Aloe_perfoliata	19.123616	-31.550543				Asystasia_mysorensis	30.0	-24.0
Aloe_perfoliata	18.96404	-33.964072				Asystasia_mysorensis	31.164501	-24.371007
Aloe_perfoliata	22.424571	-33.849942				Asystasia_mysorensis	29.896595	-23.407345
Aloe_perfoliata	19.9015	-33.7231				Asystasia_mysorensis	28.234001	-25.715659
Aloe_perfoliata	23.405327	-33.595955				Asystasia_mysorensis	31.896402	-25.337498
Aloe_perfoliata	19.4858	-34.1656				Babiana_nervosa	19.5675	-34.086261
Aloe_perfoliata	18.711072	-33.879258				Babiana_nervosa	18.395665	-33.92719
Aloe_perfoliata	19.46381	-34.12172				Babiana_nervosa	18.623608	-33.863082
Aloe_perfoliata	18.910783	-33.68292				Babiana_nervosa	19.612629	-34.03886
Aloe_perfoliata	21.464961	-33.609818				Babiana_nervosa	19.264441	-33.70035
Aloe_perfoliata	19.15518	-32.831799				Babiana_nervosa	19.577734	-34.08689
Aloe_perfoliata	19.010158	-31.51007				Babiana_nervosa	19.113619	-34.331759
Aloe_perfoliata	19.262512	-33.426113				Babiana_nervosa	19.2	-33.4167
Aloe_perfoliata	18.46602	-33.755553				Babiana_nervosa	19.566197	-34.409462
Aloe_perfoliata	21.412882	-33.366154				Babiana_nervosa	19.376258	-33.668294
Aloe_perfoliata	22.43264	-33.7853				Babiana_nervosa	19.610917	-34.077863
Aloe_perfoliata	18.963432	-33.987067				Babiana_nervosa	19.022191	-33.268908
Aloe_perfoliata	19.167322	-33.939425				Babiana_nervosa	19.361992	-33.880629
Aloe_perfoliata	19.117218	-33.611703				Babiana_nervosa	18.8587	-34.1386
Aloe_perfoliata	19.109512	-33.35085				Babiana_nervosa	19.61749	-34.07845
Aloe_perfoliata	18.943413	-33.734078				Babiana_nervosa	18.6356	-33.835579
Aloe_perfoliata	19.068001	-33.019171				Babiana_nervosa	18.87453	-33.93236
Aloe_perfoliata	18.949807	-33.738773				Babiana_nervosa	19.352906	-33.634159
Aloe_perfoliata	19.078333	-33.822844				Babiana_nervosa	19.24765	-33.58609
Aloe_perfoliata	19.731864	-33.397358				Babiana_nervosa	18.87149	-33.96567
Aloe_perfoliata	18.930906	-33.942369				Babiana_nervosa	18.882432	-33.938338
Aloe_perfoliata	19.132724	-33.052461				Babiana_nervosa	18.894461	-33.847522
Aloe_perfoliata	18.464758	-33.756509				Babiana_nervosa	19.16761	-34.05316
Aloe_perfoliata	18.783138	-31.80425				Babiana_nervosa	20.04976	-34.5217
Aloe_perfoliata	18.951073	-31.698479				Babiana_nervosa	18.643466	-33.840915
Aloe_perfoliata	19.80146	-33.94343				Babiana_nervosa	19.4247	-33.8192
Aloe_perfoliata	19.056744	-33.007366				Babiana_nervosa	18.893566	-33.549508
Aloe_perfoliata	19.121582	-31.547864				Babiana_nervosa	19.375858	-33.628335
Aloe_perfoliata	18.888847	-33.956009				Babiana_nervosa	20.6594	-34.031544
Aloe_perfoliata	18.419392	-32.280637				Babiana_nervosa	20.660336	-34.031833
Aloe_perfoliata	20.316188	-33.457004				Babiana_nervosa	20.660336	-34.031833
Aloe_perfoliata	19.0176	-32.1244				Babiana_nervosa	18.626665	-33.829459
Aloe_perfoliata	19.03679	-31.465718				Babiana_nervosa	18.643474	-33.815955
Aloe_perfoliata	18.853783	-33.726372				Babiana_nervosa	19.1125	-34.331111
Aloe_perfoliata	21.00141	-33.45023				Babiana_nervosa	19.60815	-34.07145
Aloe_perfoliata	19.069966	-32.921201				Babiana_nervosa	19.685935	-34.173485
Aloe_perfoliata	22.43454	-33.78894				Babiana_nervosa	19.378	-33.634
Aloe_perfoliata	19.303	-33.4924				Babiana_nervosa	19.558959	-34.056417
Aloe_perfoliata	20.223022	-34.100019				Babiana_nervosa	19.1456	-33.1822
Anisodontea_capensis	18.666667	-34.0				Babiana_nervosa	18.482543	-33.956183
Anisodontea_capensis	20.51666	-34.33333				Babiana_nervosa	19.421683	-33.803434
Anisodontea_capensis	25.4	-33.75				Babiana_nervosa	18.85	-33.93333
Anisodontea_capensis	23.85	-33.816667				Babiana_nervosa	18.399883	-33.949567
Anisodontea_capensis	18.383333	-33.95				Babiana_nervosa	19.593167	-34.036398
Anisodontea_capensis	18.483333	-34.35				Babiana_nervosa	18.482543	-33.956041
Anisodontea_capensis	18.666667	-34.0				Babiana_nervosa	19.603899	-34.04775
Anisodontea_capensis	26.533333	-33.3				Babiana_nervosa	19.241558	-34.19832
Anisodontea_capensis	20.51666	-34.33333				Babiana_nervosa	19.112632	-34.33142
Anisodontea_capensis	26.533333	-33.3				Babiana_nervosa	18.635976	-33.836781
Anisodontea_capensis	24.55	-32.25				Babiana_nervosa	19.58875	-34.035072
Anisodontea_capensis	25.633333	-33.866667				Babiana_nervosa	19.55611	-34.078609
Anisodontea_capensis	26.533333	-33.3				Babiana_nervosa	19.409068	-34.177237
Anisodontea_capensis	25.4	-33.75				Babiana_nervosa	18.635056	-33.83646
Anisodontea_capensis	26.46	-32.17472				Babiana_nervosa	18.638056	-33.840044
Antimima_piscodora	21.949344	-33.211253				Babiana_nervosa	18.636048	-33.837236
Antimima_piscodora	21.392071	-31.679277				Babiana_nervosa	18.592604	-33.870992
Antimima_piscodora	22.031754	-33.185754				Babiana_nervosa	19.247261	-33.589947
Antimima_piscodora	20.853994	-33.255864				Babiana_nervosa	18.482521	-33.956253
Antimima_piscodora	22.018084	-33.226305				Babiana_nervosa	19.440893	-33.687112
Antimima_piscodora	20.497592	-33.370963				Babiana_nervosa	19.352361	-33.63903
Antimima_piscodora	21.392071	-31.679277				Babiana_nervosa	18.874791	-33.931819
Antimima_piscodora	22.159803	-33.23222				Babiana_nervosa	18.635556	-33.836389
Antimima_piscodora	22.019507	-33.225332				Babiana_nervosa	18.87094	-33.927539
Antimima_piscodora	21.362704	-31.699642				Babiana_nervosa	19.112614	-34.331486
Antimima_piscodora	21.354328	-31.689991				Babiana_nervosa	19.578611	-34.086462
Antimima_piscodora	22.024783	-33.226381				Babiana_nervosa	18.629656	-33.863499
Antimima_piscodora	22.02121	-33.223933				Babiana_nervosa	18.350074	-33.988607
Antimima_piscodora	22.219289	-33.630722				Babiana_nervosa	18.948288	-33.216583
Antimima_piscodora	22.025052	-33.229808				Babiana_nervosa	19.404262	-33.632312
Antimima_piscodora	22.025149	-33.229769				Babiana_nervosa	18.618407	-33.844937
Antimima_piscodora	21.949344	-33.211253				Babiana_nervosa	19.560267	-34.081948
Antimima_piscodora	21.392071	-31.679277				Babiana_nervosa	18.380272	-33.941525
Antimima_piscodora	22.031754	-33.185754				Babiana_nervosa	19.367622	-34.126486
Antimima_piscodora	20.853994	-33.255864				Babiana_nervosa	18.91244	-33.38647
Antimima_piscodora	22.018084	-33.226305				Babiana_nervosa	19.560202	-34.081553
Antimima_piscodora	20.497592	-33.370963				Babiana_nervosa	19.442831	-33.795106
Antimima_piscodora	21.392071	-31.679277				Babiana_nervosa	19.60141	-34.05825
Antimima_piscodora	22.159803	-33.23222				Babiana_nervosa	18.421728	-34.09097
Antimima_piscodora	22.019507	-33.225332				Babiana_nervosa	18.636019	-33.837341
Antimima_piscodora	21.362704	-31.699642				Babiana_nervosa	19.622042	-34.053294
Antimima_piscodora	21.354328	-31.689991				Babiana_nervosa	19.617462	-34.07843
Antimima_piscodora	22.024783	-33.226381				Babiana_nervosa	19.044886	-33.297739
Antimima_piscodora	22.02121	-33.223933				Babiana_nervosa	19.60231	-34.04614
Antimima_piscodora	22.219289	-33.630722				Babiana_nervosa	19.614737	-34.081617
Antimima_piscodora	22.025052	-33.229808				Babiana_nervosa	19.6115	-34.07765
Antimima_piscodora	22.025149	-33.229769				Babiana_nervosa	19.4511	-33.789024
Arctotis_angustifolia	19.217256	-34.400357				Babiana_nervosa	18.630053	-33.863927
Arctotis_angustifolia	19.048754	-33.870639				Babiana_nervosa	19.75504	-34.579508
Arctotis_angustifolia	19.05284	-33.85571				Babiana_nervosa	19.551931	-34.087489
Arctotis_angustifolia	19.222909	-34.308203				Babiana_nervosa	18.478237	-33.996323
Arctotis_angustifolia	18.37689	-34.16285				Bergbambos_tessellata	26.896785	-32.51461
Arctotis_angustifolia	19.2054	-34.183917				Bergbambos_tessellata	26.945039	-32.547593
Arctotis_angustifolia	18.42225	-34.266057				Bergbambos_tessellata	26.946647	-32.547331
Arctotis_angustifolia	18.978603	-33.853352				Bergbambos_tessellata	26.950472	-32.545625
Arctotis_angustifolia	18.984085	-33.884698				Bergbambos_tessellata	26.946224	-32.547042
Arctotis_angustifolia	19.048598	-33.871315				Bergbambos_tessellata	26.396795	-32.359914
Arctotis_angustifolia	18.981846	-33.875214				Bergbambos_tessellata	26.951956	-32.545022
Arctotis_angustifolia	19.05284	-33.85571				Bergbambos_tessellata	26.953534	-32.546986
Arctotis_angustifolia	18.980727	-33.894788				Bergbambos_tessellata	28.92172	-28.68166
Arctotis_angustifolia	19.0513	-33.868462				Bergbambos_tessellata	29.1714	-28.531938
Arctotis_angustifolia	19.183333	-33.4				Bergbambos_tessellata	28.929463	-28.68294
Arctotis_angustifolia	17.3722	-30.3544				Bergbambos_tessellata	26.945003	-32.547615
Arctotis_angustifolia	19.174317	-34.313476				Bergbambos_tessellata	26.953651	-32.545108
Arctotis_angustifolia	19.175351	-34.313941				Bergbambos_tessellata	26.948509	-32.547594
Arctotis_angustifolia	18.978528	-33.853275				Bergbambos_tessellata	28.007182	-30.974724
Arctotis_angustifolia	18.444426	-34.290936				Bergbambos_tessellata	26.950884	-32.544739
Arctotis_angustifolia	19.1075	-33.6111				Bergbambos_tessellata	29.178874	-28.260727
Arctotis_angustifolia	19.186225	-34.23789				Bergbambos_tessellata	29.1564	-28.2458
Arctotis_angustifolia	19.190235	-34.267231				Bergbambos_tessellata	26.395592	-32.347956
Arctotis_angustifolia	19.170409	-34.315858				Bergbambos_tessellata	26.954469	-32.54629
Arctotis_angustifolia	18.572634	-33.496242				Bergbambos_tessellata	29.52054	-29.270811
Arctotis_angustifolia	19.414665	-34.314087				Bergbambos_tessellata	26.948472	-32.54736
Arctotis_angustifolia	19.2207	-34.3149				Bergbambos_tessellata	27.70985	-30.683561
Arctotis_angustifolia	19.04875	-33.87062				Bergbambos_tessellata	26.94595	-32.550273
Arctotis_angustifolia	18.429675	-34.26545				Bergbambos_tessellata	26.947933	-32.547323
Arctotis_angustifolia	19.408386	-34.311972				Bergbambos_tessellata	26.945781	-32.549596
Arctotis_angustifolia	19.187055	-34.361788				Bergbambos_tessellata	26.39833	-32.35917
Arctotis_angustifolia	19.241408	-34.279128				Bergbambos_tessellata	26.34694	-32.0975
Arctotis_angustifolia	19.13333	-33.91666				Bergbambos_tessellata	26.1135	-31.3515
Arctotis_angustifolia	18.981752	-33.875585				Bergbambos_tessellata	26.38056	-32.385
Arctotis_angustifolia	19.050029	-33.868057				Bergbambos_tessellata	26.63556	-32.47306
Arctotis_angustifolia	19.045933	-33.860683				Bergbambos_tessellata	18.43	-33.990002
Arctotis_angustifolia	18.420357	-34.269676				Bergbambos_tessellata	29.1564	-28.2458
Arctotis_angustifolia	19.050523	-33.869663				Bergbambos_tessellata	28.91839	-28.683307
Arctotis_angustifolia	19.05254	-33.85507				Bergbambos_tessellata	26.946552	-32.547192
Arctotis_angustifolia	18.980819	-33.89479				Bergbambos_tessellata	29.231656	-29.72784
Arctotis_angustifolia	18.430518	-34.268297				Bergbambos_tessellata	28.009717	-30.982136
Arctotis_angustifolia	19.174162	-34.313337				Bergbambos_tessellata	26.393678	-32.352492
Arctotis_angustifolia	19.184852	-34.217189				Bergbambos_tessellata	27.55857	-30.703867
Arctotis_angustifolia	18.981128	-33.877539				Bergbambos_tessellata	18.4303	-33.9886
Arctotis_angustifolia	18.9775	-33.8555				Bergbambos_tessellata	26.946058	-32.54873
Arctotis_angustifolia	18.4975	-34.35722				Bergbambos_tessellata	28.971111	-28.606945
Arctotis_angustifolia	20.98583	-33.50361				Bergbambos_tessellata	26.94462	-32.547508
Arctotis_angustifolia	20.98583	-33.50361				Bergbambos_tessellata	29.208736	-28.2764
Arctotis_angustifolia	25.09254	-28.99853				Bergbambos_tessellata	28.154113	-30.667222
Arctotis_angustifolia	20.98583	-33.50361				Bergbambos_tessellata	26.9525	-32.546389
Arctotis_angustifolia	25.09254	-28.99853				Berzelia_arachnoidea	19.328333	-34.388889
Arctotis_angustifolia	18.4975	-34.35722				Berzelia_arachnoidea	19.501497	-34.399778
Arctotis_angustifolia	25.09254	-28.99853				Berzelia_arachnoidea	19.099383	-33.017042
Arctotis_angustifolia	19.01	-33.8546				Berzelia_arachnoidea	19.286378	-34.379893
Arctotis_angustifolia	19.13333	-33.91666				Berzelia_arachnoidea	18.964731	-34.140434
Arctotis_angustifolia	18.93333	-34.28333				Berzelia_arachnoidea	18.95263	-34.102737
Arctotis_angustifolia	19.0502	-33.8762				Berzelia_arachnoidea	19.683265	-34.421958
Arctotis_elongata	24.919521	-34.07407				Berzelia_arachnoidea	19.687238	-34.431011
Arctotis_elongata	25.341972	-34.008007				Berzelia_arachnoidea	19.687756	-34.416656
Arctotis_elongata	25.339336	-34.007771				Berzelia_arachnoidea	19.687238	-34.431011
Arctotis_elongata	25.293119	-33.986656				Berzelia_arachnoidea	19.687756	-34.416656
Arctotis_elongata	25.11212	-33.922729				Berzelia_arachnoidea	19.282442	-34.38437
Arctotis_elongata	24.828914	-34.189226				Berzelia_arachnoidea	18.952206	-34.107778
Arctotis_elongata	26.46	-32.17472				Berzelia_arachnoidea	19.28906	-33.384035
Arctotis_elongata	26.46	-32.17472				Berzelia_arachnoidea	19.368963	-34.387186
Arctotis_elongata	26.46	-32.17472				Berzelia_arachnoidea	19.30039	-32.653376
Arctotis_elongata	26.46	-32.17472				Berzelia_arachnoidea	19.448993	-34.394637
Arctotis_elongata	26.46	-32.17472				Berzelia_arachnoidea	19.070102	-32.999494
Arctotis_elongata	24.72641	-34.176452				Bridsonia_chamaedendrum	29.612254	-29.106428
Arctotis_elongata	24.893682	-34.097841				Bridsonia_chamaedendrum	28.412116	-26.547327
Arctotis_elongata	24.919521	-34.07407				Bridsonia_chamaedendrum	29.205695	-29.743524
Arctotis_elongata	25.339336	-34.007771				Bridsonia_chamaedendrum	28.199463	-25.936212
Arctotis_elongata	26.46	-32.17472				Bridsonia_chamaedendrum	28.120692	-26.346339
Arctotis_elongata	24.72641	-34.176452				Bridsonia_chamaedendrum	30.76904	-25.59761
Centella_eriantha	22.46206	-33.935598				Bridsonia_chamaedendrum	27.9923	-26.1657
Centella_eriantha	19.312988	-34.389191				Bridsonia_chamaedendrum	31.12134	-25.78081
Centella_eriantha	20.749	-33.951				Bridsonia_chamaedendrum	28.295784	-25.970984
Centella_eriantha	19.285469	-34.387919				Bridsonia_chamaedendrum	29.73201	-28.68189
Centella_eriantha	19.274782	-34.37858				Bridsonia_chamaedendrum	28.50281	-25.68373
Centella_eriantha	18.426056	-33.967117				Bridsonia_chamaedendrum	28.118886	-26.166444
Centella_eriantha	18.416459	-33.983173				Bridsonia_chamaedendrum	30.455794	-25.97971
Centella_eriantha	19.420702	-34.39294				Bridsonia_chamaedendrum	30.21	-28.152
Centella_eriantha	18.409839	-33.99145				Bridsonia_chamaedendrum	30.775117	-25.59317
Centella_eriantha	22.409578	-33.910141				Bridsonia_chamaedendrum	30.379213	-25.817388
Centella_eriantha	23.14455	-33.915745				Bridsonia_chamaedendrum	29.612254	-29.106428
Centella_eriantha	20.6472	-34.4014				Bridsonia_chamaedendrum	29.38306	-28.37667
Centella_eriantha	19.312659	-34.395267				Bridsonia_chamaedendrum	30.17	-26.33
Centella_eriantha	18.415452	-33.986242				Bridsonia_chamaedendrum	29.27265	-29.83734
Centella_eriantha	22.024361	-33.871402				Bridsonia_chamaedendrum	29.6141	-29.1053
Centella_eriantha	19.277592	-34.388347				Bridsonia_chamaedendrum	30.32	-25.17
Centella_eriantha	22.439547	-33.920116				Bridsonia_chamaedendrum	30.1059	-25.4246
Centella_eriantha	22.455169	-33.8842				Bridsonia_chamaedendrum	30.45	-25.1
Centella_eriantha	21.223407	-33.95415				Bridsonia_chamaedendrum	30.45	-25.1
Centella_eriantha	18.413003	-33.977624				Bridsonia_chamaedendrum	29.93382	-30.08315
Centella_eriantha	19.311061	-34.397954				Bridsonia_chamaedendrum	31.032945	-25.861503
Centella_eriantha	19.2561	-34.38274				Bridsonia_chamaedendrum	28.513631	-25.811464
Centella_eriantha	19.883927	-34.100685				Bridsonia_chamaedendrum	31.098428	-27.621113
Centella_eriantha	22.47038	-33.93706				Bridsonia_chamaedendrum	30.45	-25.1
Centella_eriantha	21.49812	-33.95721				Bridsonia_chamaedendrum	30.366667	-27.616667
Centella_eriantha	18.969177	-34.09347				Bridsonia_chamaedendrum	26.103222	-26.062819
Centella_eriantha	18.436798	-34.093807				Bridsonia_chamaedendrum	28.212788	-26.464672
Centella_eriantha	22.547743	-33.949519				Bridsonia_chamaedendrum	30.149503	-25.221592
Centella_eriantha	19.286599	-34.385887				Bridsonia_chamaedendrum	27.910654	-25.968483
Centella_eriantha	20.80816	-33.947291				Bridsonia_chamaedendrum	29.909595	-23.957062
Centella_eriantha	21.22659	-33.98285				Carex_basutorum	24.391901	-34.108609
Centella_eriantha	19.119552	-34.133195				Carex_basutorum	23.89848	-34.021738
Centella_eriantha	18.968008	-34.094743				Carex_basutorum	22.652939	-33.9784
Centella_eriantha	22.391872	-33.892417				Carex_basutorum	22.45	-33.8667
Centella_eriantha	22.992495	-33.885775				Carex_basutorum	22.65139	-33.980419
Centella_eriantha	20.806743	-33.948084				Carex_basutorum	22.96095	-33.91495
Centella_eriantha	22.730658	-33.890587				Carex_basutorum	22.653333	-33.976667
Centella_eriantha	18.384923	-33.980767				Carex_basutorum	27.787936	-30.869355
Centella_eriantha	22.93168	-33.623152				Carex_basutorum	23.15	-33.933333
Centella_eriantha	18.933848	-34.342592				Carex_basutorum	24.07611	-32.13056
Centella_eriantha	22.9024	-33.6601				Carex_basutorum	24.04167	-32.15
Centella_eriantha	18.4	-33.95				Carex_basutorum	24.0216	-32.0905
Centella_eriantha	22.461594	-33.929463				Carex_basutorum	26.34722	-32.09722
Centella_eriantha	18.429826	-33.963206				Carex_basutorum	23.15	-33.933333
Centella_eriantha	22.441348	-33.891958				Carex_basutorum	28.14166	-30.74444
Centella_eriantha	18.421423	-33.971836				Carex_capensis	20.33247	-34.415109
Centella_eriantha	19.287647	-34.385761				Carex_capensis	20.011784	-33.79633
Centella_eriantha	21.2236	-33.9542				Carex_capensis	22.564752	-33.983216
Centella_eriantha	19.255094	-34.386569				Carex_capensis	22.580295	-33.975563
Centella_eriantha	19.310278	-34.398056				Carex_capensis	22.090834	-33.966667
Centella_eriantha	18.419763	-33.973462				Carex_capensis	21.427261	-34.351829
Centella_eriantha	18.95145	-34.029155				Carex_capensis	26.37833	-32.35889
Centella_eriantha	19.255	-34.386514				Carex_capensis	24.06229	-33.53088
Centella_eriantha	22.523817	-33.940503				Carex_capensis	21.906216	-34.100281
Ceropegia_pilifera	23.761513	-32.483701				Carex_capensis	23.04439	-34.031585
Ceropegia_pilifera	23.794856	-32.510014				Carex_capensis	21.426146	-34.360617
Ceropegia_pilifera	23.699247	-32.966367				Carex_capensis	23.30335	-34.09661
Ceropegia_pilifera	21.482339	-33.749208				Carex_capensis	21.428443	-34.355959
Ceropegia_pilifera	21.62156	-33.62075				Carex_cognata	29.518892	-29.275486
Ceropegia_pilifera	22.312278	-33.05574				Carex_cognata	32.670062	-27.513735
Ceropegia_pilifera	22.921947	-33.529393				Carex_cognata	29.35	-29.6
Ceropegia_pilifera	21.92894	-33.569423				Carex_cognata	29.2	-29.75
Ceropegia_pilifera	21.090342	-33.607378				Carex_cognata	30.523	-25.2875
Ceropegia_pilifera	20.966177	-33.693456				Carex_cognata	29.091667	-29.916667
Ceropegia_pilifera	20.820525	-33.293292				Carex_cognata	19.392516	-34.60179
Ceropegia_pilifera	21.138153	-33.59489				Carex_cognata	24.32369	-31.75164
Ceropegia_pilifera	21.777001	-33.660433				Carex_cognata	25.10589	-32.24017
Ceropegia_pilifera	23.413853	-33.029532				Carex_cognata	24.91222	-31.87889
Ceropegia_pilifera	21.662365	-33.630587				Carex_cognata	22.59556	-32.14222
Ceropegia_pilifera	21.662353	-33.630597				Carex_cognata	22.49	-32.23694
Ceropegia_pilifera	22.367247	-33.682949				Carex_cognata	29.166667	-25.866667
Ceropegia_pilifera	20.213028	-33.783292				Carex_cognata	29.166667	-25.866667
Ceropegia_pilifera	22.137776	-33.611683				Carex_cognata	26.058729	-25.821992
Ceropegia_pilifera	22.01792	-33.69339				Carex_lancea	18.454087	-33.968247
Ceropegia_pilifera	21.342397	-33.761924				Carex_lancea	18.375595	-33.993584
Ceropegia_pilifera	20.93272	-33.714248				Carex_lancea	18.948572	-33.999778
Ceropegia_pilifera	20.98894	-33.659926				Carex_lancea	18.422047	-33.987362
Ceropegia_pilifera	20.927396	-33.585736				Carex_lancea	18.919015	-33.961935
Ceropegia_pilifera	20.313206	-33.836112				Carex_lancea	22.462162	-33.941895
Colchicum_burchellii	20.335931	-32.854625				Carex_lancea	18.42055	-33.981274
Colchicum_burchellii	19.1715	-31.4005				Carex_lancea	20.829609	-33.982014
Colchicum_burchellii	19.153133	-31.410908				Carex_lancea	18.420906	-33.981206
Colchicum_burchellii	20.609163	-33.230335				Carex_lancea	22.593935	-33.948073
Colchicum_burchellii	19.1464	-31.3947				Carex_lancea	18.439893	-33.967063
Colchicum_burchellii	19.140619	-31.399015				Carex_lancea	18.993558	-34.004708
Colchicum_burchellii	19.18699	-31.385952				Carex_lancea	18.42195	-33.98198
Colchicum_burchellii	19.861666	-31.33				Carex_lancea	25.33778	-32.60417
Colchicum_burchellii	19.119167	-31.318611				Carex_lancea	24.05167	-32.17056
Colchicum_burchellii	19.110711	-31.374609				Carex_lancea	26.185	-31.366
Colchicum_burchellii	19.099	-31.361				Carex_lancea	26.185	-31.366
Colchicum_burchellii	19.274594	-31.797799				Carex_lancea	24.02167	-32.1675
Colchicum_burchellii	20.419023	-33.067136				Carex_lancea	25.0975	-32.24861
Colchicum_burchellii	19.561111	-32.538056				Carex_lancea	26.034	-31.195
Colchicum_burchellii	19.784717	-33.304688				Carex_lancea	23.89083	-32.35417
Colchicum_burchellii	19.173299	-31.47604				Carex_lancea	25.3805	-31.1333
Colchicum_burchellii	19.687401	-31.438231				Carex_lancea	25.0241	-32.1727
Colchicum_burchellii	19.173553	-31.478069				Carex_lancea	25.02944	-32.28694
Colchicum_burchellii	19.894496	-31.330947				Carex_lancea	25.20083	-32.435
Colchicum_burchellii	19.619888	-31.501989				Carex_lancea	25.24469	-32.4675
Colchicum_burchellii	19.147586	-31.367924				Carex_lancea	26.115	-31.3612
Colchicum_burchellii	19.729183	-33.413043				Carex_lancea	22.4975	-32.27194
Colchicum_burchellii	20.694461	-32.843197				Carex_lancea	18.432241	-34.003774
Colchicum_burchellii	19.1538	-31.3949				Carex_lancea	18.416132	-33.979575
Colchicum_burchellii	20.730059	-32.554444				Carex_lancea	23.466944	-33.832222
Colchicum_burchellii	19.140611	-31.399047				Carex_lancea	23.466944	-33.832222
Colchicum_burchellii	20.269732	-33.728831				Carex_lancea	18.444313	-33.97385
Colchicum_burchellii	19.170167	-31.398445				Carex_lancea	18.415936	-33.979526
Colchicum_burchellii	20.033055	-33.580809				Carex_ludwigii	25.0925	-28.99861
Colchicum_burchellii	19.191266	-31.401581				Carex_ludwigii	25.0925	-28.99861
Colchicum_burchellii	20.205167	-32.927506				Carex_ludwigii	24.32	-31.423
Colchicum_burchellii	19.522499	-31.544813				Carex_ludwigii	25.53722	-32.70528
Colchicum_burchellii	19.15217	-31.395222				Carex_ludwigii	24.56664	-32.14505
Colchicum_burchellii	19.142395	-31.364327				Carex_ludwigii	24.03194	-32.15222
Colchicum_burchellii	20.1281	-32.1394				Carex_ludwigii	24.081	-32.2008
Colchicum_burchellii	19.690043	-31.440045				Carex_ludwigii	24.92139	-31.88417
Colchicum_burchellii	19.152994	-31.410297				Carex_ludwigii	25.87056	-32.42694
Colchicum_burchellii	20.390827	-32.194578				Carex_ludwigii	25.19	-32.42083
Colchicum_burchellii	20.007334	-31.832968				Carex_ludwigii	25.20083	-32.435
Colchicum_burchellii	20.283357	-32.065121				Carex_ludwigii	26.55667	-31.26083
Colchicum_burchellii	19.14928	-31.39945				Carex_ludwigii	25.30694	-32.3275
Colchicum_burchellii	19.150412	-31.409667				Carex_ludwigii	25.30694	-32.3275
Colchicum_burchellii	19.114102	-31.379264				Carex_ludwigii	24.03528	-32.19056
Colchicum_burchellii	20.649495	-32.418708				Carex_ludwigii	24.10806	-32.14333
Colchicum_burchellii	19.2654	-31.885518				Carex_ludwigii	28.934711	-28.709783
Colchicum_burchellii	20.016702	-33.34854				Carex_ludwigii	30.13627	-26.631652
Colchicum_burchellii	20.026336	-33.101339				Carex_spartea	31.006795	-25.363328
Colchicum_burchellii	20.17605	-32.08871				Carex_spartea	31.508092	-25.580522
Colchicum_burchellii	20.594579	-33.097325				Carex_spartea	27.855532	-30.801737
Colchicum_burchellii	19.147243	-31.364712				Carex_spartea	28.4169	-28.5118
Colchicum_burchellii	19.142592	-31.35742				Carex_spartea	29.503072	-29.284021
Colchicum_burchellii	19.1464	-31.3947				Carex_spartea	19.116667	-33.916667
Colchicum_burchellii	19.171266	-31.489641				Carex_spartea	27.98735	-26.41665
Colchicum_burchellii	19.77035	-32.99944				Carex_spartea	25.0925	-28.99861
Colchicum_burchellii	20.388939	-32.194402				Carex_spartea	31.131732	-25.754015
Colchicum_burchellii	20.368581	-32.089109				Carex_spartea	26.5475	-32.36722
Colchicum_burchellii	19.136771	-31.361009				Carex_spartea	24.05167	-32.17056
Colchicum_burchellii	19.153238	-31.413721				Carex_spartea	26.33109	-31.17151
Colchicum_burchellii	20.350839	-33.723979				Carex_spartea	26.38579	-31.10623
Colchicum_burchellii	19.676008	-31.433723				Carex_spartea	26.20528	-32.3425
Colchicum_burchellii	20.71514	-33.46733				Carex_spartea	23.90028	-32.34917
Colchicum_burchellii	19.17347	-31.475192				Carex_spartea	26.185	-31.366
Colchicum_burchellii	19.162914	-31.396569				Carex_spartea	26.43	-31.38
Colchicum_burchellii	19.147498	-31.366149				Carex_spartea	25.09528	-32.25583
Colchicum_burchellii	20.416656	-33.229033				Carex_spartea	24.88667	-31.70639
Colchicum_burchellii	20.5544	-32.9719				Carex_spartea	25.02917	-32.27806
Colchicum_burchellii	20.368892	-32.089365				Carex_spartea	26.44389	-32.70889
Colchicum_burchellii	19.826496	-33.318356				Carex_spartea	22.60139	-32.15389
Colchicum_burchellii	19.1439	-31.3975				Carex_spartea	24.94056	-31.88889
Colchicum_burchellii	20.06698	-33.55247				Carex_spartea	26.59333	-32.49889
Colchicum_burchellii	19.10941	-31.376012				Carex_spartea	22.41639	-32.22889
Colchicum_burchellii	19.147482	-31.367062				Carex_spartea	25.1402	-32.2422
Colchicum_burchellii	19.137412	-31.360442				Carex_spartea	23.835	-32.39028
Colchicum_burchellii	19.281485	-31.688067				Carex_spartea	22.52972	-32.23167
Colchicum_burchellii	20.029123	-33.581164				Carex_spartea	19.116667	-33.916667
Colchicum_burchellii	19.166569	-31.389045				Carex_spartea	26.684093	-31.725969
Colchicum_burchellii	20.715334	-32.758497				Carex_spartea	26.008876	-32.333865
Colchicum_burchellii	19.1339	-31.3793				Carex_spartea	28.001245	-25.751212
Colchicum_burchellii	19.661408	-33.248087				Carex_uhligii	30.918519	-29.861375
Colchicum_burchellii	19.9499	-31.486				Carex_uhligii	18.425501	-33.984022
Colchicum_burchellii	20.418358	-33.070114				Carex_uhligii	23.563883	-33.970434
Colchicum_burchellii	19.114287	-31.378663				Carex_uhligii	22.547743	-33.949519
Colchicum_burchellii	19.146384	-31.347098				Carex_uhligii	23.436582	-34.004827
Colchicum_burchellii	19.147807	-31.366512				Carex_uhligii	28.291165	-25.816902
Curio_repens	19.402351	-33.529762				Carex_uhligii	22.0875	-33.962776
Curio_repens	19.128799	-33.013412				Carex_uhligii	31.133333	-28.733333
Curio_repens	19.255084	-32.445519				Carex_uhligii	22.085833	-33.969444
Curio_repens	19.645124	-33.367693				Carex_uhligii	26.42568	-28.91027
Curio_repens	19.477228	-33.259279				Carex_uhligii	27.686315	-25.77687
Curio_repens	19.477222	-33.259267				Carex_uhligii	28.916667	-28.75
Curio_repens	19.11704	-32.311443				Carex_uhligii	24.581963	-33.651757
Curio_repens	19.205328	-32.750839				Carex_uhligii	24.88667	-31.70639
Curio_repens	19.261006	-33.384033				Carex_uhligii	25.19	-32.42083
Curio_repens	19.34498	-32.94903				Carex_uhligii	26.37444	-32.38722
Curio_repens	19.130622	-33.0363				Carex_uhligii	25.55167	-32.67861
Curio_repens	19.096	-32.258				Carex_uhligii	29.35	-28.95
Curio_repens	18.732441	-32.879799				Carex_uhligii	26.92222	-32.61388
Curio_repens	19.39286	-32.82778				Carissa_spinarum	31.196613	-24.57365
Curio_repens	19.156793	-32.511698				Carissa_spinarum	30.232242	-22.85582
Curio_repens	19.405262	-33.549402				Carissa_spinarum	31.279	-25.207
Curio_repens	19.315835	-33.489705				Carissa_spinarum	27.9949	-26.1844
Curio_repens	26.46	-32.17472				Carissa_spinarum	30.926224	-29.824118
Curio_repens	19.131747	-33.029096				Carissa_spinarum	30.816168	-24.521354
Curio_repens	19.987906	-33.605254				Carissa_spinarum	29.89039	-22.94439
Curio_repens	19.993026	-33.603554				Carissa_spinarum	27.99	-26.18
Curio_repens	19.121156	-33.00734				Carissa_spinarum	30.798748	-24.572548
Curio_repens	19.644631	-33.364433				Carissa_spinarum	30.766363	-24.036514
Cynorhiza_typica	18.314431	-33.50636				Carissa_spinarum	31.5969	-24.9948
Cynorhiza_typica	18.159863	-33.363738				Carissa_spinarum	28.934725	-28.709437
Cynorhiza_typica	18.314722	-33.4725				Carissa_spinarum	29.623	-22.9632
Cynorhiza_typica	18.171021	-33.36604				Carissa_spinarum	29.824093	-23.010968
Cynorhiza_typica	18.45612	-33.77221				Carissa_spinarum	29.89039	-22.94439
Cynorhiza_typica	25.67833	-33.737795				Carissa_spinarum	29.530188	-22.979207
Cynorhiza_typica	18.415503	-32.283703				Carissa_spinarum	18.435659	-33.98415
Cynorhiza_typica	18.45612	-33.77221				Carissa_spinarum	18.435659	-33.98415
Cynorhiza_typica	17.038	-28.383				Carissa_spinarum	18.435659	-33.98415
Cynorhiza_typica	17.506732	-30.715122				Carissa_spinarum	18.435659	-33.98415
Cynorhiza_typica	18.159173	-33.359859				Carissa_spinarum	29.912189	-23.610193
Cynorhiza_typica	25.567659	-33.84296				Carissa_spinarum	29.945245	-22.970851
Cynorhiza_typica	16.670208	-28.746451				Carissa_spinarum	29.864253	-23.611767
Cynorhiza_typica	18.45612	-33.77221				Carissa_spinarum	29.866667	-22.983333
Cynorhiza_typica	17.86695	-31.257896				Carissa_spinarum	30.813705	-24.40473
Cynorhiza_typica	17.038	-28.383				Carissa_spinarum	30.173085	-22.944802
Cynorhiza_typica	17.8923	-32.9742				Carissa_spinarum	30.807037	-24.588339
Cynorhiza_typica	17.580097	-29.911033				Carissa_spinarum	30.814	-24.405
Cynorhiza_typica	18.331574	-32.088821				Carissa_spinarum	30.698528	-24.520175
Cynorhiza_typica	18.415535	-32.283691				Carissa_spinarum	31.09477	-24.544863
Cynorhiza_typica	18.1716	-33.3677				Carissa_spinarum	28.275616	-25.739635
Delosperma_katbergense	26.63915	-32.44501				Carissa_spinarum	31.10007	-24.56784
Delosperma_katbergense	26.52368	-32.37993				Carissa_spinarum	31.280001	-25.209999
Delosperma_katbergense	27.237497	-32.575243				Carissa_spinarum	30.283333	-24.383333
Delosperma_katbergense	27.51862	-31.826624				Carissa_spinarum	30.807037	-24.588339
Delosperma_katbergense	26.8785	-32.5165				Carissa_spinarum	31.120103	-24.47629
Delosperma_katbergense	27.518629	-31.826235				Carissa_spinarum	31.120014	-24.51928
Delosperma_katbergense	26.999575	-32.608272				Carissa_spinarum	30.5423	-24.3215
Delosperma_katbergense	26.643439	-32.447072				Carissa_spinarum	31.196699	-24.573608
Delosperma_katbergense	26.94603	-32.546663				Carissa_spinarum	31.095464	-24.545513
Delosperma_katbergense	26.89811	-32.47431				Carissa_spinarum	30.777044	-24.570274
Delosperma_katbergense	26.905984	-32.499387				Carissa_spinarum	29.53011	-22.978879
Delosperma_katbergense	26.63685	-32.44287				Carissa_spinarum	31.195994	-24.573447
Delosperma_katbergense	27.0681	-32.5566				Carissa_spinarum	29.95	-23.933333
Delosperma_katbergense	26.99166	-32.607371				Carissa_spinarum	31.033333	-24.45
Delosperma_katbergense	26.936724	-32.581143				Carissa_spinarum	30.588542	-24.196805
Delosperma_katbergense	26.8785	-32.5165				Carissa_spinarum	29.44866	-23.038916
Delosperma_katbergense	27.000405	-32.609082				Carissa_spinarum	30.967908	-25.444467
Delosperma_katbergense	26.942209	-32.578911				Carissa_spinarum	30.784173	-24.574229
Delosperma_katbergense	27.518333	-31.826667				Carissa_spinarum	29.53102	-22.98104
Delosperma_katbergense	26.998739	-32.60772				Carissa_spinarum	30.36378	-23.624578
Delosperma_neethlingiae	20.934625	-34.098124				Cenchrus_caudatus	18.43226	-34.054502
Delosperma_neethlingiae	22.068043	-34.158218				Cenchrus_caudatus	18.879097	-33.829647
Delosperma_neethlingiae	20.186414	-33.917184				Cenchrus_caudatus	18.827155	-33.940237
Delosperma_neethlingiae	20.202988	-33.948852				Cenchrus_caudatus	18.424025	-33.99166
Delosperma_neethlingiae	19.858225	-33.794832				Cenchrus_caudatus	18.827678	-33.884492
Delosperma_neethlingiae	20.033844	-33.79715				Cenchrus_caudatus	23.434811	-33.613468
Delosperma_neethlingiae	20.637667	-34.18277				Cenchrus_caudatus	18.929642	-33.962938
Delosperma_neethlingiae	22.122132	-34.171639				Cenchrus_caudatus	18.927503	-34.349037
Delosperma_neethlingiae	20.113732	-33.863755				Cenchrus_caudatus	18.920263	-34.352158
Delosperma_neethlingiae	21.984574	-34.053239				Cenchrus_caudatus	18.876838	-33.965038
Delosperma_neethlingiae	22.00817	-34.1637				Cenchrus_caudatus	18.869442	-33.928713
Delosperma_neethlingiae	22.008696	-34.069578				Cenchrus_caudatus	18.875262	-33.933078
Delosperma_neethlingiae	22.131638	-34.173832				Cenchrus_caudatus	18.860753	-33.876297
Delosperma_neethlingiae	20.0511	-34.2961				Cenchrus_caudatus	18.440243	-34.043362
Delosperma_neethlingiae	20.386	-34.35381				Cenchrus_caudatus	20.028999	-33.581787
Delosperma_neethlingiae	21.987739	-34.002239				Cenchrus_caudatus	18.781205	-33.968158
Delosperma_neethlingiae	20.200754	-34.097465				Cenchrus_caudatus	18.800888	-33.990953
Delosperma_neethlingiae	22.079937	-34.152503				Cenchrus_caudatus	18.960675	-34.163502
Delosperma_neethlingiae	20.949505	-34.099942				Cenchrus_caudatus	18.814812	-33.892903
Delosperma_neethlingiae	21.925545	-34.240171				Cenchrus_caudatus	18.874683	-33.943267
Delosperma_neethlingiae	20.370256	-34.143955				Cenchrus_caudatus	27.197281	-25.723589
Delosperma_neethlingiae	21.85277	-34.366169				Cenchrus_caudatus	18.764492	-33.876778
Delosperma_neethlingiae	22.095128	-34.147183				Cenchrus_caudatus	18.916072	-33.960137
Delosperma_neethlingiae	21.754789	-34.186456				Cenchrus_caudatus	18.417716	-34.086994
Delosperma_neethlingiae	20.947569	-34.147296				Cenchrus_caudatus	18.783353	-33.969813
Delosperma_neethlingiae	20.05558	-34.28991				Cenchrus_caudatus	18.940938	-33.968825
Delosperma_neethlingiae	20.898053	-34.089131				Cenchrus_caudatus	31.242452	-25.139582
Delosperma_neethlingiae	22.008314	-34.16695				Cenchrus_caudatus	18.431747	-34.055105
Delosperma_neethlingiae	20.217783	-34.09739				Cenchrus_caudatus	18.875295	-33.963855
Delosperma_neethlingiae	21.242543	-34.093224				Cenchrus_caudatus	18.871023	-33.927246
Delosperma_neethlingiae	20.94878	-34.120913				Cenchrus_caudatus	18.869208	-33.928725
Delosperma_neethlingiae	22.065036	-34.155831				Cenchrus_caudatus	22.71883	-33.98117
Delosperma_neethlingiae	20.95636	-34.122824				Cenchrus_caudatus	18.803063	-33.941078
Delosperma_neethlingiae	20.1088	-34.0744				Cenchrus_caudatus	18.869445	-33.986195
Delosperma_neethlingiae	20.243454	-34.069891				Cenchrus_caudatus	23.370445	-34.088917
Delosperma_neethlingiae	20.408244	-34.083633				Cenchrus_caudatus	18.876701	-33.932682
Delosperma_neethlingiae	22.009902	-34.179988				Cenchrus_caudatus	18.43267	-34.054203
Delosperma_neethlingiae	20.06049	-34.012033				Cenchrus_caudatus	18.830667	-33.950367
Delosperma_neethlingiae	21.6303	-34.218517				Cenchrus_caudatus	20.2093	-33.85422
Delosperma_neethlingiae	20.345524	-34.106778				Cenchrus_caudatus	19.535	-34.405055
Delosperma_neethlingiae	19.933305	-33.78344				Cenchrus_caudatus	18.861225	-33.964478
Delosperma_neethlingiae	22.07515	-34.201569				Cenchrus_caudatus	18.83772	-33.963908
Delosperma_neethlingiae	22.121967	-34.171321				Cenchrus_caudatus	19.186694	-32.442181
Delosperma_neethlingiae	22.121637	-34.171611				Cenchrus_caudatus	30.823402	-28.94067
Delosperma_neethlingiae	20.110355	-33.881485				Cenchrus_caudatus	19.755	-33.517781
Delosperma_neethlingiae	22.091566	-34.12935				Cenchrus_caudatus	24.197	-33.9156
Delosperma_neethlingiae	20.115652	-34.148094				Cenchrus_caudatus	19.415642	-33.729587
Delosperma_neethlingiae	20.935923	-34.113884				Cenchrus_caudatus	18.88958	-33.941495
Delosperma_neethlingiae	20.040707	-33.79991				Cenchrus_caudatus	18.8873	-33.874803
Delosperma_neethlingiae	20.959179	-34.13613				Cenchrus_caudatus	18.487152	-33.998352
Delosperma_neethlingiae	20.959257	-34.10503				Cenchrus_caudatus	21.6327	-33.7231
Delosperma_neethlingiae	20.942707	-34.14908				Cenchrus_caudatus	18.864345	-33.980647
Delosperma_neethlingiae	20.103422	-33.865852				Cenchrus_caudatus	19.080683	-34.329987
Delosperma_neethlingiae	20.940248	-34.094696				Cenchrus_caudatus	18.432979	-34.055268
Delosperma_neethlingiae	22.08749	-34.12862				Cenchrus_caudatus	19.046979	-33.871085
Delosperma_neethlingiae	20.947732	-34.147471				Cenchrus_caudatus	18.9184	-33.962344
Delosperma_neethlingiae	20.567176	-34.166514				Cenchrus_caudatus	18.854942	-33.957822
Delosperma_neethlingiae	20.039737	-33.811				Cenchrus_caudatus	18.883312	-33.97292
Delosperma_neethlingiae	20.947732	-34.147471				Cenchrus_caudatus	19.534869	-32.895205
Delosperma_neethlingiae	22.00829	-34.16287				Cenchrus_caudatus	18.903758	-33.942433
Disa_spathulata	25.092539	-28.99853				Cenchrus_caudatus	26.49755	-33.326833
Disa_spathulata	25.092539	-28.99853				Cenchrus_caudatus	18.451408	-33.962197
Disa_spathulata	19.3216	-33.0464				Cenchrus_caudatus	30.1	-23.866667
Disa_spathulata	18.83487	-31.72425				Cenchrus_caudatus	18.929303	-34.347747
Disa_spathulata	18.783783	-31.803447				Cenchrus_caudatus	24.19785	-33.917117
Disa_spathulata	18.970167	-32.436396				Cenchrus_caudatus	18.431921	-34.053514
Disa_spathulata	19.303351	-33.133381				Cenchrus_caudatus	30.598876	-25.074267
Disa_spathulata	22.588247	-33.991986				Cenchrus_caudatus	18.953067	-33.451088
Disa_spathulata	18.989437	-32.36495				Cenchrus_caudatus	19.618992	-34.047392
Disa_spathulata	19.989267	-33.605326				Cenchrus_caudatus	18.932229	-34.083814
Disa_spathulata	26.873842	-24.653457				Cenchrus_caudatus	25.09358	-32.33697
Disa_spathulata	22.816772	-33.752444				Cenchrus_caudatus	26.42667	-32.71444
Disa_spathulata	19.307605	-32.969918				Cenchrus_caudatus	26.1125	-31.3643
Disa_spathulata	22.506467	-33.839575				Cenchrus_caudatus	26.59528	-32.49694
Disa_spathulata	19.06143	-31.240654				Cenchrus_caudatus	26.64111	-32.44722
Disa_spathulata	22.482896	-33.937291				Cenchrus_caudatus	18.433333	-33.983333
Disa_spathulata	19.02947	-32.14778				Cenchrus_caudatus	19.376258	-33.668294
Disa_spathulata	23.258222	-33.728889				Cenchrus_caudatus	30.706457	-30.324232
Disa_spathulata	22.578099	-33.955423				Cenchrus_caudatus	19.072522	-32.941496
Disa_spathulata	19.56366	-34.05912				Cenchrus_caudatus	18.838367	-33.963542
Disa_spathulata	19.320606	-33.045634				Cenchrus_caudatus	18.933497	-33.967317
Disa_spathulata	19.330362	-33.246995				Cenchrus_caudatus	18.833538	-34.207355
Disa_spathulata	25.0925	-28.99861				Cenchrus_caudatus	18.908922	-34.069701
Disa_spathulata	25.0925	-28.99861				Cenchrus_caudatus	24.197919	-33.917503
Disa_spathulata	25.0925	-28.99861				Cenchrus_caudatus	22.66851	-33.91155
Disa_spathulata	19.312866	-33.363911				Cenchrus_caudatus	18.815547	-33.8924
Disa_spathulata	19.025286	-31.274158				Cenchrus_caudatus	18.78093	-32.788855
Disa_spathulata	19.076546	-31.371186				Cenchrus_caudatus	18.918888	-34.351788
Disa_spathulata	25.092539	-28.99853				Cenchrus_caudatus	19.428069	-32.726995
Disa_spathulata	19.13504	-31.303033				Cenchrus_caudatus	22.414003	-33.85002
Disa_spathulata	19.48719	-33.25137				Cenchrus_caudatus	18.939287	-33.967217
Disa_spathulata	19.04998	-31.27372				Cenchrus_caudatus	19.279455	-34.410385
Disa_spathulata	19.60317	-34.066526				Cenchrus_caudatus	18.798317	-33.963763
Disa_spathulata	19.053226	-31.343021				Cenchrus_caudatus	19.795186	-33.664249
Disa_spathulata	18.825442	-31.743326				Cenchrus_caudatus	26.49755	-33.326833
Disa_spathulata	18.989363	-32.364956				Cenchrus_caudatus	18.769822	-33.982763
Disa_spathulata	18.722849	-32.166161				Cenchrus_caudatus	19.185963	-34.244954
Disa_spathulata	19.029374	-32.149222				Cenchrus_caudatus	18.752425	-33.830983
Disa_spathulata	18.956723	-32.430829				Cenchrus_caudatus	26.49755	-33.326833
Disa_spathulata	19.293228	-33.538016				Cenchrus_caudatus	18.92897	-33.966958
Disa_spathulata	22.514956	-33.923633				Cenchrus_caudatus	19.534972	-34.405028
Disa_spathulata	19.133333	-33.283333				Cenchrus_caudatus	19.033334	-34.149998
Disa_spathulata	22.40486	-33.818204				Cenchrus_caudatus	18.922976	-34.071351
Disa_spathulata	19.328913	-33.057366				Cenchrus_caudatus	27.201036	-25.717905
Disa_spathulata	19.029831	-32.148758				Cenchrus_caudatus	23.54307	-33.96585
Disa_spathulata	22.422615	-33.844929				Cenchrus_caudatus	22.6005	-33.99167
Disa_spathulata	19.19464	-31.381399				Cenchrus_caudatus	18.401856	-34.208938
Disa_spathulata	23.247995	-33.608076				Cenchrus_caudatus	22.91645	-33.99691
Drimia_elata	19.502972	-34.07413				Cenchrus_caudatus	18.841805	-33.970937
Drimia_elata	18.56374	-33.554294				Cenchrus_caudatus	18.871108	-33.926905
Drimia_elata	18.595267	-33.85568				Cenchrus_caudatus	18.428532	-34.078982
Drimia_elata	18.726284	-33.444408				Cenchrus_caudatus	18.826915	-33.940714
Drimia_elata	27.247731	-33.415131				Cenchrus_geniculatus	26.968056	-32.563333
Drimia_elata	20.414089	-33.065494				Cenchrus_geniculatus	26.942222	-32.564167
Drimia_elata	23.39973	-33.87315				Cenchrus_geniculatus	25.5111	-32.2917
Drimia_elata	26.932255	-32.595067				Cenchrus_geniculatus	26.55028	-32.35861
Drimia_elata	18.505484	-31.522764				Cenchrus_geniculatus	24.53611	-31.75694
Drimia_elata	31.049855	-27.829915				Cenchrus_geniculatus	26.20444	-32.33139
Drimia_elata	18.47269	-33.74026				Cenchrus_geniculatus	25.62972	-32.69167
Drimia_elata	23.343762	-34.034212				Cenchrus_geniculatus	26.33122	-31.17258
Drimia_elata	18.390154	-33.562447				Cenchrus_geniculatus	26.185	-31.366
Drimia_elata	19.500645	-34.530434				Cenchrus_geniculatus	24.56664	-32.14505
Drimia_elata	18.46373	-34.262498				Cenchrus_geniculatus	25.30666	-32.17497
Drimia_elata	32.4619	-28.2973				Cenchrus_geniculatus	25.2104	-32.3611
Drimia_elata	30.509138	-28.480106				Cenchrus_geniculatus	24.88667	-31.70639
Drimia_elata	18.38686	-34.19044				Cenchrus_geniculatus	24.55	-32.1355
Drimia_elata	23.3612	-33.876077				Cenchrus_geniculatus	26.38667	-32.36083
Drimia_elata	28.146648	-25.999457				Cenchrus_geniculatus	26.44083	-32.715
Drimia_elata	26.302	-32.102				Cenchrus_geniculatus	26.44389	-32.70889
Drimia_elata	21.426399	-34.351235				Cenchrus_geniculatus	24.90778	-31.87528
Drimia_elata	18.464954	-33.756925				Cenchrus_geniculatus	25.0214	-32.28694
Drimia_elata	30.343673	-29.555593				Cenchrus_geniculatus	25.24722	-32.45028
Drimia_elata	17.89318	-32.817092				Cenchrus_geniculatus	26.60111	-31.25417
Drimia_elata	19.3572	-33.6409				Cenchrus_geniculatus	25.09408	-32.25892
Drimia_elata	19.656447	-34.267306				Cenchrus_geniculatus	26.6475	-32.45167
Drimia_elata	31.014973	-25.281022				Cenchrus_geniculatus	24.09917	-32.14833
Drimia_elata	31.076063	-29.703075				Cenchrus_geniculatus	25.55167	-32.67861
Drimia_elata	19.729105	-33.404076				Cenchrus_geniculatus	26.64667	-32.44528
Drimia_elata	21.579244	-34.211122				Cenchrus_geniculatus	27.873611	-31.2
Drimia_elata	19.027378	-34.330863				Cenchrus_geniculatus	26.9425	-32.5625
Drimia_elata	18.545919	-33.720776				Cenchrus_geniculatus	26.920833	-32.575
Drimia_elata	28.518192	-26.361321				Cenchrus_geniculatus	26.942222	-32.564167
Drimia_elata	18.326346	-34.139108				Cenchrus_caudatus	18.781205	-33.968158
Drimia_elata	28.208403	-25.692459				Cenchrus_caudatus	18.800888	-33.990953
Drimia_elata	19.966313	-34.673608				Cenchrus_caudatus	18.960675	-34.163502
Drimia_elata	19.173718	-31.803006				Cenchrus_caudatus	18.814812	-33.892903
Drimia_elata	31.108689	-25.816892				Cenchrus_caudatus	18.874683	-33.943267
Drimia_elata	30.890816	-24.874452				Cenchrus_caudatus	27.197281	-25.723589
Drimia_elata	21.41999	-34.364872				Cenchrus_caudatus	18.764492	-33.876778
Drimia_elata	18.514061	-33.52137				Cenchrus_caudatus	18.916072	-33.960137
Drimia_elata	30.867564	-24.521912				Cenchrus_caudatus	18.417716	-34.086994
Drimia_elata	31.087251	-29.701678				Cenchrus_caudatus	18.783353	-33.969813
Drimia_elata	20.3197	-34.3396				Cenchrus_caudatus	18.940938	-33.968825
Drimia_elata	18.49816	-33.769042				Cenchrus_caudatus	31.242452	-25.139582
Drimia_elata	18.365144	-33.334327				Cenchrus_caudatus	18.431747	-34.055105
Drimia_elata	28.273406	-25.73747				Cenchrus_caudatus	18.875295	-33.963855
Drimia_elata	28.374415	-25.681361				Cenchrus_caudatus	18.871023	-33.927246
Drimia_elata	31.087956	-28.434503				Cenchrus_caudatus	18.869208	-33.928725
Drimia_elata	22.08604	-34.12403				Cenchrus_caudatus	22.71883	-33.98117
Drimia_elata	29.539845	-29.241795				Cenchrus_caudatus	18.803063	-33.941078
Drimia_elata	32.388	-28.3285				Cenchrus_caudatus	18.869445	-33.986195
Drimia_elata	26.936444	-32.587974				Cenchrus_caudatus	23.370445	-34.088917
Drimia_elata	26.35768	-28.94077				Cenchrus_caudatus	18.876701	-33.932682
Drimia_elata	30.975989	-25.486265				Cenchrus_caudatus	18.43267	-34.054203
Drimia_elata	18.612938	-31.638265				Cenchrus_caudatus	18.830667	-33.950367
Drimia_elata	18.857414	-34.138389				Cenchrus_caudatus	20.2093	-33.85422
Drimia_elata	30.613434	-30.263096				Cenchrus_caudatus	19.535	-34.405055
Drimia_elata	32.4593	-28.2974				Cenchrus_caudatus	18.861225	-33.964478
Drimia_elata	18.454066	-33.731066				Cenchrus_caudatus	18.83772	-33.963908
Drimia_elata	18.441558	-33.675835				Cenchrus_caudatus	19.186694	-32.442181
Drimia_elata	17.8926	-32.9746				Cenchrus_caudatus	30.823402	-28.94067
Drimia_elata	31.901524	-27.367367				Cenchrus_caudatus	19.755	-33.517781
Drimia_elata	25.462337	-33.955152				Cenchrus_caudatus	24.197	-33.9156
Drimia_elata	30.86827	-24.5219				Cenchrus_caudatus	19.415642	-33.729587
Drimia_elata	18.454719	-33.716324				Cenchrus_caudatus	18.88958	-33.941495
Drimia_elata	27.456651	-29.188219				Cenchrus_caudatus	18.8873	-33.874803
Drimia_elata	18.455398	-31.700393				Cenchrus_caudatus	18.487152	-33.998352
Drimia_elata	21.4277	-34.3562				Cenchrus_caudatus	21.6327	-33.7231
Drimia_elata	30.270889	-29.386158				Cenchrus_caudatus	18.864345	-33.980647
Drimia_elata	31.7579	-28.9627				Cenchrus_caudatus	19.080683	-34.329987
Drimia_elata	20.22433	-33.979267				Cenchrus_caudatus	18.432979	-34.055268
Drimia_elata	19.300935	-34.333009				Cenchrus_caudatus	19.046979	-33.871085
Drimia_elata	22.086092	-34.123507				Cenchrus_caudatus	18.9184	-33.962344
Drimia_elata	18.172529	-33.019899				Cenchrus_caudatus	18.854942	-33.957822
Drimia_elata	18.400852	-33.554783				Cenchrus_caudatus	18.883312	-33.97292
Drimia_elata	20.277605	-33.999467				Cenchrus_caudatus	19.534869	-32.895205
Drimia_elata	21.724945	-31.327444				Cenchrus_caudatus	18.903758	-33.942433
Drimia_elata	18.418889	-34.153056				Cenchrus_caudatus	26.49755	-33.326833
Drimia_elata	20.19632	-33.733822				Cenchrus_caudatus	18.451408	-33.962197
Drimia_elata	19.766072	-34.581223				Cenchrus_caudatus	30.1	-23.866667
Drimia_elata	19.032188	-34.329739				Cenchrus_caudatus	18.929303	-34.347747
Drimia_elata	30.966433	-25.609162				Cenchrus_caudatus	24.19785	-33.917117
Drimia_elata	18.595753	-33.855411				Cenchrus_caudatus	18.431921	-34.053514
Drimia_elata	31.005021	-29.847043				Cenchrus_caudatus	30.598876	-25.074267
Drimia_elata	18.08025	-33.123669				Cenchrus_caudatus	18.953067	-33.451088
Drimia_elata	28.41572	-25.914389				Cenchrus_caudatus	19.618992	-34.047392
Drimia_elata	26.4299	-28.907				Cenchrus_caudatus	18.932229	-34.083814
Drimia_elata	21.392071	-31.679277				Cenchrus_caudatus	25.09358	-32.33697
Drimia_elata	19.967104	-33.754834				Cenchrus_caudatus	26.42667	-32.71444
Drimia_elata	20.449636	-34.072781				Cenchrus_caudatus	26.1125	-31.3643
Drimia_elata	31.456364	-28.887322				Cenchrus_caudatus	26.59528	-32.49694
Drimia_elata	21.059725	-33.893248				Cenchrus_caudatus	26.64111	-32.44722
Drimia_elata	28.419732	-25.911938				Cenchrus_caudatus	18.433333	-33.983333
Drimia_elata	18.32723	-33.5012				Cenchrus_caudatus	19.376258	-33.668294
Drimia_elata	18.441783	-33.675796				Cenchrus_caudatus	30.706457	-30.324232
Drimia_elata	18.726378	-31.568445				Cenchrus_caudatus	19.072522	-32.941496
Drimia_elata	19.3571	-33.6409				Cenchrus_caudatus	18.838367	-33.963542
Drimia_elata	32.4177	-28.3533				Cenchrus_caudatus	18.933497	-33.967317
Drimia_elata	28.244479	-25.693099				Cenchrus_caudatus	18.833538	-34.207355
Drimia_elata	24.926961	-34.0046				Cenchrus_caudatus	18.908922	-34.069701
Drimia_elata	28.005628	-25.8637				Cenchrus_caudatus	24.197919	-33.917503
Drimia_elata	18.590184	-33.864196				Cenchrus_caudatus	22.66851	-33.91155
Drimia_elata	18.741388	-33.471668				Cenchrus_caudatus	18.815547	-33.8924
Drimia_elata	29.848095	-27.656803				Cenchrus_caudatus	18.78093	-32.788855
Drimia_elata	20.029461	-33.581509				Cenchrus_caudatus	18.918888	-34.351788
Drimia_elata	30.089783	-29.08191				Cenchrus_caudatus	19.428069	-32.726995
Drimia_elata	18.470213	-33.754089				Cenchrus_caudatus	22.414003	-33.85002
Drimia_elata	18.721841	-31.535197				Cenchrus_caudatus	18.939287	-33.967217
Drimia_elata	20.047411	-33.822974				Cenchrus_caudatus	19.279455	-34.410385
Drimia_elata	19.879644	-33.840946				Cenchrus_caudatus	18.798317	-33.963763
Drimia_elata	22.08474	-34.12439				Cenchrus_caudatus	19.795186	-33.664249
Drimia_elata	22.027683	-34.045395				Cenchrus_caudatus	26.49755	-33.326833
Drimia_elata	18.897118	-34.090417				Cenchrus_caudatus	18.769822	-33.982763
Drimia_elata	25.47811	-33.942588				Cenchrus_caudatus	19.185963	-34.244954
Drimia_elata	18.85855	-34.138681				Cenchrus_caudatus	18.752425	-33.830983
Drimia_elata	21.421259	-34.356552				Cenchrus_caudatus	26.49755	-33.326833
Drimia_elata	18.3263	-34.139169				Cenchrus_caudatus	18.92897	-33.966958
Drimia_elata	31.005115	-29.847091				Cenchrus_caudatus	19.534972	-34.405028
Drimia_elata	18.954223	-33.169131				Cenchrus_caudatus	19.033334	-34.149998
Drimia_elata	21.29402	-34.27107				Cenchrus_caudatus	18.922976	-34.071351
Drimia_elata	18.44518	-33.67892				Cenchrus_caudatus	27.201036	-25.717905
Drimia_elata	18.858606	-34.138856				Cenchrus_caudatus	23.54307	-33.96585
Drimia_elata	18.453079	-33.716065				Cenchrus_caudatus	22.6005	-33.99167
Drimia_elata	30.592391	-30.273512				Cenchrus_caudatus	18.401856	-34.208938
Drimia_elata	20.234273	-33.981804				Cenchrus_caudatus	22.91645	-33.99691
Drimia_elata	21.505758	-34.260507				Cenchrus_caudatus	18.841805	-33.970937
Drimia_elata	27.51323	-26.41843				Cenchrus_caudatus	18.871108	-33.926905
Drimia_elata	19.53961	-34.198622				Cenchrus_caudatus	18.428532	-34.078982
Drimia_elata	28.926	-28.726				Cenchrus_caudatus	18.826915	-33.940714
Drimia_elata	18.328382	-33.498483				Cenchrus_sphacelatus	29.966725	-25.787428
Drimia_elata	18.451012	-33.709921				Cenchrus_sphacelatus	28.146025	-30.669685
Drimia_elata	26.95	-32.583333				Cenchrus_sphacelatus	29.943036	-25.792883
Drimia_elata	21.433551	-34.364219				Cenchrus_sphacelatus	29.772222	-27.097222
Drimia_elata	20.452368	-34.071746				Cenchrus_sphacelatus	29.7722	-27.0972
Drimia_elata	22.08597	-34.12412				Cenchrus_sphacelatus	27.347221	-30.718889
Drimia_elata	28.21006	-25.692879				Cenchrus_sphacelatus	26.56306	-32.34861
Drimia_elata	30.175591	-31.008652				Cenchrus_sphacelatus	26.20861	-32.35583
Drimia_elata	18.858774	-34.138203				Cenchrus_sphacelatus	26.65056	-32.45722
Drimia_elata	23.40266	-33.87677				Cenchrus_sphacelatus	26.185	-31.366
Drimia_elata	19.405055	-34.583676				Cenchrus_sphacelatus	26.185	-31.366
Drimia_elata	18.460454	-34.305934				Cenchrus_sphacelatus	25.10167	-32.24639
Drimia_elata	19.571626	-34.0756				Cenchrus_sphacelatus	25.067	-32.23161
Drimia_elata	28.15553	-25.851783				Cenchrus_sphacelatus	23.89083	-32.35417
Drimia_elata	18.383162	-34.202234				Cenchrus_sphacelatus	22.59556	-32.14222
Drimia_elata	18.325789	-34.139668				Cenchrus_sphacelatus	22.59556	-32.14222
Drimia_elata	18.418889	-34.153056				Cenchrus_sphacelatus	22.59556	-32.14222
Drimia_elata	21.724756	-31.327656				Cenchrus_sphacelatus	26.34111	-32.37611
Drimia_elata	31.560437	-24.982841				Cenchrus_sphacelatus	22.50944	-32.24944
Drimia_elata	18.418889	-34.153056				Cenchrus_sphacelatus	26.3238	-32.2213
Drimia_elata	20.398743	-33.741627				Cenchrus_sphacelatus	22.49	-32.23694
Drimia_elata	21.9527	-31.0048				Cenchrus_sphacelatus	27.630057	-27.91619
Drimia_elata	26.289705	-32.104478				Cenchrus_sphacelatus	24.659975	-31.427461
Drimia_elata	18.49817	-33.76906				Cenchrus_sphacelatus	24.958878	-31.713711
Drimia_elata	20.453906	-34.074047				Cenchrus_sphacelatus	25.5957	-26.60862
Drimia_elata	19.556837	-34.635728				Cenchrus_sphacelatus	26.77205	-31.213496
Drimia_elata	18.549694	-33.621845				Cenchrus_sphacelatus	28.333333	-28.233333
Drimia_elata	18.387163	-34.111493				Ceropegia_breviflora	30.51222	-25.278008
Drimia_elata	29.673749	-27.920591				Ceropegia_breviflora	30.591555	-29.980532
Drimia_elata	18.326302	-34.139168				Ceropegia_breviflora	30.586438	-29.972961
Drimia_elata	31.005021	-29.847043				Ceropegia_breviflora	31.738764	-28.853628
Drimia_elata	30.455551	-29.783569				Ceropegia_breviflora	30.51222	-25.278008
Drimia_elata	18.586111	-33.852222				Ceropegia_breviflora	30.769076	-25.562212
Drimia_elata	21.281064	-33.377196				Ceropegia_breviflora	31.738194	-28.852885
Drimia_elata	26.43046	-28.90755				Ceropegia_breviflora	30.738506	-25.728063
Drimia_elata	19.464926	-33.776754				Ceropegia_breviflora	30.769076	-25.562212
Drimia_elata	18.326193	-33.546818				Ceropegia_breviflora	30.767213	-25.566433
Drimia_elata	18.389131	-34.033066				Ceropegia_breviflora	30.586438	-29.972961
Drimia_elata	23.313889	-33.896111				Ceropegia_breviflora	30.792395	-29.475224
Drimia_elata	31.5915	-29.1119				Ceropegia_breviflora	30.264388	-30.662793
Drimia_elata	30.834605	-29.770366				Ceropegia_breviflora	30.77026	-25.59279
Drimia_elata	18.32712	-33.49655				Ceropegia_breviflora	30.738506	-25.728063
Drimia_elata	28.416078	-25.914578				Ceropegia_breviflora	30.769317	-25.592638
Drimia_elata	22.57112	-33.9743				Ceropegia_circinata	27.87347	-25.928823
Drimia_elata	18.754385	-34.055145				Ceropegia_circinata	26.42729	-28.90749
Drimia_elata	18.916322	-31.502624				Ceropegia_circinata	28.0731	-26.2612
Drimia_elata	22.751475	-31.453081				Ceropegia_circinata	28.344359	-25.896773
Drimia_elata	30.77742	-29.79764				Ceropegia_circinata	31.053153	-27.555853
Drimia_elata	29.716667	-29.616667				Ceropegia_circinata	27.849615	-25.867634
Drimia_elata	18.913375	-31.790866				Ceropegia_circinata	28.228222	-25.847778
Drimia_elata	18.3905	-34.1495				Ceropegia_circinata	25.092539	-28.99853
Drimia_elata	18.594966	-33.852137				Ceropegia_circinata	28.344359	-25.896773
Drimia_elata	18.85855	-34.138681				Ceropegia_circinata	27.845846	-25.917869
Drimia_elata	18.416667	-34.25				Ceropegia_circinata	30.51101	-29.514745
Drimia_elata	30.846357	-29.803172				Ceropegia_circinata	31.064119	-27.551486
Drimia_elata	28.208725	-25.692363				Ceropegia_circinata	31.048836	-27.543973
Drimia_elata	18.42332	-33.48221				Ceropegia_circinata	26.766667	-32.85
Drimia_elata	18.772494	-33.750296				Ceropegia_circinata	30.515498	-29.517579
Drimia_elata	20.45336	-34.07186				Ceropegia_circinata	30.51101	-29.514745
Drimia_elata	21.644145	-33.714627				Ceropegia_circinata	30.82414	-29.33343
Drimia_elata	21.420799	-34.365601				Ceropegia_circinata	30.090218	-25.037437
Drimia_elata	18.771208	-33.786586				Ceropegia_circinata	30.021663	-25.323841
Drimia_elata	31.008077	-29.847825				Ceropegia_circinata	27.05	-25.883333
Drimia_elata	18.454424	-33.683719				Ceropegia_circinata	-32.17472	-29.514745
Drimia_elata	18.3404	-33.51507				Ceropegia_circinata	28.2297	-25.6458
Drimia_elata	18.89982	-33.73462				Ceropegia_circinata	28.228222	-25.847778
Drimia_elata	18.390675	-33.929183				Codonorhiza_corymbosa	19.602366	-34.698083
Drimia_elata	18.461389	-34.30862				Codonorhiza_corymbosa	19.21418	-33.40938
Drimia_elata	27.370401	-26.304838				Codonorhiza_corymbosa	18.871673	-34.076387
Drimia_elata	19.032169	-34.330044				Codonorhiza_corymbosa	18.991784	-34.334835
Drimia_elata	28.26517	-25.865974				Codonorhiza_corymbosa	18.92381	-34.12846
Drimia_elata	20.029461	-33.581509				Codonorhiza_corymbosa	19.602156	-34.042602
Drimia_elata	21.433551	-34.364219				Codonorhiza_corymbosa	19.317392	-34.402164
Drimia_elata	31.004535	-29.846656				Codonorhiza_corymbosa	18.869555	-34.073147
Drimia_elata	17.39655	-30.09546				Codonorhiza_corymbosa	18.919207	-34.061928
Drimia_elata	20.018153	-33.795516				Codonorhiza_corymbosa	19.002771	-34.344038
Drimia_elata	18.253731	-33.35963				Codonorhiza_corymbosa	19.00271	-34.344078
Drimia_elata	18.447567	-33.663133				Codonorhiza_corymbosa	18.823868	-34.058241
Drimia_elata	18.599987	-33.417919				Codonorhiza_corymbosa	19.604825	-34.697987
Drimia_elata	18.858774	-34.138203				Codonorhiza_corymbosa	19.227985	-34.347453
Drimia_elata	17.03925	-29.170003				Codonorhiza_corymbosa	19.131747	-34.363138
Drimia_elata	31.702445	-28.842823				Codonorhiza_corymbosa	18.920783	-34.070464
Drimia_elata	19.834848	-34.665703				Codonorhiza_corymbosa	18.842336	-34.326417
Drimia_elata	21.427705	-34.360437				Codonorhiza_corymbosa	19.002552	-34.344123
Drimia_elata	18.473999	-34.356599				Codonorhiza_corymbosa	18.93966	-34.086527
Drimia_elata	32.419857	-28.352625				Codonorhiza_corymbosa	18.925446	-34.348237
Drimia_elata	20.029093	-34.539196				Codonorhiza_corymbosa	19.251513	-33.434845
Drimia_elata	30.966362	-25.609067				Codonorhiza_corymbosa	19.245614	-34.365268
Drimia_elata	27.994435	-25.864145				Codonorhiza_corymbosa	19.111133	-34.333653
Drimia_elata	22.015762	-34.062853				Codonorhiza_corymbosa	18.950796	-33.715869
Drimia_elata	18.330873	-33.509334				Codonorhiza_corymbosa	18.866561	-33.969308
Drimia_elata	24.9908	-33.964998				Codonorhiza_corymbosa	18.869628	-34.07383
Drimia_elata	30.7662	-25.60182				Codonorhiza_corymbosa	18.921725	-34.137864
Drimia_elata	19.051426	-33.447671				Codonorhiza_corymbosa	18.869576	-34.073752
Drimia_elata	19.199418	-33.481212				Codonorhiza_corymbosa	18.403791	-34.195755
Drimia_elata	27.844839	-26.086548				Codonorhiza_corymbosa	18.877439	-33.966155
Drimia_elata	23.40243	-33.87712				Codonorhiza_corymbosa	18.83095	-34.07687
Drimia_elata	30.60665	-30.27215				Codonorhiza_corymbosa	19.606906	-34.699364
Drimia_elata	26.232737	-30.135108				Codonorhiza_corymbosa	19.106639	-34.334617
Drimia_elata	27.994402	-25.864155				Codonorhiza_corymbosa	18.829113	-33.766942
Drimia_elata	18.3261	-33.51917				Codonorhiza_corymbosa	18.869722	-34.073661
Drimia_elata	18.030082	-31.330035				Codonorhiza_corymbosa	18.926793	-34.346007
Drimia_elata	18.85774	-34.138766				Codonorhiza_corymbosa	18.859086	-34.139153
Drimia_elata	18.83068	-33.76567				Codonorhiza_corymbosa	18.92195	-34.03568
Drimia_elata	18.721953	-31.535236				Codonorhiza_corymbosa	19.146932	-33.234684
Drimia_elata	23.2357	-34.0369				Codonorhiza_corymbosa	18.390493	-34.188454
Drimia_elata	18.192856	-33.334914				Codonorhiza_corymbosa	19.766472	-34.579283
Drimia_elata	18.459489	-33.635066				Codonorhiza_corymbosa	18.409486	-34.189632
Drimia_elata	18.593834	-33.880753				Codonorhiza_corymbosa	18.888775	-34.097702
Drimia_elata	25.562174	-33.982336				Codonorhiza_corymbosa	18.925479	-34.138205
Drimia_elata	30.685858	-29.735403				Codonorhiza_corymbosa	19.27805	-33.55222
Drimia_elata	18.738452	-31.665383				Codonorhiza_corymbosa	18.94836	-33.215998
Drimia_elata	18.611537	-33.86314				Codonorhiza_corymbosa	18.964804	-34.324555
Drimia_elata	28.233674	-25.754919				Codonorhiza_corymbosa	18.436413	-34.048491
Drimia_elata	18.391511	-34.149943				Codonorhiza_corymbosa	18.934986	-34.353383
Drimia_elata	26.574872	-33.641395				Codonorhiza_corymbosa	18.346462	-34.139255
Drimia_elata	18.619604	-33.760952				Codonorhiza_corymbosa	19.605232	-34.040514
Drimia_elata	31.745203	-28.835206				Codonorhiza_corymbosa	19.417573	-34.305952
Drimia_elata	30.252412	-29.460765				Codonorhiza_corymbosa	18.385472	-33.949495
Drimia_elata	18.326363	-34.139186				Codonorhiza_corymbosa	18.900545	-33.916763
Drimia_elata	20.125634	-33.796832				Codonorhiza_corymbosa	18.976312	-33.761796
Drimia_elata	18.456297	-34.209459				Codonorhiza_corymbosa	19.273075	-34.393883
Drimia_elata	28.223702	-25.73136				Codonorhiza_corymbosa	18.392683	-34.188062
Drimia_elata	18.445273	-33.664808				Codonorhiza_corymbosa	19.606873	-34.699269
Drimia_elata	20.028659	-33.583025				Codonorhiza_corymbosa	18.732238	-33.923547
Drimia_elata	21.392071	-31.679277				Codonorhiza_corymbosa	18.869764	-34.073137
Drimia_elata	18.857344	-34.139089				Codonorhiza_corymbosa	19.221754	-34.197328
Drimia_elata	19.893179	-33.748433				Codonorhiza_corymbosa	18.91992	-34.0621
Drimia_elata	17.8924	-32.9742				Codonorhiza_corymbosa	18.85	-33.93333
Drimia_elata	27.366134	-26.298436				Codonorhiza_corymbosa	18.88597	-34.09983
Drimia_elata	18.386142	-33.564279				Codonorhiza_corymbosa	19.01722	-33.19806
Drimia_elata	22.562998	-33.980539				Codonorhiza_corymbosa	19.01722	-33.19806
Drimia_elata	18.454402	-33.718157				Codonorhiza_corymbosa	18.975867	-34.35418
Drimia_elata	18.78737	-33.803537				Codonorhiza_corymbosa	18.435188	-34.053316
Drimia_elata	18.859498	-34.144478				Codonorhiza_corymbosa	18.919994	-34.060622
Drimia_elata	19.917014	-34.342546				Codonorhiza_corymbosa	18.889652	-34.095466
Drimia_elata	30.530022	-30.411815				Codonorhiza_corymbosa	18.877894	-33.954744
Drimia_elata	20.54034	-34.077401				Codonorhiza_corymbosa	18.905282	-33.94051
Drimia_elata	19.6845	-33.457495				Codonorhiza_corymbosa	18.885861	-34.098469
Drimia_elata	18.870824	-33.927254				Codonorhiza_corymbosa	18.95439	-34.356962
Drimia_elata	18.461258	-34.343294				Codonorhiza_corymbosa	18.86955	-34.07374
Drimia_elata	22.086092	-34.123507				Codonorhiza_corymbosa	18.869661	-34.073639
Drimia_elata	23.114674	-34.10146				Codonorhiza_corymbosa	18.95535	-33.987846
Drimia_elata	18.418889	-34.153056				Codonorhiza_corymbosa	19.601295	-34.698058
Drimia_elata	22.085753	-34.124				Codonorhiza_corymbosa	19.049689	-33.747753
Drimia_elata	22.084582	-34.142335				Codonorhiza_corymbosa	19.486583	-34.42375
Drimia_elata	18.421275	-33.948015				Codonorhiza_corymbosa	19.90477	-34.487981
Drimia_elata	18.857566	-34.138576				Codonorhiza_corymbosa	18.867533	-33.969003
Drimia_elata	19.90292	-33.81352				Codonorhiza_corymbosa	19.002849	-34.343908
Drimia_elata	20.695001	-34.083332				Codonorhiza_corymbosa	18.869547	-34.07313
Drimia_elata	19.484225	-34.538688				Codonorhiza_corymbosa	18.95474	-33.989504
Drimia_elata	22.0857	-34.12399				Codonorhiza_corymbosa	18.8739	-34.0565
Drimia_elata	18.461403	-34.308635				Codonorhiza_corymbosa	18.870838	-33.969694
Drimia_elata	27.994446	-25.864135				Codonorhiza_corymbosa	18.824048	-34.057866
Drimia_elata	30.267236	-29.476354				Codonorhiza_corymbosa	19.602459	-34.080414
Drimia_elata	31.757404	-28.962917				Codonorhiza_corymbosa	18.432903	-34.147521
Drimia_elata	18.586433	-33.712071				Codonorhiza_corymbosa	18.919272	-34.061144
Drimia_elata	18.188761	-33.331508				Codonorhiza_corymbosa	18.922196	-34.141934
Drosanthemum_bicolor	22.00494	-33.69508				Codonorhiza_corymbosa	18.392077	-34.188187
Drosanthemum_bicolor	22.41841	-33.71832				Codonorhiza_corymbosa	19.78906	-34.638593
Drosanthemum_bicolor	22.41257	-33.72321				Codonorhiza_corymbosa	18.903303	-34.114304
Drosanthemum_bicolor	21.6281	-33.7236				Codonorhiza_corymbosa	19.111452	-34.333703
Drosanthemum_bicolor	22.4075	-33.71884				Codonorhiza_corymbosa	19.560148	-34.609609
Drosanthemum_bicolor	22.00494	-33.69508				Codonorhiza_corymbosa	19.896564	-34.595417
Drosanthemum_bicolor	21.893289	-33.674012				Codonorhiza_corymbosa	18.435378	-34.052977
Drosanthemum_bicolor	22.43167	-33.78533				Codonorhiza_corymbosa	18.977878	-34.326055
Drosanthemum_bicolor	20.750701	-33.880406				Codonorhiza_corymbosa	18.87209	-34.060753
Drosanthemum_bicolor	22.44435	-33.715342				Codonorhiza_corymbosa	19.417063	-34.306103
Drosanthemum_bicolor	22.014148	-33.698337				Codonorhiza_corymbosa	18.927547	-34.347321
Drosanthemum_bicolor	20.127921	-33.796609				Codonorhiza_corymbosa	19.629728	-34.385088
Drosanthemum_bicolor	22.44423	-33.71513				Codonorhiza_corymbosa	18.435267	-34.05334
Drosanthemum_bicolor	22.415257	-33.72321				Codonorhiza_corymbosa	18.85731	-34.1387
Drosanthemum_bicolor	22.00516	-33.69552				Codonorhiza_corymbosa	18.85757	-34.136447
Drosanthemum_bicolor	20.898814	-33.810032				Codonorhiza_corymbosa	18.435156	-34.053381
Drosanthemum_bicolor	21.3443	-33.9237				Codonorhiza_corymbosa	18.922221	-34.136822
Drosanthemum_bicolor	21.288611	-33.760278				Codonorhiza_corymbosa	18.380042	-33.943078
Drosanthemum_bicolor	19.451065	-33.613277				Codonorhiza_corymbosa	18.395242	-33.927963
Drosanthemum_bicolor	21.476756	-33.763046				Codonorhiza_corymbosa	19.904699	-34.487962
Drosanthemum_bicolor	22.193986	-33.652574				Codonorhiza_corymbosa	19.606846	-34.699317
Drosanthemum_bicolor	21.898415	-33.681627				Codonorhiza_corymbosa	18.869489	-34.073816
Drosanthemum_bicolor	21.34175	-33.811517				Codonorhiza_corymbosa	19.601953	-34.698244
Drosanthemum_bicolor	20.324	-33.6536				Codonorhiza_corymbosa	18.434487	-34.052888
Drosanthemum_bicolor	20.128332	-33.797317				Codonorhiza_corymbosa	19.002729	-34.344074
Drosanthemum_bicolor	23.704595	-33.571622				Codonorhiza_corymbosa	18.403669	-34.198921
Drosanthemum_bicolor	21.260432	-33.761632				Codonorhiza_corymbosa	19.765604	-34.580238
Drosanthemum_bicolor	21.169753	-33.822552				Codonorhiza_corymbosa	19.628235	-34.050958
Drosanthemum_bicolor	20.122391	-33.774941				Codonorhiza_corymbosa	19.0019	-34.3406
Drosanthemum_bicolor	21.341704	-33.768203				Codonorhiza_corymbosa	18.435174	-34.053361
Drosanthemum_bicolor	22.41842	-33.71829				Codonorhiza_corymbosa	19.790214	-34.569325
Drosanthemum_bicolor	20.129018	-33.792694				Codonorhiza_corymbosa	18.489367	-34.000313
Drosanthemum_bicolor	20.248626	-33.690116				Codonorhiza_corymbosa	18.876561	-34.055122
Drosanthemum_bicolor	20.132517	-33.792688				Codonorhiza_corymbosa	18.871803	-34.061333
Drosanthemum_bicolor	20.25649	-33.72685				Codonorhiza_corymbosa	19.2601	-34.399267
Drosanthemum_bicolor	22.014148	-33.698337				Codonorhiza_corymbosa	19.273231	-34.393969
Drosanthemum_bicolor	20.2188	-33.8285				Codonorhiza_corymbosa	19.135793	-34.382895
Drosanthemum_bicolor	20.7663	-33.8635				Codonorhiza_corymbosa	19.106462	-34.334576
Drosanthemum_bicolor	22.00854	-33.69418				Codonorhiza_corymbosa	19.11109	-34.333785
Drosanthemum_bicolor	21.561211	-33.725213				Codonorhiza_corymbosa	18.425424	-34.14676
Drosanthemum_bicolor	21.288913	-33.760185				Codonorhiza_corymbosa	18.34663	-34.139627
Drosanthemum_bicolor	20.901678	-33.808112				Codonorhiza_corymbosa	18.883056	-33.945556
Drosanthemum_bicolor	22.418387	-33.718333				Codonorhiza_corymbosa	18.9183	-34.061592
Drosanthemum_bicolor	21.182535	-33.816403				Codonorhiza_corymbosa	19.76737	-34.57962
Drosanthemum_bicolor	21.298175	-33.922015				Codonorhiza_corymbosa	18.85757	-34.136447
Drosanthemum_bicolor	23.71581	-33.57297				Codonorhiza_corymbosa	18.876005	-33.967837
Drosanthemum_edwardsiae	22.122091	-34.172913				Codonorhiza_corymbosa	18.872338	-34.060512
Drosanthemum_edwardsiae	22.36749	-34.05652				Codonorhiza_corymbosa	18.392697	-34.188027
Drosanthemum_edwardsiae	22.12249	-34.17141				Codonorhiza_corymbosa	19.904912	-34.488263
Drosanthemum_edwardsiae	22.12303	-34.17335				Codonorhiza_corymbosa	18.885728	-33.945394
Drosanthemum_edwardsiae	22.123003	-34.173367				Codonorhiza_corymbosa	18.55156	-33.75764
Drosanthemum_edwardsiae	22.055514	-34.064475				Codonorhiza_corymbosa	18.873148	-34.067481
Drosanthemum_edwardsiae	22.36745	-34.05706				Codonorhiza_corymbosa	18.921489	-34.136529
Drosanthemum_edwardsiae	22.105197	-34.161862				Codonorhiza_corymbosa	18.857212	-34.138663
Drosanthemum_edwardsiae	22.122912	-34.173332				Codonorhiza_corymbosa	19.788752	-34.708014
Drosanthemum_edwardsiae	22.122027	-34.171504				Codonorhiza_corymbosa	19.107535	-34.331885
Drosanthemum_edwardsiae	22.367786	-34.057142				Codonorhiza_corymbosa	18.901788	-33.816608
Drosanthemum_edwardsiae	22.055478	-34.063072				Codonorhiza_corymbosa	18.876355	-34.357912
Drosanthemum_edwardsiae	22.36963	-34.05814				Codonorhiza_corymbosa	18.945677	-33.980567
Drosanthemum_edwardsiae	22.104511	-34.161986				Codonorhiza_corymbosa	19.531066	-34.045162
Drosanthemum_edwardsiae	22.37018	-34.057961				Codonorhiza_corymbosa	18.995791	-34.340287
Drosanthemum_edwardsiae	22.12224	-34.17146				Codonorhiza_corymbosa	19.319314	-34.40202
Drosanthemum_edwardsiae	22.370133	-34.057955				Codonorhiza_corymbosa	18.866492	-34.061748
Drosanthemum_globosum	24.9699	-33.0407				Codonorhiza_corymbosa	18.929136	-34.055936
Drosanthemum_globosum	22.024322	-33.229386				Codonorhiza_corymbosa	18.87319	-34.06708
Drosanthemum_globosum	20.594	-33.925				Codonorhiza_corymbosa	19.790409	-34.633254
Drosanthemum_globosum	20.071085	-33.700487				Codonorhiza_corymbosa	18.859352	-34.138929
Drosanthemum_globosum	20.048852	-33.618847				Codonorhiza_corymbosa	18.38007	-33.942567
Drosanthemum_globosum	21.193664	-33.8938				Codonorhiza_corymbosa	18.830084	-34.076597
Drosanthemum_globosum	20.29251	-33.830771				Codonorhiza_corymbosa	18.823909	-34.057908
Drosanthemum_globosum	22.226028	-33.648947				Codonorhiza_corymbosa	18.485405	-33.99482
Drosanthemum_globosum	20.129667	-33.793367				Codonorhiza_micrantha	19.54297	-34.165013
Drosanthemum_globosum	20.19592	-33.751197				Codonorhiza_micrantha	19.064843	-34.079935
Drosanthemum_globosum	21.638732	-33.276231				Codonorhiza_micrantha	19.225493	-34.387112
Drosanthemum_globosum	21.313133	-33.511272				Codonorhiza_micrantha	19.064451	-34.325857
Drosanthemum_globosum	20.0055	-33.603268				Codonorhiza_micrantha	20.222903	-34.065977
Drosanthemum_globosum	21.061613	-33.905784				Codonorhiza_micrantha	18.929019	-32.377344
Drosanthemum_globosum	22.027083	-33.237297				Codonorhiza_micrantha	19.266945	-34.399723
Drosanthemum_globosum	20.168965	-33.657553				Codonorhiza_micrantha	19.630238	-34.050758
Drosanthemum_globosum	21.443387	-33.490155				Codonorhiza_micrantha	19.891955	-34.50154
Drosanthemum_globosum	22.026986	-33.23735				Codonorhiza_micrantha	19.17226	-34.21336
Drosanthemum_globosum	19.731415	-33.41696				Codonorhiza_micrantha	18.732	-32.864
Drosanthemum_globosum	22.025498	-33.232982				Codonorhiza_micrantha	19.63927	-34.042817
Drosanthemum_globosum	20.061917	-33.693525				Codonorhiza_micrantha	19.629883	-34.042832
Drosanthemum_globosum	22.024876	-33.229536				Codonorhiza_micrantha	19.38765	-33.67564
Drosanthemum_globosum	21.213056	-33.902778				Codonorhiza_micrantha	19.180412	-34.221277
Drosanthemum_papillatum	19.74441	-33.772166				Codonorhiza_micrantha	19.880242	-34.510658
Drosanthemum_papillatum	19.646465	-33.783264				Codonorhiza_micrantha	19.159317	-34.390033
Drosanthemum_papillatum	19.966321	-33.872864				Codonorhiza_micrantha	19.588268	-34.194563
Drosanthemum_papillatum	19.750119	-33.728539				Codonorhiza_micrantha	19.58688	-34.194032
Drosanthemum_papillatum	19.743719	-33.735144				Codonorhiza_micrantha	19.703808	-34.582809
Drosanthemum_papillatum	19.782003	-33.781906				Codonorhiza_micrantha	19.894438	-34.492978
Drosanthemum_papillatum	20.098733	-33.957791				Codonorhiza_micrantha	19.263583	-34.399058
Drosanthemum_papillatum	19.646419	-33.767678				Codonorhiza_micrantha	19.014995	-34.243153
Drosanthemum_papillatum	19.754878	-33.745239				Codonorhiza_micrantha	19.017863	-32.34108
Drosanthemum_papillatum	19.947027	-33.960934				Codonorhiza_micrantha	19.312215	-34.398087
Drosanthemum_papillatum	20.216667	-33.983333				Codonorhiza_micrantha	18.857784	-34.234013
Drosanthemum_papillatum	19.516667	-33.733333				Codonorhiza_micrantha	19.613497	-34.032125
Drosanthemum_papillatum	19.745461	-33.733569				Codonorhiza_micrantha	19.527235	-34.407745
Drosanthemum_papillatum	19.750119	-33.728539				Codonorhiza_micrantha	19.271325	-33.540508
Drosanthemum_papillatum	19.754878	-33.745239				Codonorhiza_micrantha	19.064451	-34.325857
Drosanthemum_papillatum	19.516667	-33.733333				Codonorhiza_micrantha	19.16519	-34.211574
Erica_caffrorum	29.213742	-29.845107				Codonorhiza_micrantha	19.880211	-34.510508
Erica_caffrorum	30.144417	-25.237967				Codonorhiza_micrantha	19.157215	-34.388056
Erica_caffrorum	28.896572	-28.71969				Codonorhiza_micrantha	19.543347	-34.167783
Erica_caffrorum	28.956126	-28.634965				Codonorhiza_micrantha	19.271111	-33.540556
Erica_caffrorum	29.50663	-29.284334				Codonorhiza_micrantha	19.523068	-34.154178
Erica_caffrorum	29.45	-29.61				Codonorhiza_micrantha	19.582319	-34.634844
Erica_caffrorum	29.594967	-29.116755				Codonorhiza_micrantha	19.03925	-34.321675
Erica_caffrorum	29.794033	-29.51137				Codonorhiza_micrantha	19.522499	-34.15361
Erica_caffrorum	28.92316	-28.68478				Codonorhiza_micrantha	19.264262	-34.386386
Erica_caffrorum	29.521256	-29.273854				Codonorhiza_micrantha	19.10472	-33.345
Erica_caffrorum	28.937228	-28.667124				Codonorhiza_micrantha	19.894182	-34.492693
Erica_caffrorum	29.601281	-29.120423				Codonorhiza_micrantha	19.526398	-34.409003
Erica_caffrorum	29.521075	-29.272268				Codonorhiza_micrantha	18.651833	-32.80425
Erica_caffrorum	28.953545	-28.612937				Codonorhiza_micrantha	19.58249	-34.63515
Erica_caffrorum	28.898938	-28.691002				Codonorhiza_micrantha	19.122898	-33.025507
Erica_caffrorum	29.744724	-29.806707				Codonorhiza_micrantha	19.588213	-34.19444
Erica_caffrorum	29.171151	-28.531627				Codonorhiza_micrantha	19.879458	-34.510113
Erica_fastigiata	18.91875	-34.171302				Codonorhiza_micrantha	19.06516	-34.325421
Erica_fastigiata	18.900554	-34.185977				Cotula_pruinosa	19.53843	-34.585879
Erica_fastigiata	19.358213	-34.378253				Cotula_pruinosa	18.436176	-34.053613
Erica_fastigiata	18.922241	-34.17962				Cotula_pruinosa	19.454784	-34.521096
Erica_fastigiata	19.004278	-34.051527				Cotula_pruinosa	18.1828	-33.1067
Erica_fastigiata	19.009641	-34.011163				Cotula_pruinosa	18.4815	-33.956853
Erica_fastigiata	19.332778	-34.386944				Cotula_pruinosa	18.431756	-34.051642
Erica_fastigiata	18.83021	-34.306575				Cotula_pruinosa	18.940512	-34.139305
Erica_fastigiata	19.008166	-34.313819				Cotula_pruinosa	18.500462	-34.065786
Erica_fastigiata	18.880018	-34.338166				Cotula_pruinosa	18.959818	-33.448881
Erica_fastigiata	19.272085	-34.384516				Cotula_pruinosa	19.10479	-34.335128
Erica_fastigiata	18.942988	-34.180879				Cotula_pruinosa	18.86797	-33.880737
Erica_fastigiata	18.86067	-34.346478				Cotula_pruinosa	19.402778	-34.588056
Erica_fastigiata	19.293778	-34.388358				Cotula_pruinosa	18.8512	-33.953717
Erica_fastigiata	19.28297	-34.397444				Cotula_pruinosa	19.402244	-34.58733
Erica_fastigiata	19.012663	-34.001772				Cotula_pruinosa	18.456512	-33.953167
Erica_fastigiata	19.008541	-34.006142				Cotula_pruinosa	19.253089	-34.400381
Erica_fastigiata	18.978172	-33.967408				Cotula_pruinosa	17.853145	-32.833058
Erica_fastigiata	19.268105	-34.38012				Cotula_pruinosa	18.4359	-33.946979
Erica_fastigiata	19.007563	-34.048772				Cotula_pruinosa	18.326504	-34.139393
Erica_fastigiata	19.297233	-34.385038				Cotula_pruinosa	18.077955	-33.122681
Erica_fastigiata	18.821885	-34.311825				Cotula_pruinosa	19.247013	-34.372938
Erica_fastigiata	19.004869	-34.056547				Cotula_pruinosa	18.469768	-33.753726
Erica_fastigiata	18.892611	-34.188689				Cotula_pruinosa	18.46529	-33.75686
Erica_fastigiata	19.266693	-34.384622				Cotula_pruinosa	18.851831	-33.300359
Erica_fastigiata	19.015103	-34.311844				Cotula_pruinosa	18.45357	-33.71437
Erica_fastigiata	18.94028	-34.14281				Cotula_pruinosa	18.886056	-34.098515
Erica_fastigiata	19.294861	-34.397906				Cotula_pruinosa	18.433342	-33.979481
Erica_fastigiata	19.28891	-34.387936				Cotula_pruinosa	18.331755	-34.145493
Erica_fastigiata	18.910422	-34.176242				Cotula_pruinosa	18.272447	-33.333734
Erica_fastigiata	18.822731	-34.315129				Cotula_pruinosa	18.797255	-34.043147
Erica_fastigiata	19.273092	-34.3739				Cotula_pruinosa	18.74832	-34.070092
Erica_fastigiata	19.0107	-34.046605				Cotula_pruinosa	18.484188	-33.998173
Erica_fastigiata	18.88016	-34.195028				Cotula_pruinosa	18.87347	-33.938213
Erica_fastigiata	18.918527	-34.171583				Cotula_pruinosa	18.602015	-34.062875
Erica_fastigiata	18.95343	-34.129886				Cotula_pruinosa	18.867983	-33.358958
Erica_fastigiata	19.00853	-34.313078				Cotula_pruinosa	18.877313	-33.938617
Erica_fastigiata	18.918803	-34.171317				Cotula_pruinosa	18.397512	-34.186027
Erica_fastigiata	19.115132	-34.280336				Cotula_pruinosa	18.432422	-34.050861
Erica_fastigiata	19.035152	-34.081252				Cotula_pruinosa	18.429672	-33.985346
Erica_fastigiata	18.944599	-34.336708				Cotula_pruinosa	18.375512	-34.198012
Erica_fastigiata	19.27052	-34.377523				Cotula_pruinosa	18.452028	-34.036487
Erica_fastigiata	18.99912	-34.33625				Cotula_pruinosa	18.481253	-33.956542
Erica_fastigiata	18.979902	-34.302621				Cotula_pruinosa	19.566187	-34.65867
Erica_fastigiata	19.332778	-34.386944				Cotula_pruinosa	18.964074	-34.319506
Erica_fastigiata	18.82313	-34.316997				Cotula_pruinosa	18.451507	-33.776897
Erica_fastigiata	19.26983	-34.381628				Cotula_pruinosa	18.484543	-33.955559
Erica_fastigiata	18.823131	-34.316342				Cotula_pruinosa	18.94215	-34.140439
Erica_fastigiata	18.939209	-34.328093				Cotula_pruinosa	18.400442	-34.20742
Erica_fastigiata	19.029442	-34.077613				Cotula_pruinosa	19.31702	-33.345543
Erica_fastigiata	18.861467	-34.346978				Cotula_pruinosa	19.077715	-32.072399
Erica_fastigiata	18.958054	-34.19322				Cotula_pruinosa	18.006018	-33.105946
Erica_fastigiata	19.266698	-34.384656				Cotula_pruinosa	19.221304	-34.413319
Erica_fastigiata	18.913	-34.29				Cotula_pruinosa	18.414917	-33.407785
Erica_fastigiata	18.849019	-34.296362				Cotula_pruinosa	18.9889	-34.3429
Erica_fastigiata	19.384444	-33.557222				Cotula_pruinosa	18.442786	-34.119465
Erica_fastigiata	19.151389	-33.724722				Cotula_pruinosa	18.484959	-33.952217
Erica_fastigiata	19.443889	-33.645				Cotula_pruinosa	18.400563	-34.207447
Erica_fastigiata	18.821667	-34.351111				Cotula_pruinosa	19.52802	-34.406933
Erica_fastigiata	18.5	-34.0				Cotula_pruinosa	18.005183	-33.106228
Erica_fastigiata	19.011111	-34.001389				Cotula_pruinosa	18.86397	-33.932522
Erica_fastigiata	19.011111	-34.001389				Cotula_pruinosa	18.400555	-34.173946
Erica_fastigiata	19.015103	-34.311844				Cotula_pruinosa	18.038824	-33.110024
Erica_fastigiata	19.010581	-34.00656				Cotula_pruinosa	18.404646	-34.079668
Erica_fastigiata	19.01349	-34.009832				Cotula_pruinosa	18.510157	-33.652142
Erica_fastigiata	19.332153	-34.38488				Cotula_pruinosa	18.077939	-33.122414
Erica_fastigiata	19.271213	-34.38129				Cotula_pruinosa	18.625813	-33.889755
Erica_fastigiata	19.035633	-34.082712				Cotula_pruinosa	18.399809	-33.944234
Erica_fastigiata	18.993203	-34.11603				Cotula_pruinosa	18.167889	-33.339958
Erica_fastigiata	18.96675	-34.095295				Cotula_pruinosa	18.003333	-33.105
Erica_fastigiata	19.00725	-34.048677				Cotula_pruinosa	18.396261	-34.071009
Erica_fastigiata	18.967029	-34.095527				Cotula_pruinosa	18.43211	-34.052302
Erica_fastigiata	19.035167	-34.289453				Cotula_pruinosa	18.481887	-33.95787
Erica_fastigiata	19.008055	-34.011112				Cotula_pruinosa	18.092088	-33.117818
Erica_fastigiata	18.997	-34.3109				Cotula_pruinosa	19.526037	-34.408362
Erica_fastigiata	18.96735	-34.096288				Cotula_pruinosa	18.639829	-33.835087
Erica_fastigiata	19.10202	-34.127001				Cotula_pruinosa	18.452391	-34.036524
Erica_fastigiata	18.83021	-34.306575				Cotula_pruinosa	19.065078	-32.927722
Erica_fastigiata	19.285522	-34.378086				Cotula_pruinosa	18.420079	-34.321187
Erica_fastigiata	19.011111	-34.001389				Cotula_pruinosa	18.452832	-34.036561
Erica_fastigiata	19.496638	-34.401158				Cotula_pruinosa	18.382575	-34.259468
Erica_fastigiata	18.85562	-34.24154				Cotula_pruinosa	19.056451	-34.335661
Erica_fastigiata	19.271195	-34.381267				Cotula_pruinosa	18.455239	-33.781027
Erica_fastigiata	19.27957	-34.380507				Cotula_pruinosa	18.350367	-34.009725
Erica_fastigiata	19.010481	-34.313156				Cotula_pruinosa	18.858317	-34.138622
Erica_fastigiata	19.270806	-34.377773				Cotula_pruinosa	18.378817	-34.197706
Erica_fastigiata	18.890831	-34.190094				Cotula_pruinosa	18.432197	-34.05206
Erica_fastigiata	18.918431	-34.171261				Cotula_pruinosa	18.013266	-33.13685
Erica_fastigiata	18.894251	-34.188216				Cotula_pruinosa	18.924567	-34.349407
Erica_fastigiata	18.919015	-34.171351				Cotula_pruinosa	18.384276	-34.248109
Erica_fastigiata	19.033788	-34.013642				Cotula_pruinosa	19.152493	-34.411108
Erica_fastigiata	19.010139	-34.048189				Cotula_pruinosa	18.484062	-33.955519
Erica_fastigiata	19.007812	-34.005645				Cotula_pruinosa	18.420424	-34.322279
Erica_fastigiata	19.289878	-34.320116				Cotula_pruinosa	18.835952	-33.590122
Erica_fastigiata	19.094415	-34.132047				Cotula_pruinosa	18.431583	-34.056917
Erica_fastigiata	18.958242	-34.1934				Cotula_pruinosa	19.270839	-34.391276
Erica_fastigiata	19.012576	-34.001403				Cotula_pruinosa	18.456426	-34.116672
Erica_fastigiata	18.916639	-34.324546				Cotula_pruinosa	18.689758	-32.259087
Erica_fastigiata	19.011689	-34.003742				Cotula_pruinosa	18.692717	-33.86568
Erica_fastigiata	19.013059	-34.299757				Cotula_pruinosa	18.436702	-33.983721
Erica_fastigiata	19.293597	-34.388306				Cotula_pruinosa	18.274514	-33.334846
Erica_fastigiata	18.951433	-34.132603				Cotula_pruinosa	18.766313	-33.874912
Erica_fastigiata	18.98254	-34.014874				Cotula_pruinosa	18.384533	-34.202749
Erica_fastigiata	18.944568	-33.972092				Cotula_pruinosa	19.034217	-34.329316
Erica_fastigiata	18.855672	-34.320872				Cotula_pruinosa	18.146803	-33.165693
Erica_fastigiata	18.8997	-34.31206				Cotula_pruinosa	18.757329	-33.910344
Erica_fastigiata	18.865479	-34.337869				Cotula_pruinosa	18.149208	-33.170916
Erica_fastigiata	18.944081	-34.181983				Cotula_pruinosa	18.501128	-34.058489
Erica_fastigiata	18.940713	-34.335722				Cotula_pruinosa	19.629422	-34.752463
Erica_fastigiata	18.958327	-34.193362				Cotula_pruinosa	18.8589	-34.1383
Erica_fastigiata	18.894214	-34.188347				Cotula_pruinosa	19.251351	-34.385879
Erica_fastigiata	18.933916	-34.193349				Cotula_pruinosa	18.88077	-33.4282
Erica_fastigiata	18.971999	-34.10922				Cotula_pruinosa	18.886983	-33.945597
Erica_fastigiata	19.032935	-34.079138				Cotula_pruinosa	18.485052	-33.955204
Erica_fastigiata	19.184061	-33.880639				Cotula_pruinosa	18.482108	-33.95747
Erica_fastigiata	19.270736	-34.377811				Cotula_pruinosa	18.167614	-33.235971
Erica_fastigiata	18.856525	-34.205051				Cotula_pruinosa	18.483928	-33.958605
Erica_fastigiata	18.89	-34.23				Cotula_pruinosa	19.617027	-34.068558
Erica_fastigiata	19.281974	-34.384377				Cotula_pruinosa	17.9781	-32.923
Erica_fastigiata	18.882828	-34.338478				Cotula_pruinosa	18.484986	-33.955004
Erica_fastigiata	18.823233	-34.316987				Cotula_pruinosa	18.451143	-33.956175
Erica_fastigiata	19.304422	-34.389612				Cotula_pruinosa	18.86818	-33.951408
Erica_fastigiata	19.010182	-34.00633				Cotula_pruinosa	18.87877	-33.42981
Erica_fastigiata	18.867358	-34.196125				Cotula_pruinosa	19.018249	-33.034223
Erica_fastigiata	19.012131	-33.996782				Cotula_pruinosa	18.400826	-34.207546
Erica_fastigiata	19.185047	-34.046974				Cotula_pruinosa	18.962638	-33.444676
Erica_fastigiata	18.84195	-34.325394				Cotula_pruinosa	18.000986	-32.949712
Erica_fastigiata	19.00676	-34.007996				Cotula_pruinosa	19.43048	-34.583568
Erica_fastigiata	18.971879	-34.015052				Cotula_pruinosa	18.168945	-33.344147
Erica_fastigiata	18.962778	-34.013055				Cotula_pruinosa	18.766175	-33.875113
Erica_fastigiata	19.10183	-34.12633				Cotula_pruinosa	18.41078	-34.08185
Erica_fastigiata	19.296453	-34.391003				Cotula_pruinosa	18.485002	-33.952133
Erica_fastigiata	18.901453	-34.314535				Cotula_pruinosa	17.988863	-33.119082
Erica_fastigiata	19.270277	-34.377776				Cotula_pruinosa	19.453554	-34.521054
Erica_fastigiata	19.021405	-34.06916				Cotula_pruinosa	18.398617	-34.210421
Erica_fastigiata	19.012752	-34.00022				Cotula_pruinosa	18.866724	-34.361267
Erica_fastigiata	19.2754	-34.376008				Cotula_pruinosa	19.396824	-34.604764
Erica_fastigiata	18.919543	-34.325962				Cotula_pruinosa	18.043007	-32.842604
Erica_fastigiata	19.294155	-34.388668				Cotula_pruinosa	18.482409	-33.996849
Erica_fastigiata	19.29378	-34.32402				Cotula_pruinosa	18.003353	-33.105643
Erica_fastigiata	18.8297	-34.365628				Cotula_pruinosa	18.535917	-33.725127
Erica_fastigiata	19.035062	-34.082475				Cotula_pruinosa	18.382725	-34.261958
Erica_fastigiata	19.010045	-34.048774				Cotula_pruinosa	18.842117	-34.339875
Erica_fastigiata	19.012238	-34.001175				Cotula_pruinosa	18.483752	-33.997054
Erica_fastigiata	18.841803	-34.325756				Cotula_pruinosa	19.302308	-34.409187
Erica_fastigiata	19.186236	-33.898752				Cotula_pruinosa	18.944659	-34.141166
Erica_fastigiata	18.884341	-34.193322				Cotula_pruinosa	19.560229	-34.070898
Erica_fastigiata	19.0125	-34.00095				Cotula_pruinosa	18.43194	-34.056023
Erica_fastigiata	19.10472	-33.345				Cotula_pruinosa	18.546244	-33.715677
Erica_fastigiata	19.125877	-33.961937				Cotula_pruinosa	19.566199	-34.658768
Erica_fastigiata	18.966744	-34.095314				Cotula_pruinosa	18.41886	-34.317199
Erica_fastigiata	18.899937	-34.312942				Cotula_pruinosa	19.305208	-34.335281
Erica_fastigiata	18.890422	-34.190494				Cotula_pruinosa	18.483261	-33.954187
Erica_fastigiata	19.121389	-33.596389				Cotula_pruinosa	18.382437	-34.202082
Erica_fastigiata	18.5	-34.0				Cotula_pruinosa	18.468971	-34.335879
Erica_fastigiata	18.867575	-34.196776				Cotula_pruinosa	19.522038	-34.409405
Erica_fastigiata	19.266737	-34.384588				Cotula_pruinosa	19.480975	-34.658497
Erica_fastigiata	18.972676	-34.015971				Cotula_pruinosa	18.449303	-34.257053
Erica_fastigiata	25.0925	-28.99861				Cotula_pruinosa	18.710366	-33.977364
Erica_fastigiata	25.0925	-28.99861				Cotula_pruinosa	19.037644	-34.338326
Erica_fastigiata	25.0925	-28.99861				Cotula_pruinosa	18.467815	-34.263985
Erica_fastigiata	19.009538	-34.007225				Cotula_pruinosa	18.766253	-33.759977
Erica_fastigiata	18.9461	-34.1358				Cotula_pruinosa	18.402482	-34.146306
Erica_fastigiata	19.330084	-34.384027				Cotula_pruinosa	18.396912	-34.073885
Erica_fastigiata	19.033798	-34.013629				Cotula_pruinosa	18.456292	-34.116641
Erica_fastigiata	19.010223	-34.048408				Cotula_pruinosa	18.465067	-33.753394
Erica_fastigiata	19.282967	-34.400195				Cotula_pruinosa	18.452391	-34.037001
Erica_fastigiata	19.26564	-34.375608				Cotula_pruinosa	18.454102	-33.765026
Erica_fastigiata	18.890362	-34.190375				Cotula_pruinosa	18.482414	-33.996864
Erica_fastigiata	18.983558	-34.031973				Cotula_pruinosa	19.526028	-34.408694
Erica_fastigiata	19.294533	-34.397755				Cotula_pruinosa	19.26797	-34.408425
Erica_fastigiata	18.98	-34.01				Cotula_pruinosa	18.473255	-34.356129
Erica_fastigiata	18.860662	-34.346447				Cotula_pruinosa	19.180197	-34.41603
Erica_fastigiata	19.286586	-34.378569				Cotula_pruinosa	18.482504	-33.956139
Erica_fastigiata	18.84529	-34.297294				Cotula_pruinosa	18.627791	-33.890291
Erica_fastigiata	19.32796	-34.381002				Cotula_pruinosa	18.272447	-33.333727
Erica_fastigiata	19.32333	-34.383142				Cotula_pruinosa	19.532173	-34.40575
Erica_fastigiata	19.30103	-34.390062				Cotula_pruinosa	19.533442	-34.530039
Erica_fastigiata	19.481195	-34.39659				Cotula_pruinosa	18.977408	-33.407037
Erica_fastigiata	19.184223	-33.880532				Cotula_pruinosa	19.255922	-34.386077
Erica_fastigiata	19.012635	-34.047873				Cotula_pruinosa	18.485056	-33.95379
Erica_fastigiata	18.89089	-34.18975				Cotula_pruinosa	17.999566	-33.104005
Erica_hispidula	18.452917	-34.109613				Cotula_pruinosa	18.503421	-34.019482
Erica_hispidula	18.92758	-34.176831				Cotula_pruinosa	18.481102	-34.035303
Erica_hispidula	18.431564	-34.26412				Cotula_pruinosa	18.484997	-33.953504
Erica_hispidula	22.18725	-33.91797				Cotula_pruinosa	18.429014	-34.099233
Erica_hispidula	18.401844	-34.083724				Cotula_pruinosa	18.8801	-33.4294
Erica_hispidula	18.416592	-33.97985				Cotula_pruinosa	18.939862	-34.138967
Erica_hispidula	18.4475	-34.101944				Cotula_pruinosa	18.738553	-33.458883
Erica_hispidula	19.445425	-34.392265				Cotula_pruinosa	18.483711	-33.955817
Erica_hispidula	18.426177	-33.967233				Cotula_pruinosa	18.333672	-34.14615
Erica_hispidula	18.397734	-34.079512				Cotula_pruinosa	18.379908	-34.196169
Erica_hispidula	18.420298	-33.970922				Cotula_pruinosa	19.538213	-34.651808
Erica_hispidula	18.419471	-33.963446				Cotula_pruinosa	18.742852	-33.45319
Erica_hispidula	19.518732	-34.396845				Cotula_pruinosa	18.333101	-34.144408
Erica_hispidula	18.452029	-34.104292				Cotula_pruinosa	18.830808	-33.965733
Erica_hispidula	18.42421	-34.09153				Cotula_pruinosa	19.2354	-34.405617
Erica_hispidula	18.409948	-33.974106				Cotula_pruinosa	18.333122	-34.143777
Erica_hispidula	20.46259	-33.99363				Cotula_pruinosa	19.526305	-34.408362
Erica_hispidula	18.41735	-33.96597				Cotula_pruinosa	19.302303	-34.409205
Erica_hispidula	18.40807	-33.96331				Cotula_pruinosa	19.254457	-34.386156
Erica_hispidula	18.40807	-33.96331				Cotula_pruinosa	18.036606	-33.091283
Erica_hispidula	22.79024	-33.63861				Cotula_pruinosa	19.27216	-34.402058
Erica_hispidula	18.401241	-33.960305				Cotula_pruinosa	18.457007	-34.087799
Erica_hispidula	18.920931	-34.176826				Cotula_pruinosa	18.078428	-33.123033
Erica_hispidula	18.414128	-33.972243				Cotula_pruinosa	18.003294	-33.143033
Erica_hispidula	23.694609	-33.863601				Cotula_pruinosa	18.450536	-33.777212
Erica_hispidula	19.292088	-34.403939				Cotula_pruinosa	18.334266	-34.144761
Erica_hispidula	18.406961	-33.999789				Cotula_pruinosa	18.84434	-33.29314
Erica_hispidula	18.407303	-33.973099				Cotula_pruinosa	18.331215	-34.1434
Erica_hispidula	19.270494	-34.389952				Cotula_pruinosa	18.38156	-33.93475
Erica_hispidula	18.952891	-34.331457				Cotula_pruinosa	18.378449	-34.202456
Erica_hispidula	18.415649	-33.984985				Cotula_pruinosa	18.436022	-34.053414
Erica_hispidula	20.46259	-33.99363				Cotula_pruinosa	18.83449	-34.3513
Erica_hispidula	18.41735	-33.96597				Cotula_pruinosa	18.326048	-34.139467
Erica_hispidula	20.46259	-33.99363				Cotula_pruinosa	18.483684	-33.955765
Erica_hispidula	18.40807	-33.96331				Cotula_pruinosa	18.877313	-33.938562
Erica_hispidula	18.927824	-34.346556				Cotula_pruinosa	19.554362	-34.709192
Erica_hispidula	18.829395	-34.36697				Cotula_pruinosa	18.381359	-34.260619
Erica_hispidula	19.480878	-34.396428				Cotula_pruinosa	18.410211	-34.181719
Erica_hispidula	19.519073	-34.397603				Cotula_pruinosa	18.435707	-33.947117
Erica_hispidula	18.947408	-34.168593				Cotula_pruinosa	18.006056	-33.107349
Erica_hispidula	20.450533	-33.998436				Cotula_pruinosa	18.502834	-34.057822
Erica_hispidula	18.455713	-33.955965				Cotula_pruinosa	18.626653	-33.88988
Erica_hispidula	18.421065	-33.973032				Cotula_pruinosa	18.445833	-34.121111
Erica_hispidula	18.91943	-34.34867				Cotula_pruinosa	18.592097	-32.643128
Erica_hispidula	18.422622	-33.988075				Cotula_pruinosa	18.866672	-33.87978
Erica_hispidula	18.486017	-34.001203				Cotula_pruinosa	18.483515	-33.9542
Erica_hispidula	18.426132	-33.966937				Cotula_pruinosa	18.337193	-33.406959
Erica_hispidula	19.008406	-34.318561				Cotula_pruinosa	18.003963	-33.144567
Erica_hispidula	18.432079	-33.95643				Cotula_pruinosa	18.928445	-34.348678
Erica_hispidula	18.432439	-33.959624				Cotula_pruinosa	19.450375	-34.566455
Erica_hispidula	18.415874	-33.979706				Cotula_pruinosa	19.95559	-34.814586
Erica_hispidula	21.255691	-33.963459				Cotula_pruinosa	18.521625	-33.822006
Erica_hispidula	18.395147	-34.061488				Cotula_pruinosa	19.392516	-34.60179
Erica_hispidula	18.8753	-34.0413				Cotula_pruinosa	19.110133	-34.327714
Erica_hispidula	18.435727	-34.100845				Cotula_pruinosa	20.98583	-33.50361
Erica_hispidula	18.88988	-34.1904				Cotula_pruinosa	26.46	-32.17472
Erica_hispidula	25.092539	-28.99853				Cotula_pruinosa	18.4975	-34.35722
Erica_hispidula	18.415988	-33.991692				Cotula_pruinosa	19.430599	-33.326643
Erica_hispidula	19.521044	-34.401674				Cotula_pruinosa	19.34592	-34.624797
Erica_hispidula	18.391091	-33.98574				Cotula_pruinosa	18.483874	-33.957381
Erica_hispidula	21.165183	-33.976288				Cotula_pruinosa	18.274567	-33.334901
Erica_hispidula	18.918757	-34.171853				Cotula_pruinosa	18.488208	-34.000687
Erica_hispidula	22.437317	-33.920982				Cotula_pruinosa	18.077074	-33.122685
Erica_hispidula	19.486922	-34.408908				Cotula_pruinosa	18.88526	-33.40651
Erica_hispidula	19.014083	-34.326697				Cotula_pruinosa	19.253448	-34.400401
Erica_hispidula	18.942308	-34.182972				Cotula_pruinosa	18.480407	-34.039004
Erica_hispidula	22.04866	-33.35192				Cotula_pruinosa	18.422	-34.092
Erica_hispidula	19.264013	-34.390512				Cotula_pruinosa	17.993605	-33.137538
Erica_hispidula	19.51914	-34.397615				Cotula_pruinosa	18.431687	-34.051943
Erica_hispidula	18.422599	-33.988288				Cotula_pruinosa	18.419833	-34.317033
Erica_hispidula	18.410567	-33.98323				Cotula_pruinosa	18.456823	-33.953063
Erica_hispidula	18.4113	-33.9983				Cotula_pruinosa	18.272874	-33.335387
Erica_hispidula	18.886908	-34.191242				Cotula_pruinosa	18.481102	-34.035303
Erica_hispidula	22.062613	-33.941147				Cotula_pruinosa	18.294827	-33.594793
Erica_hispidula	18.418464	-33.96342				Cotula_pruinosa	19.383806	-34.609594
Erica_hispidula	19.254345	-34.390187				Cotula_pruinosa	18.864487	-33.934038
Erica_hispidula	18.455674	-34.227834				Cotula_pruinosa	18.747171	-33.934296
Erica_hispidula	18.382093	-34.073764				Cotula_pruinosa	18.500539	-34.066233
Erica_hispidula	18.747523	-33.93434				Cotula_pruinosa	18.95323	-33.798472
Erica_hispidula	22.800713	-33.86658				Cotula_pruinosa	18.893852	-34.098898
Erica_hispidula	22.0505	-33.353455				Cotula_pruinosa	18.943172	-33.922653
Erica_hispidula	22.075848	-33.362367				Cotula_pruinosa	18.3259	-34.1396
Erica_hispidula	22.374011	-34.056508				Cotula_pruinosa	18.864487	-33.932513
Erica_hispidula	18.396114	-34.061891				Cotula_pruinosa	18.060297	-33.1256
Erica_hispidula	19.262181	-34.388308				Cotula_pruinosa	18.485323	-33.956113
Erica_hispidula	22.555052	-33.398865				Cotula_pruinosa	18.484975	-33.952258
Erica_hispidula	18.423283	-33.991981				Cyperus_dubius	30.197872	-31.064484
Erica_hispidula	19.25175	-34.385155				Cyperus_dubius	30.896802	-29.815888
Erica_hispidula	18.428056	-33.9675				Cyperus_dubius	30.74273	-30.29948
Erica_hispidula	18.39775	-33.969803				Cyperus_dubius	30.763656	-29.814379
Erica_hispidula	20.540186	-34.379273				Cyperus_dubius	32.4266	-28.3561
Erica_hispidula	18.4404	-34.104				Cyperus_dubius	32.25	-27.666667
Erica_hispidula	21.199613	-33.440172				Cyperus_dubius	32.5026	-28.205
Erica_hispidula	18.434567	-33.955192				Cyperus_dubius	23.02894	-34.07067
Erica_hispidula	21.254023	-33.962765				Cyperus_dubius	32.4625	-28.2981
Erica_hispidula	18.918411	-34.171842				Cyperus_dubius	32.4181	-28.3762
Erica_hispidula	18.950041	-34.172277				Cyperus_dubius	30.919492	-29.86207
Erica_hispidula	19.01222	-34.332277				Cyperus_dubius	32.4736	-28.26
Erica_hispidula	18.945562	-34.16631				Cyperus_dubius	31.332598	-29.39607
Erica_hispidula	22.04566	-33.34807				Cyperus_dubius	18.540005	-33.8731
Erica_hispidula	20.798611	-33.965556				Cyperus_dubius	29.536475	-31.628805
Erica_hispidula	18.411378	-33.967925				Cyperus_dubius	32.278752	-28.10431
Erica_hispidula	18.386078	-34.076169				Cyperus_dubius	30.290733	-24.904484
Erica_hispidula	18.959469	-34.196284				Cyperus_dubius	30.344783	-30.889455
Erica_hispidula	18.416254	-33.985962				Cyperus_dubius	31.759959	-28.956207
Erica_hispidula	18.434255	-34.10231				Alisma_plantagoaquatica	18.803825	-33.964038
Erica_hispidula	19.48701	-34.408425				Alisma_plantagoaquatica	18.485225	-33.99263
Erica_hispidula	18.413403	-33.977857				Alisma_plantagoaquatica	18.87335	-34.06428
Erica_hispidula	18.949139	-34.173164				Alisma_plantagoaquatica	18.510076	-33.804623
Erica_hispidula	19.230828	-34.347831				Alisma_plantagoaquatica	19.036614	-34.33917
Erica_hispidula	22.516085	-33.921083				Alisma_plantagoaquatica	31.951389	-25.442778
Erica_hispidula	18.406727	-33.979274				Alisma_plantagoaquatica	29.236163	-25.930978
Erica_hispidula	18.383683	-34.057657				Alisma_plantagoaquatica	18.774247	-33.983262
Erica_hispidula	18.382542	-34.071622				Alisma_plantagoaquatica	18.666703	-33.85112
Erica_hispidula	19.451678	-34.20833				Alisma_plantagoaquatica	18.761525	-34.008897
Erica_hispidula	18.382782	-34.074249				Alisma_plantagoaquatica	18.840712	-34.000928
Erica_hispidula	22.426225	-33.889257				Alisma_plantagoaquatica	18.961871	-33.893924
Erica_hispidula	22.439583	-33.89488				Alisma_plantagoaquatica	18.800605	-33.962712
Erica_hispidula	18.402512	-33.969488				Alisma_plantagoaquatica	30.193762	-24.726502
Erica_hispidula	18.414444	-33.987389				Alisma_plantagoaquatica	31.964068	-25.443111
Erica_hispidula	18.397431	-33.96978				Alisma_plantagoaquatica	28.05328	-26.17162
Erica_hispidula	18.436009	-33.962604				Alisma_plantagoaquatica	18.509827	-33.804802
Erica_hispidula	18.43298	-33.961054				Alisma_plantagoaquatica	28.72714	-25.68142
Erica_hispidula	22.462533	-33.932922				Alisma_plantagoaquatica	28.227069	-25.770344
Erica_hispidula	18.456494	-34.228763				Alisma_plantagoaquatica	18.628373	-33.865598
Erica_hispidula	18.862412	-34.038669				Alisma_plantagoaquatica	28.297108	-26.193811
Erica_hispidula	18.413466	-34.007109				Alisma_plantagoaquatica	22.41487	-33.96831
Erica_hispidula	18.39794	-33.94657				Alisma_plantagoaquatica	18.809478	-34.041313
Erica_hispidula	18.395995	-33.971128				Alisma_plantagoaquatica	28.295051	-26.192672
Erica_hispidula	18.399324	-33.978077				Alisma_plantagoaquatica	18.4779	-33.9429
Erica_hispidula	22.930487	-33.623498				Alisma_plantagoaquatica	22.41881	-33.96603
Erica_hispidula	18.424462	-33.983632				Alisma_plantagoaquatica	23.47993	-33.73033
Erica_hispidula	18.40859	-33.974054				Dianthus_micropetalus	26.004172	-32.32269
Erica_hispidula	21.071083	-34.012653				Dianthus_micropetalus	21.9527	-31.0048
Erica_hispidula	18.411278	-33.967839				Dianthus_micropetalus	22.766137	-32.075575
Erica_hispidula	18.935994	-34.149296				Dianthus_micropetalus	22.45018	-32.29556
Erica_hispidula	18.407209	-33.981551				Dianthus_micropetalus	25.4937	-31.278208
Erica_hispidula	18.406935	-33.979572				Dianthus_micropetalus	26.182447	-31.495552
Erica_hispidula	19.001544	-34.339894				Dianthus_micropetalus	25.644276	-32.98521
Erica_hispidula	22.046074	-33.352533				Dianthus_micropetalus	25.0073	-30.9136
Erica_hispidula	18.829344	-34.367013				Dianthus_micropetalus	26.009	-32.8909
Erica_hispidula	19.284892	-34.377808				Dianthus_micropetalus	21.382313	-31.97028
Erica_hispidula	18.413889	-33.969444				Dianthus_micropetalus	22.281082	-32.149039
Erica_hispidula	18.418823	-33.970148				Dianthus_micropetalus	17.1	-29.0
Erica_hispidula	18.421768	-33.968623				Dianthus_micropetalus	26.011151	-32.323367
Erica_hispidula	18.456572	-34.104005				Dianthus_micropetalus	24.539064	-31.748836
Erica_hispidula	18.408647	-34.002931				Dianthus_micropetalus	24.53889	-31.75833
Erica_hispidula	22.808443	-33.872372				Dianthus_micropetalus	26.20444	-32.33139
Erica_hispidula	18.43519	-33.95488				Dianthus_micropetalus	25.11167	-31.06222
Erica_hispidula	22.673622	-33.902206				Dianthus_micropetalus	25.13667	-31.0725
Erica_hispidula	22.645638	-33.833338				Dianthus_micropetalus	25.63389	-32.69306
Erica_hispidula	18.392827	-33.987				Dianthus_micropetalus	24.05167	-32.17056
Erica_hispidula	18.922718	-34.174159				Dianthus_micropetalus	24.43222	-31.71556
Erica_hispidula	18.922831	-34.173945				Dianthus_micropetalus	26.185	-31.366
Erica_hispidula	18.407605	-33.96614				Dianthus_micropetalus	24.56664	-32.14505
Erica_hispidula	22.050458	-33.353487				Dianthus_micropetalus	25.30666	-32.17497
Erica_hispidula	18.395699	-33.972347				Dianthus_micropetalus	21.2525	-32.46056
Erica_hispidula	18.41735	-33.96597				Dianthus_micropetalus	25.08003	-32.30997
Erica_hispidula	18.413056	-33.964167				Dianthus_micropetalus	25.08611	-32.27833
Erica_hispidula	19.2925	-33.378889				Dianthus_micropetalus	25.33806	-32.61083
Erica_hispidula	18.964444	-34.100278				Dianthus_micropetalus	21.26583	-32.45583
Erica_hispidula	25.225556	-33.886667				Dianthus_micropetalus	24.5821	-32.1542
Erica_hispidula	18.413056	-33.964167				Dianthus_micropetalus	24.95083	-32.1542
Erica_hispidula	18.413056	-33.964167				Dianthus_micropetalus	24.55	-32.1355
Erica_hispidula	19.317544	-34.402089				Dianthus_micropetalus	24.88667	-31.70639
Erica_hispidula	18.426084	-33.993275				Dianthus_micropetalus	25.10167	-32.24639
Erica_hispidula	19.136944	-33.626111				Dianthus_micropetalus	24.53889	-31.75833
Erica_hispidula	19.136944	-33.626111				Dianthus_micropetalus	21.14056	-32.50361
Erica_hispidula	23.155806	-33.758278				Dianthus_micropetalus	25.01667	-32.26667
Erica_hispidula	19.003056	-34.006111				Dianthus_micropetalus	25.3828	-31.1344
Erica_hispidula	20.455833	-33.993056				Dianthus_micropetalus	26.026	-31.201
Erica_hispidula	20.455833	-33.993056				Dianthus_micropetalus	26.37833	-32.35889
Erica_hispidula	18.413035	-33.957031				Dianthus_micropetalus	26.55306	-31.26194
Erica_hispidula	18.887231	-34.218972				Dianthus_micropetalus	22.5025	-32.265
Erica_hispidula	18.43318	-33.95644				Dianthus_micropetalus	26.34722	-32.09722
Erica_hispidula	19.50589	-34.40645				Dianthus_micropetalus	25.82361	-32.45028
Erica_hispidula	18.392391	-34.063728				Dianthus_micropetalus	22.36639	-32.16028
Erica_hispidula	19.003202	-34.341878				Dianthus_micropetalus	22.60139	-32.15389
Erica_hispidula	18.353631	-34.006885				Dianthus_micropetalus	24.93556	-31.88583
Erica_hispidula	23.155806	-33.758278				Dianthus_micropetalus	24.94056	-31.88889
Erica_hispidula	18.382109	-34.059131				Dianthus_micropetalus	26.1223	-31.3531
Erica_hispidula	18.462933	-34.2387				Dianthus_micropetalus	25.33361	-32.33444
Erica_hispidula	22.04587	-33.34895				Dianthus_micropetalus	25.63389	-32.69306
Erica_hispidula	18.403664	-34.199074				Dianthus_micropetalus	26.381886	-32.353847
Erica_hispidula	19.251641	-34.385506				Dianthus_micropetalus	25.631659	-32.983501
Erica_hispidula	18.385145	-34.070355				Dianthus_micropetalus	24.537278	-31.74989
Erica_hispidula	18.426495	-33.993143				Dianthus_micropetalus	21.188775	-32.449203
Erica_hispidula	18.845218	-34.342161				Dianthus_micropetalus	21.673965	-32.301979
Erica_hispidula	18.958413	-34.15933				Dianthus_micropetalus	26.006411	-32.324656
Erica_hispidula	19.071833	-33.963753				Dianthus_micropetalus	24.647334	-30.881291
Erica_hispidula	18.40807	-33.96331				Dianthus_micropetalus	23.053333	-27.730031
Erica_hispidula	19.253372	-34.385365				Dianthus_micropetalus	25.493725	-31.2777
Erica_hispidula	19.569925	-34.384943				Dianthus_micropetalus	24.69897	-31.89251
Erica_hispidula	18.404522	-33.959253				Dianthus_micropetalus	23.5518	-31.9878
Erica_hispidula	18.449242	-34.101304				Dianthus_micropetalus	24.539746	-31.748015
Erica_hispidula	18.40807	-33.96331				Dianthus_micropetalus	21.00389	-29.74917
Erica_hispidula	18.41735	-33.96597				Dianthus_micropetalus	21.805833	-32.295
Erica_hispidula	18.41735	-33.96597				Dianthus_micropetalus	24.459826	-31.503044
Erica_hispidula	20.46259	-33.99363				Dianthus_micropetalus	23.901057	-32.341717
Erica_hispidula	19.0756	-34.2455				Dioscorea_elephantipes	24.528273	-32.270152
Erica_hispidula	18.950567	-34.171489				Dioscorea_elephantipes	25.092539	-28.99853
Erica_hispidula	19.34535	-34.387518				Dioscorea_elephantipes	24.433338	-32.369671
Erica_hispidula	18.382122	-34.059311				Dioscorea_elephantipes	25.650867	-33.585974
Erica_hispidula	18.410774	-33.975466				Dioscorea_elephantipes	21.999	-33.70581
Erica_hispidula	18.960054	-34.024368				Dioscorea_elephantipes	17.597783	-29.855528
Erica_hispidula	31.08972	-28.62472				Dioscorea_elephantipes	25.343853	-33.45458
Erica_hispidula	18.413632	-33.982053				Dioscorea_elephantipes	17.038	-28.383
Erica_hispidula	18.834084	-34.347447				Dioscorea_elephantipes	25.667027	-33.584263
Erica_hispidula	22.049503	-33.3527				Dioscorea_elephantipes	24.7412	-33.3227
Erica_hispidula	19.635784	-34.050693				Dioscorea_elephantipes	24.740409	-33.606714
Erica_hispidula	22.97962	-33.90082				Dioscorea_elephantipes	25.092539	-28.99853
Erica_hispidula	20.46259	-33.99363				Dioscorea_elephantipes	22.049291	-33.255329
Erica_hispidula	18.400472	-33.96988				Dioscorea_elephantipes	18.898893	-32.286474
Erica_hispidula	19.158918	-33.776641				Dioscorea_elephantipes	25.51004	-33.217108
Erica_hispidula	18.402174	-33.986489				Dioscorea_elephantipes	21.645492	-33.45357
Erica_hispidula	18.946794	-34.16791				Dioscorea_elephantipes	25.344337	-32.851645
Erica_hispidula	18.419853	-33.964804				Dioscorea_elephantipes	17.870848	-30.082411
Erica_hispidula	18.390788	-34.078682				Dioscorea_elephantipes	24.5881	-32.295982
Erica_hispidula	18.887123	-34.219041				Dioscorea_elephantipes	18.860665	-34.060812
Erica_hispidula	22.729	-33.82724				Dioscorea_elephantipes	19.025502	-32.148631
Erica_hispidula	19.003056	-34.006111				Dioscorea_elephantipes	19.043155	-32.314668
Erica_hispidula	18.384387	-34.057518				Dioscorea_elephantipes	18.95203	-32.469747
Erica_hispidula	18.834084	-34.347447				Dioscorea_elephantipes	17.99865	-29.66667
Erica_hispidula	18.420744	-33.971221				Dioscorea_elephantipes	19.029098	-32.150001
Erica_hispidula	19.002075	-34.319841				Dioscorea_elephantipes	25.092539	-28.99853
Erica_hispidula	18.431564	-34.26412				Dioscorea_elephantipes	25.07913	-32.92624
Erica_hispidula	18.414306	-33.982418				Dioscorea_elephantipes	21.726477	-33.533545
Erica_hispidula	22.131953	-33.937173				Dioscorea_elephantipes	18.833826	-32.053144
Erica_hispidula	19.284003	-34.389866				Dioscorea_elephantipes	22.213674	-33.392811
Erica_hispidula	19.281446	-34.395157				Searsia_nebulosa	32.5295	-28.134
Erica_hispidula	18.400013	-34.069909				Searsia_nebulosa	32.53445	-28.11631
Erica_hispidula	18.452996	-34.109613				Searsia_nebulosa	27.938151	-32.992997
Erica_hispidula	18.415782	-33.969962				Searsia_nebulosa	31.218285	-29.517594
Erica_hispidula	22.42644	-33.85258				Searsia_nebulosa	32.4189	-28.3708
Erica_hispidula	18.921227	-34.177587				Searsia_nebulosa	31.041731	-29.803928
Erica_hispidula	18.92365	-34.03344				Searsia_nebulosa	32.4189	-28.3708
Erica_hispidula	18.408936	-33.991039				Searsia_nebulosa	30.679777	-30.389065
Erica_hispidula	18.426233	-33.967939				Searsia_nebulosa	30.023483	-31.275283
Erica_hispidula	19.136944	-33.626111				Searsia_nebulosa	30.781635	-30.246022
Erica_hispidula	22.937205	-33.619428				Searsia_nebulosa	31.7924	-28.952294
Erica_hispidula	18.401241	-33.960305				Searsia_nebulosa	32.4184	-28.3775
Erica_hispidula	18.424417	-33.966392				Searsia_nebulosa	32.4189	-28.3708
Erica_hispidula	19.0	-33.0				Searsia_nebulosa	32.4189	-28.3709
Erica_hispidula	18.416235	-33.97905				Searsia_nebulosa	32.4189	-28.3709
Erica_hispidula	22.929085	-33.623412				Searsia_nebulosa	32.4266	-28.3561
Erica_hispidula	22.016667	-33.883333				Searsia_nebulosa	32.489662	-28.223189
Erica_hispidula	19.05	-34.15				Searsia_nebulosa	31.772403	-28.95126
Erica_hispidula	19.2	-33.416667				Searsia_nebulosa	32.745859	-27.330222
Erica_hispidula	19.05	-34.083333				Searsia_nebulosa	32.475205	-28.262326
Erica_hispidula	18.882828	-34.338478				Searsia_nebulosa	28.362108	-32.699955
Erica_hispidula	18.403792	-33.959237				Searsia_nebulosa	27.938111	-32.993125
Erica_hispidula	19.406667	-34.388984				Searsia_nebulosa	32.3991	-28.2287
Erica_hispidula	18.407314	-33.965763				Searsia_nebulosa	31.990123	-28.699986
Erica_hispidula	18.416337	-33.979667				Searsia_nebulosa	32.4184	-28.3737
Erica_hispidula	18.440027	-33.954998				Searsia_nebulosa	32.4183	-28.3744
Erica_hispidula	19.286533	-34.398657				Searsia_nebulosa	30.998056	-29.943611
Erica_hispidula	18.402957	-33.986583				Searsia_nebulosa	30.738754	-30.298174
Erica_hispidula	20.559997	-34.370956				Searsia_nebulosa	27.947662	-32.9909
Erica_hispidula	19.256201	-34.389368				Searsia_nebulosa	31.191266	-29.563991
Erica_hispidula	20.702264	-33.945494				Searsia_nebulosa	30.17	-30.17
Erica_hispidula	25.22017	-33.910697				Searsia_nebulosa	27.938156	-32.993458
Erica_hispidula	18.424019	-33.985447				Searsia_nebulosa	32.4854	-28.2779
Erica_hispidula	18.407993	-34.003543				Searsia_nebulosa	32.4189	-28.3709
Erica_hispidula	18.887132	-34.191295				Searsia_nebulosa	31.776111	-28.948889
Erica_hispidula	18.420657	-33.974172				Searsia_nebulosa	32.469175	-28.188324
Erica_hispidula	18.42426	-34.091331				Searsia_nebulosa	32.4188	-28.3715
Erica_hispidula	19.271513	-34.396592				Searsia_nebulosa	30.1732	-30.1743
Erica_hispidula	22.01567	-33.86261				Searsia_nebulosa	31.757006	-28.962306
Erica_hispidula	22.43949	-33.920146				Searsia_nebulosa	32.420626	-28.355971
Erica_hispidula	19.315365	-34.401058				Searsia_nebulosa	32.427675	-28.37178
Erica_hispidula	18.411297	-33.967824				Searsia_nebulosa	30.644749	-30.462516
Erica_hispidula	19.091959	-33.744862				Tecomaria_capensis	26.629171	-33.645058
Erica_hispidula	19.540893	-34.391211				Tecomaria_capensis	30.815564	-29.813557
Erica_hispidula	18.408056	-33.9625				Tecomaria_capensis	18.389265	-34.121428
Erica_hispidula	19.528795	-34.399717				Tecomaria_capensis	18.553053	-34.00197
Erica_hispidula	18.41735	-33.96597				Tecomaria_capensis	18.653326	-33.989915
Erica_hispidula	18.40807	-33.96331				Tecomaria_capensis	18.486151	-33.953928
Erica_hispidula	20.46259	-33.99363				Tecomaria_capensis	18.892321	-34.37027
Erica_hispidula	18.40807	-33.96331				Tecomaria_capensis	26.608388	-33.605189
Erica_hispidula	18.41735	-33.96597				Tecomaria_capensis	18.455264	-34.003934
Erica_hispidula	18.41735	-33.96597				Tecomaria_capensis	18.460006	-33.997855
Erica_hispidula	20.46259	-33.99363				Tecomaria_capensis	18.43	-34.081667
Erica_hispidula	20.46259	-33.99363				Tecomaria_capensis	26.673087	-33.684193
Erica_hispidula	18.40807	-33.96331				Tecomaria_capensis	31.279772	-25.665135
Erica_hispidula	20.46259	-33.99363				Tecomaria_capensis	18.427309	-34.15745
Erica_hispidula	20.46259	-33.99363				Tecomaria_capensis	26.702447	-33.355503
Erica_hispidula	21.035	-33.932999				Tecomaria_capensis	18.87107	-33.926053
Erica_hispidula	22.02894	-33.86317				Tecomaria_capensis	18.446905	-34.048419
Erica_hispidula	18.41735	-33.96597				Tecomaria_capensis	22.4633	-33.945742
Erica_hispidula	19.500046	-34.199877				Tecomaria_capensis	30.687253	-24.487908
Erica_hispidula	18.41735	-33.96597				Tecomaria_capensis	23.061903	-34.07895
Erica_hispidula	18.406338	-33.960263				Tecomaria_capensis	23.035917	-34.066811
Erica_hispidula	18.402361	-33.966387				Tecomaria_capensis	26.88783	-32.664909
Erica_hispidula	22.986642	-33.977292				Tecomaria_capensis	30.37172	-30.85411
Erica_hispidula	19.266289	-34.393742				Tecomaria_capensis	19.026603	-34.334833
Erica_hispidula	18.402467	-33.969547				Tecomaria_capensis	26.510503	-33.306187
Erica_hispidula	18.399981	-34.069865				Tecomaria_capensis	18.471936	-34.018214
Erica_hispidula	18.393865	-34.080605				Tecomaria_capensis	26.820351	-33.065429
[truncated: 3,568 more rows]
