# Supplementary material for: Effectiveness of South Africa's network of protected areas: Unassessed vascular plants predicted to be threatened using deep neural networks are all located in protected areas
Source: Ecol Evol. 2024 Sep 2;14(9):e70229. doi: 10.1002/ece3.70229 (PMC11368562; doi:10.1002/ece3.70229)
Supplement: Supplementary file 1 — Appendices S1–S14 [file ECE3-14-e70229-s004.zip › AppendixS4.xlsx]

## Sheet: Sheet1
species	tot_occ	uni_occ	mean_lat	mean_lon	lat_range	lon_range	lat_hemisphere	eoo	aoo
Abutilon_angulatum	1.36173	1.36173	0.269389	0.168467	0.942869	0.654522	0	5.66305	1.83885
Abutilon_sonneratianum	2.34242	2.33041	0.369589	0.135128	0.768336	1.05768	0	5.83185	2.79029
Acalypha_glabrata	1.64345	1.62325	0.301056	0.168094	0.945687	0.707559	0	5.86951	2.13672
Achyranthemum_sordescens	1.74036	1.72428	0.377367	0.142678	0.186295	0.449093	0	4.28313	1.98677
Acmadenia_alternifolia	1.64345	1.63347	0.378278	0.128906	0.0862088	0.185599	0	2.99974	1.83885
Acmadenia_maculata	1.25527	1.23045	0.375289	0.124206	0.119571	0.0947879	0	2.4317	1.39794
Acmadenia_tetragona	2.08279	2.07555	0.376356	0.121906	0.073108	0.162017	0	3.87929	2.28556
Acokanthera_oblongifolia	1.36173	1.36173	0.338889	0.165633	0.869605	0.97197	0	5.25349	1.90849
Acokanthera_oppositifolia	2.16137	2.15229	0.345144	0.140422	0.97025	0.995168	0	5.87514	2.57634
Acokanthera_rotundata	1.27875	1.23045	0.277956	0.17175	0.514428	0.253994	0	4.42327	1.6902
Acrodon_purpureostylus	1.61278	1.60206	0.378244	0.111711	0.15076	0.193422	0	3.62788	2.08279
Acrodon_subulatus	1.32222	1.32222	0.3802	0.108283	0.138691	0.167143	0	3.3287	1.78533
Acrolophia_ustulata	1.47712	1.4624	0.379956	0.112494	0.236901	0.580314	0	4.84514	1.90849
Adansonia_digitata	2.617	2.56585	0.257256	0.170494	0.531082	0.574246	0	5.11275	2.94498
Adenium_multiflorum	2.38917	2.36922	0.275833	0.171061	0.810561	1.03852	0	5.84371	2.87679
Adenium_swazicum	1.80618	1.79934	0.284122	0.163611	0.754701	1.07692	0	5.72197	2.37475
Adromischus_umbraticola	2.17319	2.09342	0.290056	0.154483	0.253846	0.335598	0	4.3747	2.42325
Afrocanthium_mundianum	2.06446	2.03743	0.324389	0.149833	1.0534	1.03938	0	5.90387	2.55751
Afzelia_quanzensis	1.66276	1.66276	0.271367	0.174472	0.748959	0.467421	0	5.22625	2.09691
Agapanthus_africanus	2.38739	2.37658	0.378944	0.104372	0.188741	0.397919	0	5.2802	2.50651
Agathosma_collina	1.53148	1.4624	0.384667	0.111672	0.196743	0.2959	0	4.2476	1.90849
Agathosma_corymbosa	1.20412	1.07918	0.369078	0.110433	0.643417	0.911579	0	5.21295	1.65321
Agathosma_eriantha	1.44716	1.43136	0.381233	0.119767	0.0965244	0.237324	0	3.77576	1.81291
Agathosma_glabrata	1.25527	1.25527	0.374544	0.10475	0.401549	0.469716	0	4.60544	1.23045
Agathosma_gonaquensis	1.54407	1.54407	0.376767	0.140778	0.0950091	0.0890739	0	4.03206	1.61278
Agathosma_muirii	1.98677	1.97772	0.380711	0.121617	0.131533	0.387939	0	3.59098	2.03743
Alberta_magna	1.36173	1.34242	0.336222	0.168078	0.567146	0.380332	0	4.6007	1.78533
Albizia_adianthifolia	2.62428	2.6149	0.330689	0.171989	0.536444	0.475545	0	5.23331	2.85309
Albizia_anthelmintica	1.32222	1.32222	0.273322	0.170289	0.810101	0.576016	0	5.4379	1.88649
Albizia_forbesii	1.23045	1.20412	0.280189	0.175706	0.808238	0.430715	0	4.4611	1.75587
Albizia_harveyi	1.39794	1.38021	0.270644	0.172861	0.57364	0.437428	0	4.62642	1.92942
Albizia_tanganyicensis	1.39794	1.38021	0.266411	0.1596	0.504047	0.602804	0	4.85504	1.88649
Albizia_versicolor	1.62325	1.61278	0.278956	0.172594	0.781579	0.488704	0	5.02692	2.16137
Allophylus_africanus	1.43136	1.41497	0.298211	0.171639	0.902233	0.520586	0	5.10289	1.94939
Allophylus_decipiens	1.85126	1.85126	0.374689	0.131467	0.241797	0.744969	0	5.35817	2.26717
Allophylus_dregeanus	1.43136	1.43136	0.337033	0.169044	0.672405	0.625048	0	4.42684	1.92942
Allophylus_natalensis	2.11727	2.07188	0.345056	0.164106	0.817724	0.844598	0	5.7345	2.43616
Aloe_africana	2.60206	2.59439	0.373667	0.143844	0.245933	0.434204	0	4.22054	2.79588
Aloe_arborescens	3.06108	3.04139	0.354178	0.133878	1.02002	1.13143	0	5.98046	3.34498
Aloe_ferox	3.31973	3.31175	0.369778	0.139744	0.514781	0.943225	0	5.7717	3.60692
Aloe_linearifolia	1.34242	1.34242	0.337856	0.168922	0.465862	0.305476	0	4.02819	1.86332
Aloe_marlothii	2.76864	2.61909	0.2848	0.164922	0.752081	0.741265	0	5.93301	3.08814
Aloe_micracantha	1.68124	1.68124	0.375111	0.142139	0.225615	0.50644	0	4.13439	2.11059
Aloe_peglerae	2.12385	2.11727	0.287133	0.153233	0.132747	0.270913	0	3.81563	2.63246
Aloe_pluridens	2.3075	2.29447	0.372233	0.146517	0.358093	0.559844	0	4.9464	2.62428
Aloe_saundersiae	1.20412	1.20412	0.317822	0.170572	0.680343	0.677111	0	4.84436	1.75587
Aloe_simii	1.4624	1.4624	0.280044	0.171794	0.168574	0.140124	0	3.32414	2.02119
Aloe_speciosa	2.33244	2.31175	0.370167	0.142556	0.196966	0.777085	0	5.4354	2.64444
Aloe_spicata	1.88081	1.86923	0.278833	0.171339	0.752907	0.575369	0	5.34248	2.38202
Aloe_thraskii	1.97313	1.95904	0.3397	0.168178	0.732265	0.812731	0	5.17152	2.29447
Aloiampelos_ciliaris	2.18752	2.09342	0.372256	0.145022	0.262087	0.502742	0	5.61508	2.42975
Aloiampelos_commixta	1.83251	1.83251	0.379167	0.102389	0.122522	0.0408717	0	3.11801	1.90849
Aloidendron_dichotomum	2.83059	2.82866	0.328667	0.106772	0.605251	0.689483	0	5.3781	3.39393
Amphithalea_alba	1.30103	1.30103	0.382411	0.116322	0.164727	0.373346	0	3.49462	1.6902
Amphithalea_tomentosa	1.66276	1.66276	0.381833	0.106706	0.187271	0.29071	0	3.72476	2.11059
Amphithalea_virgata	1.20412	1.20412	0.382311	0.106961	0.0661743	0.210047	0	3.05836	1.65321
Ancylobothrys_capensis	2.4014	2.37291	0.287044	0.155811	0.498906	0.525514	0	5.72113	2.67486
Androstachys_johnsonii	1.49136	1.49136	0.255122	0.169428	0.172571	0.383099	0	4.89216	2.02119
Anginon_difforme	2.27875	2.27184	0.376444	0.1246	0.296454	0.727373	0	5.42063	2.67117
Annona_senegalensis	1.82607	1.80618	0.289644	0.174411	0.738726	0.511714	0	5.06822	2.29447
Anthocleista_grandiflora	2.10721	2.09342	0.271056	0.168572	0.57723	0.456403	0	5.82545	2.50651
Antidesma_venosum	2.23045	2.22531	0.314844	0.172289	0.857471	0.51385	0	6.13714	2.67117
Antimima_aristulata	2.0569	2.04922	0.374156	0.103867	0.251375	0.366191	0	4.32826	2.37475
Antimima_leipoldtii	1.25527	1.25527	0.374333	0.109211	0.0824201	0.229099	0	3.14259	1.72428
Apodolirion_macowanii	1.32222	1.30103	0.3761	0.142111	0.173494	0.212607	0	3.41447	1.72428
Apodytes_abbottii	1.30103	1.30103	0.344956	0.167517	0.190572	0.10504	0	2.91674	1.75587
Apodytes_dimidiata	2.65128	2.63043	0.345	0.151506	0.994943	1.16411	0	5.96444	3.06633
Aponogeton_angustifolius	1.57978	1.57978	0.375578	0.10445	0.227049	0.27472	0	3.96736	1.88649
Arctotis_angustifolia	1.74819	1.69897	0.377078	0.106433	0.265168	0.298183	0	4.86132	2.03743
Argyrolobium_crassifolium	1.44716	1.44716	0.376689	0.141317	0.115063	0.211649	0	3.39924	1.6902
Argyrolobium_harmsianum	1.30103	1.27875	0.383089	0.115339	0.153277	0.386972	0	3.62226	1.72428
Argyrolobium_longifolium	1.30103	1.20412	0.329233	0.166561	0.513774	0.677093	0	5.12332	1.72428
Argyrolobium_pachyphyllum	1.54407	1.53148	0.3783	0.110972	0.158573	0.333958	0	3.79922	1.78533
Aristea_biflora	1.27875	1.20412	0.380489	0.108367	0.0528088	0.0584062	0	2.20146	1.39794
Aristea_cantharophila	1.79934	1.77815	0.378711	0.105706	0.108854	0.237175	0	3.3538	2.11059
Aristea_teretifolia	1.47712	1.47712	0.382478	0.1099	0.229926	0.334508	0	3.62184	1.90849
Aspalathus_acanthophylla	1.36173	1.34242	0.382433	0.107656	0.0752235	0.294052	0	2.56815	1.61278
Aspalathus_araneosa	1.93952	1.92428	0.375689	0.103161	0.0623083	0.0671205	0	3.11291	1.98677
Aspalathus_arenaria	1.57978	1.49136	0.376878	0.104117	0.124418	0.195759	0	3.54132	1.88649
Aspalathus_barbata	1.30103	1.23045	0.381856	0.119272	0.0280595	0.14921	0	2.45284	1.72428
Aspalathus_burchelliana	1.43136	1.38021	0.378544	0.104133	0.144522	0.47532	0	3.54648	1.81291
Aspalathus_capitata	1.20412	1.17609	0.378233	0.113028	0.0700901	0.24655	0	2.94562	1.65321
Aspalathus_cliffortiifolia	2.09691	2.07188	0.3781	0.102689	0.0626488	0.0318536	0	4.83317	1.88649
Aspalathus_digitifolia	1.27875	1.27875	0.378056	0.142239	0.0169364	0.0531199	0	1.72193	1.61278
Aspalathus_excelsa	1.53148	1.53148	0.376522	0.121933	0.0270596	0.0859986	0	3.80067	1.75587
Aspalathus_gerrardii	1.57978	1.5563	0.382189	0.107106	0.0103997	0.0280171	0	1.12616	1.4624
Aspalathus_glabrescens	1.36173	1.25527	0.3432	0.16775	0.347009	0.272396	0	3.85762	1.75587
Aspalathus_lactea	1.5563	1.49136	0.375867	0.124594	0.0481714	0.0320676	0	3.26682	1.4624
Aspalathus_lebeckioides	1.25527	1.23045	0.3763	0.110156	0.0978788	0.0820729	0	2.89845	1.61278
Aspalathus_muraltioides	1.27875	1.27875	0.380633	0.108006	0.230861	0.426205	0	4.00321	1.65321
Aspalathus_oblongifolia	1.36173	1.32222	0.372778	0.105206	0.224214	0.279002	0	3.77012	1.86332
Aspalathus_pallescens	1.23045	1.23045	0.382344	0.107011	0.126874	0.314097	0	3.32917	1.81291
Aspalathus_pendula	1.32222	1.25527	0.381778	0.117572	0.0386973	0.32734	0	2.62556	1.51851
Aspalathus_recurva	1.25527	1.14613	0.360289	0.109822	0.39137	0.788494	0	4.45614	1.65321
Aspalathus_recurvispina	1.32222	1.25527	0.373978	0.105661	0.345493	0.424881	0	4.19233	1.72428
Aspalathus_retroflexa	1.63347	1.60206	0.378067	0.141983	0.033396	0.15796	0	2.85585	1.83885
Aspalathus_salteri	2.25285	2.22272	0.378678	0.103656	0.300336	0.325172	0	4.35883	2.47857
Aspalathus_sanguinea	1.4624	1.4624	0.383011	0.108439	0.132	0.550839	0	3.76853	1.86332
Aspalathus_steudeliana	1.27875	1.07918	0.382078	0.118494	0.0651144	0.284545	0	2.80895	1.5682
Aspalathus_wurmbeana	1.30103	1.11394	0.379844	0.112839	0.160302	0.390462	0	3.72818	1.6902
Aspalathus_zeyheri	1.54407	1.30103	0.369667	0.1044	0.336595	0.158112	0	3.5439	1.78533
Aspalathus-intervallaris	1.43136	1.17609	0.379811	0.116211	0.102954	0.333894	0	3.47034	1.6902
Astroloba_herrei	1.25527	1.25527	0.370111	0.122722	0.132063	0.391783	0	3.85765	1.6902
Astroloba_rubriflora	1.70757	1.69897	0.376844	0.110256	0.068244	0.139729	0	3.34048	2.06819
Athanasia_capitata	1.79239	1.76343	0.372911	0.106067	0.125722	0.220741	0	5.39217	2.08279
Athanasia_rugulosa	1.47712	1.41497	0.371644	0.103644	0.202575	0.118998	0	4.14332	1.78533
Avicennia_marina	2.03743	1.96848	0.327511	0.173706	0.830133	0.74063	0	4.78334	2.14922
Azima_tetracantha	2.78958	2.76938	0.367044	0.142311	0.888171	1.02398	0	5.88975	3.12352
Babiana_angustifolia	2.36173	2.33646	0.376156	0.104056	0.256663	0.228654	0	3.95033	2.44248
Babiana_fragrans	2.15229	2.13354	0.376244	0.103111	0.168096	0.229076	0	4.71042	2.21748
Babiana_hirsuta	1.90849	1.88081	0.353278	0.0997833	0.650326	0.366823	0	4.23768	2.28556
Babiana_inclinata	1.30103	1.30103	0.365911	0.104933	0.13441	0.160408	0	3.15908	1.75587
Babiana_melanops	1.4624	1.39794	0.371567	0.103917	0.150565	0.261995	0	3.51105	1.83885
Babiana_odorata	2.00432	1.97772	0.3716	0.104511	0.26045	0.199732	0	4.35844	2.35984
Babiana_purpurea	1.72428	1.72428	0.379511	0.107428	0.187515	0.244903	0	4.01946	2.23805
Babiana_regia	1.39794	1.39794	0.375333	0.104489	0.0890969	0.0414051	0	2.49817	1.72428
Babiana_secunda	1.25527	1.25527	0.3731	0.104939	0.183247	0.153184	0	3.09944	1.72428
Babiana_vanzijliae	1.92428	1.90309	0.349822	0.106206	0.130713	0.0581743	0	3.7924	2.17319
Babiana_villosa	1.57978	1.49136	0.370467	0.106294	0.155548	0.128558	0	3.45225	1.94939
Babiana_villosula	2.4609	2.45637	0.377378	0.103422	0.16341	0.202774	0	4.53343	2.58092
Bachmannia_woodii	1.27875	1.27875	0.329978	0.170283	0.608292	0.246832	0	4.36444	1.6902
Barleria_albostellata	1.61278	1.60206	0.283044	0.170611	0.927134	0.652447	0	5.34381	2.06819
Barleria_rotundifolia	1.34242	1.34242	0.274689	0.168489	0.575553	0.654079	0	5.1394	1.86332
Bauhinia_galpinii	2.39967	2.37291	0.2888	0.165828	1.07985	0.888865	0	5.94291	2.86982
Bauhinia_natalensis	1.23045	1.20412	0.294211	0.160722	0.852123	0.59478	0	4.97033	1.5682
Bauhinia_tomentosa	1.75587	1.74036	0.3218	0.163217	1.01143	1.16435	0	5.82276	2.21748
Begonia_dregei	1.34242	1.34242	0.339822	0.166794	0.491615	0.396257	0	4.78292	1.92942
Berchemia_discolor	1.54407	1.54407	0.263522	0.17115	0.621753	0.546516	0	5.0854	2.11059
Berchemia_zeyheri	2.07918	2.04139	0.2871	0.165272	0.742702	0.764763	0	5.40001	2.55751
Bersama_lucens	1.5682	1.4624	0.313889	0.170239	0.806488	0.81408	0	5.65207	1.92942
Berzelia_albiflora	2.34044	2.32015	0.381422	0.105983	0.0455998	0.250444	0	4.67066	2.31175
Berzelia_cordifolia	1.4624	1.44716	0.382244	0.114917	0.0306533	0.119793	0	2.06114	1.81291
Berzelia_lanuginosa	2.84198	2.83123	0.379256	0.104944	0.251729	0.34766	0	5.54681	2.94101
Bolusanthus_speciosus	1.97313	1.96848	0.288233	0.167261	0.874423	0.696104	0	5.86913	2.44248
Boscia_albitrunca	2.22011	2.20683	0.301667	0.136739	0.995806	1.19081	0	6.04938	2.75205
Boscia_foetida	1.59106	1.59106	0.288889	0.141056	0.891635	1.15167	0	5.98634	2.14922
Bowiea_volubilis	1.72428	1.72428	0.327822	0.155828	0.948957	0.802302	0	5.56476	2.22789
Bowkeria_cymosa	1.49136	1.4624	0.282278	0.171017	0.400112	0.202598	0	4.32078	1.94939
Bowkeria_verticillata	1.65321	1.61278	0.329	0.161283	0.733011	0.571053	0	5.27518	2.11059
Brabejum_stellatifolium	2.80686	2.79239	0.376967	0.105111	0.280903	0.411954	0	4.74543	2.78746
Brachylaena_discolor	2.99826	2.98543	0.339133	0.1582	0.972582	1.17151	0	5.98748	3.26316
Brachylaena_elliptica	2.03743	2	0.367467	0.1488	0.593961	0.755855	0	5.42389	2.38202
Brachylaena_huillensis	1.20412	1.20412	0.267544	0.168061	0.829673	0.690786	0	5.13042	1.75587
Brachylaena_neriifolia	2.41664	2.4014	0.3769	0.112056	0.305336	0.696949	0	5.44781	2.74586
Brachystelma_gerrardii	1.27875	1.27875	0.329222	0.170067	0.559494	0.177195	0	4.1178	1.72428
Brachystelma_pulchellum	1.25527	1.25527	0.3307	0.1709	0.0777885	0.0904714	0	2.7218	1.65321
Breonadia_salicina	2.18184	2.0569	0.276322	0.170589	0.721015	0.443002	0	5.66939	2.57171
Bridelia_cathartica	1.62325	1.62325	0.293	0.176856	0.740966	0.444669	0	4.76625	2.11059
Bridelia_micrantha	2.42488	2.38561	0.323467	0.1715	0.865893	0.410567	0	5.65985	2.77597
Bridelia_mollis	1.79934	1.79934	0.267556	0.163294	0.637674	0.70974	0	5.09938	2.35218
Bruguiera_gymnorhiza	1.88081	1.79934	0.321711	0.17605	0.730733	0.587378	0	4.45951	2.08279
Brunsvigia_herrei	1.36173	1.36173	0.325789	0.0977222	0.317328	0.210802	0	3.75208	1.90849
Brunsvigia_josephinae	1.72428	1.72428	0.3734	0.120133	0.466281	0.597426	0	4.78755	2.29447
Brunsvigia_litoralis	1.81954	1.81954	0.376944	0.140944	0.103367	0.236632	0	4.02263	1.94939
Buddleja_dysophylla	1.44716	1.44716	0.3581	0.152133	0.702097	0.753848	0	5.49356	2.00432
Buddleja_saligna	2.734	2.71517	0.357567	0.138206	0.970545	0.970704	0	6.01552	3.1364
Buddleja_salviifolia	2.80956	2.79309	0.339189	0.143556	0.994666	1.10024	0	5.89163	3.20656
Bulbinella_latifolia	1.27875	1.25527	0.348933	0.10615	0.246721	0.150172	0	3.94238	1.5682
Burchellia_bubalina	2.86864	2.86034	0.360244	0.146833	0.814124	0.976171	0	5.81048	3.15503
Burkea_africana	2.35984	2.3075	0.280878	0.156861	0.47622	0.51024	0	4.97375	2.71012
Cadaba_aphylla	2.40824	2.38917	0.362989	0.13575	0.794814	0.851518	0	5.99488	2.77305
Calpurnia_aurea	1.89763	1.8451	0.333367	0.160128	1.03673	0.895643	0	5.7646	2.38202
Calpurnia_sericea	1.4624	1.39794	0.326378	0.161722	0.479889	0.482524	0	4.94068	1.90849
Canthium_ciliatum	1.61278	1.5682	0.327856	0.16145	1.02951	0.795736	0	5.43765	2.02119
Canthium_inerme	2.45332	2.44248	0.357989	0.143239	0.968378	1.16498	0	5.9113	2.8651
Capnophyllum_africanum	1.47712	1.47712	0.375056	0.102389	0.314624	0.199497	0	3.55588	1.98677
Capparis_fascicularis	1.4624	1.39794	0.323744	0.162172	1.04252	0.907656	0	5.63757	1.94939
Capparis_sepiaria	2.35411	2.32634	0.370589	0.1398	0.42238	0.816687	0	5.8036	2.65225
Capparis_tomentosa	1.76343	1.75587	0.2875	0.173083	0.948307	0.486275	0	5.54271	2.31175
Carissa_bispinosa	2.94792	2.93298	0.359711	0.140028	1.00418	1.06851	0	6.10189	3.29776
Carissa_tetramera	1.49136	1.47712	0.292756	0.177139	0.804333	0.390702	0	4.54115	1.92942
Carpobrotus_muirii	1.75587	1.75587	0.381256	0.119856	0.0883497	0.404187	0	3.31879	2.16137
Cassine_peragua	2.71933	2.69373	0.377711	0.113922	0.363846	0.913079	0	5.88633	2.97174
Cassinopsis_ilicifolia	1.69897	1.66276	0.303556	0.1578	0.923263	0.829485	0	5.7159	2.14922
Cassipourea_gummiflua	1.23045	1.23045	0.326078	0.171811	0.874699	0.440236	0	5.02095	1.78533
Catha_edulis	1.38021	1.38021	0.277356	0.165261	0.983639	0.663314	0	5.7714	1.94939
Celtis_africana	2.63949	2.617	0.317633	0.151256	1.02477	1.12598	0	6.49249	3.1116
Celtis_mildbraedii	1.36173	0.954243	0.324256	0.174383	0.449843	0.317558	0	2.1028	1.23045
Centella_caespitosa	1.25527	1.25527	0.377856	0.103256	0.0964292	0.221517	0	3.15286	1.5682
Centella_rupestris	1.25527	1.23045	0.378522	0.109456	0.415757	0.459	0	4.41494	1.65321
Cephalanthus_natalensis	1.54407	1.4624	0.278089	0.169917	0.495249	0.314088	0	4.51391	2.00432
Cephalophyllum_parviflorum	1.34242	1.34242	0.374267	0.103606	0.216262	0.250959	0	3.64062	1.5682
Chaetachme_aristata	2.22272	2.20683	0.335411	0.161961	0.995723	0.882866	0	5.73918	2.56703
Cheiridopsis_excavata	1.23045	1.23045	0.331056	0.10085	0.336881	0.25352	0	3.73382	1.81291
Cheiridopsis_rostrata	1.85126	1.83251	0.3669	0.100683	0.347495	0.209804	0	4.29483	2.13672
Chrysocoma_esterhuyseniae	1.20412	1.07918	0.373122	0.103828	0.196461	0.259821	0	3.65765	1.23045
Cissus_cornifolia	1.44716	1.41497	0.264833	0.171661	0.600228	0.396541	0	4.42219	1.98677
Clematis_brachiata	2.86688	2.85854	0.332567	0.1521	0.979773	0.961388	0	6.09426	3.28713
Cliffortia_ericifolia	1.49136	1.49136	0.376967	0.10285	0.123294	0.0394912	0	2.46973	1.6902
Cliffortia_hirta	1.54407	1.51851	0.375533	0.103556	0.206405	0.295894	0	4.22933	1.75587
Cliffortia_schlechteri	1.83251	1.83251	0.382156	0.117422	0.128716	0.523582	0	3.75381	2.16137
Clivia_caulescens	1.90309	1.77815	0.274833	0.170394	0.409074	0.314626	0	4.26546	2.34439
Clivia_gardenii	1.88081	1.82607	0.330578	0.1681	0.732279	0.685564	0	5.58508	2.41664
Clivia_miniata	2.13354	2.11727	0.3376	0.153683	0.977316	1.00018	0	5.90507	2.62839
Clivia_nobilis	1.47712	1.47712	0.363556	0.151611	0.378442	0.500377	0	5.75029	2.05308
Clutia_pulchella	2.39094	2.37475	0.346811	0.139017	0.975306	1.13347	0	5.87473	2.79029
Coddia_rudis	2.18184	2.17319	0.336744	0.160811	1.05878	0.832038	0	5.66599	2.68215
Codonorhiza_azurea	1.27875	1.27875	0.372811	0.104072	0.154468	0.158252	0	3.05979	1.65321
Coleonema_album	2.50651	2.50106	0.379578	0.105856	0.168628	0.68199	0	4.41967	2.74586
Coleonema_juniperinum	1.65321	1.65321	0.377011	0.105439	0.556087	0.123077	0	3.95793	2.06819
Colophospermum_mopane	2.27416	2.20683	0.258489	0.172111	0.457424	0.540788	0	4.64682	2.70329
Combretum_bracteosum	1.36173	1.23045	0.335033	0.161061	0.837462	1.13895	0	5.55455	1.65321
Combretum_caffrum	1.88081	1.81954	0.319689	0.155433	1.08709	1.09303	0	5.79788	2.24797
Combretum_erythrophyllum	2.15836	2.1271	0.290956	0.157656	0.816844	0.776142	0	6.02436	2.60746
Combretum_imberbe	2.13033	1.92942	0.271244	0.172167	0.613373	0.705168	0	5.16758	2.45484
Combretum_kraussii	1.85126	1.83251	0.306511	0.168161	0.953892	0.678769	0	5.84715	2.36736
Combretum_microphyllum	1.59106	1.59106	0.2726	0.173661	0.659774	0.48376	0	5.07521	2.14922
Combretum_mkuzense	1.25527	1.17609	0.282122	0.176533	0.784937	0.37947	0	4.54957	1.65321
Combretum_moggii	1.32222	1.30103	0.279633	0.164956	0.60631	0.67172	0	5.16364	1.6902
Combretum_molle	2.60423	2.57749	0.2888	0.161078	0.832149	0.769877	0	5.62787	2.9987
Combretum_mossambicense	1.716	1.716	0.264767	0.172711	0.599252	0.531923	0	4.74639	2.27646
Combretum_nelsonii	1.20412	1.14613	0.270822	0.160367	0.396885	0.617191	0	4.40763	1.5682
Combretum_petrophilum	1.23045	1.20412	0.271933	0.169256	0.655743	0.426947	0	4.41166	1.5682
Combretum_zeyheri	2.19033	2.17026	0.2777	0.160394	0.509191	0.742666	0	5.2428	2.69636
Commiphora_harveyi	1.83885	1.82607	0.3199	0.171528	0.812991	0.351241	0	5.18524	2.29447
Commiphora_marlothii	1.51851	1.51851	0.2589	0.165772	0.532709	0.580754	0	4.80565	2.00432
Commiphora_mollis	1.64345	1.64345	0.266378	0.169283	0.615614	0.626453	0	4.97556	2.16137
Commiphora_neglecta	1.39794	1.36173	0.287878	0.173206	0.801574	0.738768	0	5.30255	1.88649
Commiphora_woodii	1.23045	1.20412	0.335433	0.159344	0.872286	1.13662	0	5.50271	1.75587
Cordia_caffra	2.05308	2.03342	0.348678	0.161483	0.822339	0.858614	0	5.60698	2.53275
Cordyla_africana	1.36173	1.36173	0.278289	0.17515	0.815874	0.398239	0	4.49695	1.72428
Corpuscularia_lehmannii	1.62325	1.61278	0.376567	0.141761	0.100349	0.0764291	0	3.31666	1.98677
Cotula_duckittiae	1.20412	1.20412	0.371856	0.102111	0.26237	0.185154	0	3.40276	1.65321
Cotyledon_adscendens	1.34242	1.34242	0.375078	0.143222	0.0887139	0.123128	0	2.53974	1.65321
Craibia_zimmermannii	1.50515	1.23045	0.310611	0.177733	0.639459	0.43395	0	4.58643	1.78533
Crassula_arborescens	2.20952	2.1959	0.371122	0.11895	0.410802	0.574293	0	5.71734	2.64836
Crassula_obovata	1.25527	1.25527	0.343756	0.167222	0.242942	0.162846	0	3.48445	1.83885
Crinum_campanulatum	1.43136	1.43136	0.369844	0.149011	0.108812	0.303475	0	3.64331	1.81291
Crinum_lineare	1.30103	1.30103	0.377467	0.141572	0.0335944	0.125367	0	2.0797	1.51851
Crinum_moorei	1.94448	1.90849	0.355544	0.139767	0.971233	1.13015	0	5.81646	2.4843
Crotalaria_capensis	2.10721	2.10037	0.365511	0.133089	0.968918	1.13362	0	5.8894	2.58995
Crotalaria_laburnifolia	1.5563	1.5563	0.2721	0.168667	0.711799	0.709955	0	5.316	2.09691
Crotalaria_monteiroi	1.30103	1.30103	0.2867	0.170922	0.713826	0.720839	0	5.37932	1.83885
Croton_gratissimus	2.24551	2.22011	0.279089	0.158244	0.858643	1.01053	0	6.55023	2.71349
Croton_megalobotrys	1.57978	1.5563	0.258456	0.171333	0.578355	0.542811	0	4.80786	2.08279
Croton_pseudopulchellus	1.20412	1.17609	0.277289	0.17365	0.926342	0.548262	0	5.16169	1.6902
Croton_steenkampianus	1.36173	1.36173	0.295744	0.178239	0.803937	0.297162	0	4.39928	1.75587
Croton_sylvaticus	2.16137	2.14301	0.323389	0.171561	0.874194	0.490979	0	5.5563	2.52763
Cryptocarya_wyliei	1.27875	1.27875	0.340356	0.168806	0.537473	0.454308	0	4.04433	1.6902
Cullumia_cirsioides	1.39794	1.36173	0.375222	0.139128	0.32898	0.174826	0	4.48607	1.90849
Cunonia_capensis	2.80686	2.79934	0.377078	0.110133	0.241238	0.782808	0	5.63279	2.94498
Curtisia_dentata	2.51188	2.51188	0.370344	0.119139	0.977064	1.07534	0	5.88834	3.06183
Cussonia_natalensis	1.68124	1.68124	0.280533	0.169294	0.817671	0.634975	0	5.33056	2.16137
Cussonia_spicata	2.94792	2.93601	0.356833	0.149528	0.972668	0.995098	0	5.9056	3.35353
Cussonia_transvaalensis	1.50515	1.50515	0.277222	0.158067	0.426464	0.536272	0	4.65413	2.05308
Cyclopia_genistoides	2.02119	2.0086	0.379833	0.105128	0.158533	0.502902	0	4.53058	2.35218
Cyclopia_longifolia	1.64345	1.30103	0.375356	0.137889	0.122925	0.507241	0	3.88737	1.72428
Cyclopia_maculata	1.5563	1.54407	0.377756	0.108056	0.175564	0.484261	0	4.19478	2.06819
Cyclopia_pubescens	1.716	1.716	0.376989	0.140822	0.0314925	0.104569	0	2.22073	1.6902
Cyrtanthus_carneus	1.96848	1.91381	0.382667	0.111478	0.157584	0.334664	0	4.00439	2.41664
Cyrtanthus_guthrieae	1.23045	0.90309	0.383822	0.111311	0.0384574	0.0440636	0	1.75582	1.32222
Cyrtanthus_leptosiphon	1.20412	1.14613	0.378756	0.1139	0.0624752	0.0684219	0	2.29379	1.65321
Cyrtanthus_leucanthus	1.80618	1.80618	0.381611	0.106022	0.127341	0.235651	0	3.30812	2.34439
Cyrtanthus_mackenii	1.20412	1.14613	0.352056	0.153294	0.798565	0.952553	0	5.47197	1.72428
Cyrtanthus_staadensis	1.20412	1.14613	0.375411	0.141272	0.212712	0.358647	0	3.41112	1.5682
Cyrtanthus_suaveolens	1.20412	0.778151	0.361756	0.151206	0.0234288	0.0613775	0	1.39005	1.11394
Cytinus_capensis	1.30103	1.30103	0.3795	0.104094	0.246005	0.422364	0	4.10746	1.61278
Dais_cotinifolia	2.47567	2.43775	0.341978	0.140572	0.970078	1.12718	0	5.86213	2.85552
Dalbergia_armata	2.27646	2.24551	0.310389	0.1726	0.834596	0.479261	0	5.50223	2.66745
Dalbergia_melanoxylon	1.5682	1.54407	0.271767	0.174394	0.573759	0.343629	0	4.48815	2.03743
Dalbergia_obovata	2.00432	1.97313	0.335133	0.16925	0.713333	0.684219	0	5.33681	2.47857
Daubenya_capensis	1.34242	1.30103	0.347433	0.108222	0.118767	0.228924	0	3.83942	1.61278
Daubenya_zeyheri	1.61278	1.61278	0.365478	0.100756	0.147861	0.108056	0	4.35164	1.86332
Deinbollia_oblongifolia	2.23045	2.17026	0.332322	0.171633	0.574023	0.526188	0	5.39532	2.48996
Derris_trifoliata	1.20412	1.14613	0.317311	0.177272	0.61978	0.477199	0	3.56681	1.61278
Dialium_schlechteri	1.49136	1.43136	0.304489	0.179956	0.334326	0.172427	0	3.77505	1.94939
Diastella_buekii	1.39794	1.39794	0.376011	0.105622	0.0225977	0.0232395	0	1.22157	1.4624
Diastella_proteoides	2.11059	2.10037	0.376867	0.102822	0.1962	0.0644497	0	3.53738	2.00432
Dichrostachys_cinerea	2.66558	2.63849	0.291667	0.167906	0.915443	0.778433	0	5.89493	3.1452
Didelta_spinosa	2.33041	2.32428	0.345956	0.103106	0.559273	0.426982	0	5.42563	2.76716
Dioscorea_mundii	1.30103	1.30103	0.377956	0.126133	0.0739106	0.334788	0	3.2154	1.78533
Dioscorea_sylvatica	1.96848	1.88649	0.326678	0.156428	1.02874	0.986443	0	5.76635	2.4843
Diosma_aristata	1.51851	1.47712	0.379911	0.122822	0.00259884	0.0055947	0	0.377124	0.954243
Diosma_aspalathoides	1.61278	1.60206	0.372467	0.102883	0.322542	0.162894	0	3.88102	1.98677
Diosma_guthriei	1.32222	1.32222	0.381667	0.109239	0.438928	0.514281	0	3.93251	1.65321
Diosma_passerinoides	1.20412	1.14613	0.379856	0.115394	0.256884	0.493648	0	4.01141	1.65321
Diospyros_dichrophylla	2.82866	2.82151	0.373956	0.134872	0.400748	0.879037	0	5.87746	3.20656
Diospyros_glabra	2.62634	2.61172	0.3766	0.108961	0.448377	0.69863	0	5.39238	3.00389
Diospyros_lycioides	2.78462	2.74429	0.305556	0.157117	0.945498	0.886013	0	6.16074	3.2307
Diospyros_mespiliformis	1.99123	1.90309	0.272278	0.174006	0.614254	0.3618	0	4.66316	2.43616
Diospyros_scabrida	2.07918	2.06446	0.3544	0.154517	0.816562	0.919261	0	5.43383	2.57634
Diospyros_simii	1.25527	1.25527	0.366167	0.145961	0.694011	0.939126	0	5.24932	1.78533
Diospyros_villosa	1.82607	1.81954	0.336722	0.163961	1.03504	0.778066	0	5.59809	2.32015
Diospyros_whyteana	2.62221	2.60206	0.347456	0.128778	0.995856	1.13387	0	5.91008	2.9248
Diplorhynchus_condylocarpon	1.95424	1.9345	0.273178	0.162833	0.614592	0.669371	0	5.0292	2.45484
Disa_alticola	1.32222	1.32222	0.2805	0.1683	0.106825	0.187849	0	2.98079	1.78533
Disa_arida	1.64345	1.64345	0.3761	0.12465	0.0640466	0.0755563	0	2.66286	1.81291
Disa_cernua	1.20412	1.17609	0.374622	0.124578	0.507498	0.804972	0	5.1021	1.61278
Disa_draconis	1.72428	1.5682	0.370189	0.104461	0.567686	0.521792	0	4.86232	2.05308
Disa_extinctoria	1.20412	1.07918	0.279367	0.167217	0.670641	0.662166	0	4.9738	1.65321
Disa_flexuosa	1.716	1.6902	0.363122	0.107817	0.50684	0.452515	0	5.11256	2.13672
Disa_longicornu	2.06446	2.04922	0.375811	0.103556	0.0867352	0.187797	0	4.48293	2.47857
Disa_ovalifolia	1.30103	1.27875	0.366267	0.110039	0.482986	0.40927	0	4.87494	1.81291
Disa_purpurascens	2.14301	2.13033	0.381667	0.107067	0.171927	0.420199	0	4.91776	2.38202
Disa_sabulosa	1.53148	1.53148	0.381433	0.104833	0.0585393	0.0337466	0	2.64685	1.61278
Disperis_cucullata	1.20412	1.14613	0.370989	0.10825	0.573183	0.647077	0	4.75807	1.6902
Disphyma_dunsdonii	1.39794	1.39794	0.384844	0.110544	0.0961081	0.15995	0	3.05083	1.86332
Dodonaea_viscosa	2.90795	2.89818	0.358144	0.121906	0.974188	1.11746	0	6.10711	3.28623
Dombeya_burgessiae	1.49136	1.49136	0.3274	0.155483	1.00637	1.16572	0	5.81817	1.98677
Dombeya_rotundifolia	2.68931	2.67302	0.289789	0.158472	0.864351	0.731951	0	5.94991	3.11826
Dombeya_tiliacea	1.41497	1.39794	0.333022	0.169156	0.722702	0.737613	0	5.23486	1.92942
Dovyalis_caffra	2.18469	2.16732	0.341222	0.139639	1.03259	1.15183	0	6.07171	2.67486
Dovyalis_longispina	1.23045	1.23045	0.318867	0.176289	0.630862	0.592299	0	4.69799	1.72428
Dovyalis_rhamnoides	1.89763	1.88081	0.364122	0.140861	0.864564	0.98899	0	5.61138	2.37475
Dracaena_aletriformis	2.58546	2.52634	0.339922	0.164506	0.958204	0.839352	0	5.85761	2.87448
Drosanthemum_calycinum	2.14922	2.14922	0.375733	0.107383	0.326292	0.491709	0	4.58631	2.58092
Drosanthemum_flavum	1.69897	1.69897	0.3795	0.108567	0.113747	0.226862	0	3.46566	2.02119
Drosanthemum_hispifolium	2.05308	2.04532	0.373844	0.103828	0.330313	0.205931	0	4.29278	2.35984
Drosanthemum_lavisii	1.57978	1.53148	0.379033	0.116044	0.19503	0.533269	0	3.99981	2.06819
Drosanthemum_quadratum	1.20412	1.17609	0.381044	0.112989	0.0714901	0.143877	0	2.83255	1.72428
Drypetes_arguta	1.43136	1.41497	0.3306	0.172483	0.61176	0.504213	0	4.07166	1.88649
Echiostachys_ecklonianus	1.69897	1.69897	0.382856	0.108517	0.204383	0.263769	0	3.48191	2.08279
Echiostachys_incanus	2.11394	2.09342	0.376511	0.105578	0.232691	0.30729	0	4.75223	2.1959
Ectadium_virgatum	1.23045	1.23045	0.318478	0.0947667	0.426718	0.362517	0	4.25216	1.6902
Ehretia_amoena	1.44716	1.44716	0.278133	0.173867	0.448353	0.414789	0	4.82201	1.94939
Ekebergia_pterophylla	1.63347	1.62325	0.289133	0.170022	0.954837	0.45223	0	5.07713	2.17319
Elaeodendron_transvaalense	1.93952	1.93952	0.276878	0.171139	0.705932	0.661641	0	5.2503	2.52244
Elegia_acockii	1.36173	0.90309	0.373078	0.103994	0.173769	0.196765	0	3.29315	1.4624
Elegia_extensa	1.23045	0.778151	0.3783	0.107283	0.338014	0.341848	0	3.77844	1.32222
Elegia_prominens	1.27875	1.20412	0.379111	0.104822	0.353916	0.414973	0	4.09008	1.78533
Elegia_recta	1.23045	1.23045	0.378333	0.108561	0.265245	0.458337	0	3.92794	1.72428
Elegia_verreauxii	1.44716	1.23045	0.374233	0.107978	0.516402	0.607452	0	4.93673	1.78533
Elephantorrhiza_burkei	1.91908	1.89763	0.275144	0.159467	0.588046	0.609315	0	4.93233	2.38202
Elephantorrhiza_elephantina	2.27646	2.26245	0.292856	0.155239	0.683126	0.966596	0	5.67397	2.75511
Empodium_veratrifolium	1.39794	1.39794	0.367533	0.100261	0.214328	0.131829	0	3.17189	1.72428
Encephalartos_altensteinii	1.66276	1.63347	0.362311	0.151328	0.920737	0.515041	0	5.67773	2.21748
Encephalartos_ferox	1.25527	1.25527	0.3073	0.171528	0.734443	0.817818	0	5.44405	1.83885
Encephalartos_friderici-guilielmi	1.6721	1.62325	0.342322	0.150433	0.890334	0.390001	0	6.31222	2.03743
Encephalartos_ghellinckii	1.63347	1.60206	0.316033	0.161828	0.658635	0.479085	0	5.27155	2.18469
Encephalartos_horridus	1.20412	1.11394	0.341767	0.138322	0.969805	1.07685	0	5.60391	1.65321
Encephalartos_latifrons	1.49136	0.90309	0.318622	0.141772	0.975561	1.10524	0	5.27535	1.39794
Encephalartos_lebomboensis	1.23045	1.23045	0.325267	0.150067	0.940529	0.987655	0	5.66974	1.81291
Encephalartos_lehmannii	1.43136	1.36173	0.356	0.13875	0.962059	1.0054	0	5.44955	1.94939
Encephalartos_longifolius	1.97772	1.68124	0.367567	0.141694	0.840639	0.645533	0	4.98721	2.26717
Encephalartos_natalensis	1.44716	1.39794	0.326333	0.1667	0.79688	0.689141	0	5.66661	1.96848
Encephalartos_paucidentatus	1.04139	0.954243	0.298167	0.153456	0.911885	1.01617	0	5.56045	1.51851
Encephalartos_princeps	1.57978	1.54407	0.356933	0.151722	0.0447646	0.0595424	0	5.50787	1.5682
Encephalartos_transvenosus	1.57978	1.57978	0.2676	0.165961	0.494723	0.495826	0	4.54045	2.08279
Encephalartos_trispinosus	1.27875	1.25527	0.356078	0.150978	0.943895	0.424487	0	4.44083	1.83885
Englerodaphne_pilosa	1.20412	1.14613	0.323533	0.163333	0.918987	0.702411	0	5.13293	1.61278
Englerophytum_magalismontanum	2.72016	2.69108	0.283133	0.159178	0.586135	0.676248	0	5.55006	3.06483
Englerophytum_natalense	2.02531	1.98677	0.325333	0.171817	0.810637	0.479325	0	5.17521	2.38917
Entada_rheedei	1.30103	1.30103	0.343489	0.153161	0.889507	1.18681	0	5.68179	1.81291
Erepsia_hallii	1.25527	1.23045	0.372067	0.102661	0.0647863	0.0697631	0	1.89747	1.51851
Erepsia_patula	1.47712	1.47712	0.376289	0.102889	0.0845585	0.169944	0	3.35735	1.78533
Erepsia_pentagona	1.43136	1.39794	0.376778	0.121583	0.0485287	0.192596	0	3.36333	1.78533
Erepsia_pillansii	1.27875	1.27875	0.363922	0.104528	0.263184	0.204504	0	4.04026	1.75587
Erepsia_ramosa	1.6902	1.66276	0.374633	0.103772	0.227871	0.191884	0	3.80115	2.05308
Erica_abietina	1.53148	1.53148	0.377289	0.102422	0.00319651	0.00408868	0	0.156852	1.11394
Erica_aneimena	1.6902	1.6721	0.376811	0.124256	0.0179043	0.143711	0	2.99996	1.75587
Erica_arenaria	1.43136	1.43136	0.381667	0.118583	0.0438295	0.277668	0	2.76373	1.51851
Erica_bauera	1.49136	1.47712	0.374978	0.117544	0.681306	0.816189	0	5.35762	1.88649
Erica_caffra	2.43297	2.4183	0.372856	0.115928	0.562345	0.959622	0	5.81329	2.79588
Erica_fairii	1.38021	1.30103	0.379789	0.102117	0.0123949	0.044592	0	1.18758	1.51851
Erica_glandulosa	2.09342	2.0569	0.378122	0.128683	0.070326	0.41758	0	3.84551	2.23805
Erica_glumiflora	1.74819	1.73239	0.376778	0.134861	0.0368693	0.584425	0	5.34722	1.96848
Erica_inconstans	1.20412	1.20412	0.372922	0.128111	0.403695	0.425191	0	4.58756	1.61278
Erica_irregularis	1.39794	1.38021	0.383489	0.107778	0.0268056	0.0372911	0	2.73618	1.72428
Erica_jasminiflora	1.30103	1.25527	0.378311	0.1091	0.317928	0.366455	0	4.38599	1.23045
Erica_multiflexuosa	1.51851	1.49136	0.3796	0.1054	0.0135659	0.037532	0	2.47132	1.51851
Erica_onusta	1.20412	1.20412	0.378256	0.129667	0.0517168	0.0979017	0	2.24439	1.4624
Erica_penduliflora	1.44716	1.44716	0.385311	0.109733	0.0603198	0.11677	0	2.87464	1.86332
Erica_regia	1.69897	1.68124	0.384722	0.109883	0.0568538	0.0746354	0	3.31402	1.83885
Erica_stylaris	1.53148	1.53148	0.374911	0.125817	0.0418284	0.362546	0	4.63386	1.86332
Erica_tetrathecoides	1.25527	1.17609	0.377311	0.117783	0.00530668	0.0427083	0	1.05369	1.39794
Erica_triflora	1.81291	1.78533	0.376544	0.104789	0.171464	0.32116	0	4.75705	2.05308
Erica_uysii	1.27875	1.27875	0.378989	0.114306	0.258619	0.238999	0	2.68559	1.11394
Erica_zeyheriana	1.32222	1.32222	0.374489	0.141206	0.133816	0.163306	0	4.0754	1.6902
Erythrina_caffra	2.57054	2.5611	0.367733	0.146783	0.718279	1.09872	0	5.84147	2.97727
Erythrina_humeana	2.10037	2.07555	0.320433	0.167628	0.97986	0.802474	0	5.90342	2.58092
Erythrina_lysistemon	2.42488	2.40483	0.309433	0.164578	1.0333	1.02602	0	6.04025	2.89708
Erythrina_zeyheri	2.11394	2.06819	0.296489	0.157256	0.63014	0.643946	0	5.2003	2.50651
Erythroxylum_delagoense	1.4624	1.41497	0.292678	0.174022	0.619969	0.362611	0	4.65087	1.86332
Erythroxylum_emarginatum	1.61278	1.54407	0.307622	0.171528	0.855128	0.751852	0	5.60406	2.03743
Erythroxylum_pictum	1.44716	1.34242	0.3417	0.166739	0.404006	0.586423	0	5.0703	1.83885
Euchaetis_albertiniana	2.01703	2.01284	0.379978	0.122117	0.116917	0.292968	0	3.5259	2.08279
Euchaetis_pungens	1.41497	1.39794	0.371344	0.106867	0.548002	0.451933	0	3.92218	1.92942
Euchaetis_schlechteri	1.23045	1.20412	0.375844	0.109583	0.592665	0.558408	0	4.91106	1.51851
Euclea_coriacea	1.47712	1.47712	0.3456	0.14535	0.664104	0.658831	0	5.00205	2.03743
Euclea_crispa	2.55991	2.50786	0.301756	0.153861	1.01677	0.929066	0	5.95351	3.00561
Euclea_divinorum	2.08279	1.93952	0.2803	0.174056	0.803411	0.494096	0	5.2826	2.48996
Euclea_natalensis	2.14301	2.12385	0.313089	0.163956	1.0454	0.892288	0	5.8604	2.64836
Euclea_pseudebenus	1.32222	1.32222	0.321411	0.101372	0.452051	0.660003	0	5.15257	1.83885
Euclea_racemosa	2.72754	2.716	0.371233	0.120911	0.886499	1.16316	0	6.04669	3.09237
Euclea_undulata	2.68931	2.67761	0.368944	0.133278	0.708051	0.897097	0	6.00502	3.09656
Eucomis_bicolor	1.49136	1.49136	0.322711	0.16145	0.319853	0.277991	0	4.45772	1.86332
Eucomis_vandermerwei	1.41497	1.39794	0.286722	0.165467	0.640312	0.5963	0	5.28065	1.90849
Eugenia_capensis	2.14613	2.1271	0.3409	0.165506	0.887189	0.843011	0	5.85347	2.58092
Eugenia_erythrophylla	1.20412	1.11394	0.337244	0.167628	0.742704	0.409527	0	4.7258	1.6902
Euphorbia_colliculina	1.34242	1.34242	0.373167	0.125167	0.119181	0.34538	0	3.48885	1.92942
Euphorbia_cooperi	2.34044	2.32015	0.2764	0.168822	0.781753	0.742362	0	5.82527	2.76716
Euphorbia_flanaganii	1.61278	1.60206	0.3454	0.163483	0.579755	0.527764	0	5.02855	2.18469
Euphorbia_globosa	1.5563	1.54407	0.375889	0.140444	0.129469	0.406383	0	4.02965	2.11059
Euphorbia_guerichiana	1.34242	1.34242	0.279389	0.141394	0.882763	1.18493	0	5.54928	1.90849
Euphorbia_meloformis	1.6721	1.6721	0.373289	0.143572	0.252857	0.331808	0	4.29009	2.24797
Euphorbia_nesemannii	1.85733	1.85733	0.376278	0.110661	0.183477	0.261633	0	3.67637	2.31175
Euphorbia_rowlandii	1.17609	1.04139	0.249533	0.172672	0.0328923	0.0992596	0	2.05898	1.4624
Euphorbia_schoenlandii	1.34242	1.34242	0.351589	0.101728	0.20362	0.25841	0	3.49508	1.88649
Euphorbia_tirucalli	2.46538	2.45939	0.3236	0.160028	1.08194	1.02805	0	6.0178	2.96237
Euphorbia_triangularis	2.81491	2.8109	0.367344	0.150611	0.599197	0.741346	0	5.68372	3.12352
Excoecaria_simii	1.30103	1.20412	0.348856	0.157261	0.785552	0.996832	0	5.07031	1.61278
Faidherbia_albida	1.53148	1.50515	0.266144	0.163956	0.903079	1.05544	0	5.9654	1.98677
Faurea_galpinii	1.23045	1.20412	0.280533	0.169322	0.391247	0.415662	0	4.60649	1.65321
Faurea_rochetiana	1.68124	1.6721	0.284133	0.170689	0.612902	0.359716	0	5.48703	2.1959
Faurea_saligna	2.33244	2.30963	0.283322	0.159339	0.813745	0.692202	0	5.35693	2.81491
Felicia_elongata	1.62325	1.61278	0.366611	0.100372	0.0655894	0.0885329	0	3.88889	1.83885
Ferraria_foliosa	1.4624	1.4624	0.3614	0.101661	0.234127	0.0890442	0	3.1902	1.94939
Ficus_burtt-davyi	1.98677	1.94939	0.357589	0.145611	0.84206	1.05725	0	5.67241	2.40993
Ficus_capreifolia	1.23045	1.23045	0.295989	0.174928	0.752154	0.453615	0	4.74398	1.5682
Ficus_glumosa	1.92428	1.89763	0.296444	0.168506	0.920565	0.661791	0	5.34239	2.44871
Ficus_ingens	2.46389	2.4133	0.292822	0.161367	0.88595	0.681894	0	5.71583	2.88366
Ficus_petersii	1.25527	1.25527	0.279844	0.173317	0.360432	0.244999	0	4.01379	1.78533
Ficus_polita	1.25527	1.23045	0.317356	0.175806	0.765536	0.457942	0	4.74733	1.72428
Ficus_sur	2.68574	2.67669	0.3416	0.150072	1.03702	1.1424	0	5.94433	3.09096
Ficus_sycomorus	2.18752	2.17319	0.283544	0.173856	0.869583	0.524747	0	5.29918	2.64048
Ficus_tettensis	1.38021	1.34242	0.2552	0.168622	0.502801	0.459445	0	4.55045	1.86332
Ficus_trichopoda	1.60206	1.5682	0.3159	0.177433	0.62085	0.447913	0	4.7519	2.02119
Flacourtia_indica	1.25527	1.25527	0.275689	0.169578	0.503235	0.562517	0	4.91613	1.75587
Flueggea_virosa	2.05308	2.03342	0.274267	0.171683	0.631768	0.648602	0	5.5457	2.55751
Fockea_capensis	1.25527	1.25527	0.373944	0.124372	0.18757	0.775092	0	4.50794	1.72428
Fockea_comaru	1.20412	1.20412	0.358667	0.111939	0.716401	0.803752	0	5.13118	1.78533
Fockea_edulis	1.36173	1.34242	0.373033	0.133956	0.339963	0.822729	0	4.9412	1.90849
Freesia_fergusoniae	1.43136	1.41497	0.379133	0.120506	0.0548286	0.38487	0	3.22963	1.83885
Freesia_leichtlinii	1.69897	1.69897	0.379778	0.122506	0.153835	0.686621	0	4.37993	2.09691
Freylinia_lanceolata	2.21219	2.20683	0.374778	0.109133	0.332593	0.807067	0	5.63372	2.54283
Galpinia_transvaalica	1.57978	1.5682	0.293833	0.177022	0.650259	0.321145	0	4.58245	2.11059
Garcinia_livingstonei	1.76343	1.74819	0.289989	0.176261	0.856664	0.546386	0	5.19555	2.26717
Gardenia_cornuta	1.39794	1.39794	0.309356	0.179067	0.567414	0.353267	0	4.04573	1.6902
Gardenia_resiniflua	1.27875	1.25527	0.252311	0.171539	0.377158	0.375089	0	4.35807	1.83885
Gardenia_thunbergia	2.0569	1.99123	0.361956	0.137694	0.947284	1.12734	0	5.7901	2.35984
Gardenia_volkensii	2.13988	2.13354	0.277289	0.164389	0.803432	0.745216	0	5.48697	2.6561
Gasteria_nitida	1.43136	1.43136	0.376556	0.137083	0.0879096	0.502705	0	4.0967	1.90849
Geissorhiza_brehmii	1.20412	1.14613	0.372778	0.107633	0.561816	0.657084	0	4.84864	1.6902
Geissorhiza_foliosa	1.30103	1.20412	0.375122	0.114806	0.471857	0.503399	0	4.44387	1.65321
Geissorhiza_outeniquensis	1.65321	1.62325	0.376367	0.12455	0.0598556	0.105555	0	3.72565	1.88649
Geissorhiza_purpurascens	1.20412	1.17609	0.373378	0.103606	0.117124	0.160773	0	3.13667	1.5682
Geissorhiza_radians	2.08991	2.07188	0.371278	0.102928	0.156407	0.192976	0	4.45844	2.02119
Geissorhiza_setacea	1.4624	1.4624	0.377956	0.105011	0.191703	0.0823008	0	3.19217	1.5682
Geissorhiza_splendidissima	1.69897	1.69897	0.3489	0.106283	0.0663223	0.0363046	0	2.04097	1.86332
Geissorhiza_tulbaghensis	1.34242	1.32222	0.367567	0.105617	0.154973	0.0657754	0	2.87832	1.61278
Gerbera_aurantiaca	1.38021	1.34242	0.315067	0.167789	0.707816	0.396199	0	5.22531	1.92942
Gethyllis_ciliaris	2.03342	2.02938	0.370889	0.102561	0.435268	0.27612	0	4.37372	2.42975
Gethyllis_namaquensis	1.25527	1.25527	0.318422	0.0953167	0.32929	0.203998	0	3.649	1.78533
Gladiolus_caeruleus	1.76343	1.76343	0.368244	0.100194	0.139863	0.105356	0	3.18808	1.92942
Gladiolus_carmineus	2.04532	2.03342	0.3821	0.106739	0.0327726	0.43486	0	3.36597	1.98677
Gladiolus_cruentus	1.23045	1.23045	0.3307	0.171311	0.0129896	0.0143162	0	0.933487	1.23045
Gladiolus_emiliae	1.30103	1.30103	0.378522	0.116344	0.154543	0.392287	0	3.65927	1.75587
Gladiolus_fourcadei	1.36173	1.36173	0.375767	0.125794	0.128591	0.270103	0	3.75135	1.6902
Gladiolus_griseus	1.70757	1.53148	0.371767	0.101789	0.28572	0.187579	0	3.88913	2.06819
Gladiolus_huttonii	1.5682	1.50515	0.377733	0.138094	0.201504	0.495091	0	3.92683	1.96848
Gladiolus_miniatus	1.88081	1.86332	0.383533	0.107928	0.131785	0.301398	0	3.71911	2.03743
Gladiolus_recurvus	1.69897	1.6902	0.376222	0.105856	0.27907	0.234348	0	4.6255	2.03743
Gladiolus_roseovenosus	1.23045	1.23045	0.377233	0.121961	0.0908678	0.120725	0	2.58489	1.5682
Gladiolus_teretifolius	1.36173	1.36173	0.379589	0.116228	0.175051	0.52	0	3.9422	1.83885
Gladiolus_trichonemifolius	1.97772	1.97313	0.3772	0.106272	0.35942	0.36642	0	4.95132	2.34439
Gladiolus_vandermerwei	1.25527	1.20412	0.381322	0.112739	0.0780431	0.226846	0	3.04944	1.78533
Gladiolus_variegatus	1.54407	1.54407	0.384456	0.108639	0.109876	0.20052	0	2.95808	1.86332
Gladiolus_watsonius	2.21219	2.20412	0.374778	0.103711	0.214412	0.246174	0	4.05515	2.44871
Glottiphyllum_regium	1.64345	1.64345	0.373378	0.119383	0.119961	0.296827	0	3.83382	2.09691
Gloveria_integrifolia	2.01703	1.99564	0.371867	0.1156	0.57848	0.714759	0	5.42161	2.4843
Gnaphalium_declinatum	1.5563	1.43136	0.373667	0.117217	0.765942	0.909601	0	5.40117	1.98677
Gnidia_chrysophylla	1.97772	1.96848	0.379256	0.124483	0.144613	0.361873	0	3.81027	2.06819
Gnidia_cuneata	1.64345	1.64345	0.368022	0.142239	0.331751	0.732473	0	5.40347	2.12385
Gnidia_humilis	1.57978	1.50515	0.381689	0.106617	0.0629854	0.206181	0	3.11145	1.83885
Gnidia_penicillata	1.90309	1.87506	0.379933	0.106494	0.168016	0.397104	0	4.81118	2.09691
Gnidia_spicata	1.59106	1.5682	0.377344	0.104617	0.352714	0.387531	0	4.32786	1.94939
Gnidia_variabilis	1.20412	1.04139	0.309967	0.163806	0.804572	0.684485	0	5.24508	1.61278
Gonioma_kamassi	1.97772	1.95904	0.3755	0.129761	0.172404	0.589246	0	5.57565	2.32015
Grewia_bicolor	1.6721	1.66276	0.272111	0.169944	0.720436	0.666119	0	5.3063	2.1959
Grewia_caffra	1.44716	1.43136	0.301689	0.176867	0.855589	0.414751	0	5.49929	1.90849
Grewia_flavescens	2.03342	2.01284	0.272956	0.164083	0.592524	0.725291	0	5.53802	2.53275
Grewia_hexamita	1.74819	1.716	0.269167	0.172733	0.626881	0.451404	0	4.8035	2.24797
Grewia_lasiocarpa	1.4624	1.39794	0.338556	0.168728	0.48497	0.412038	0	4.28598	1.90849
Grewia_monticola	1.85733	1.82607	0.276456	0.163617	0.734869	0.736028	0	5.50506	2.38202
Gymnosporia_undata	2.26007	2.24304	0.303756	0.158794	1.04168	0.85308	0	5.81599	2.79029
Habenaria_arenaria	1.90309	1.85126	0.372756	0.134267	0.636939	0.75586	0	5.53062	2.18469
Habenaria_clavata	1.20412	1.17609	0.305856	0.159028	0.788855	0.801294	0	5.27482	1.6902
Habenaria_dives	2.06819	2.02531	0.323733	0.165567	0.827089	0.459877	0	5.37808	2.54777
Habenaria_dregeana	1.32222	1.32222	0.316667	0.167389	0.778514	0.506409	0	5.03427	1.86332
Habenaria_epipactidea	1.6721	1.62325	0.304644	0.160906	0.772119	0.570737	0	5.44297	2.13672
Habenaria_filicornis	1.74819	1.69897	0.307256	0.163661	0.803954	0.602018	0	5.39568	2.21748
Habenaria_galpinii	1.38021	1.30103	0.278256	0.164333	0.651375	0.578477	0	4.85015	1.75587
Habenaria_humilior	1.63347	1.59106	0.305778	0.160933	0.736459	0.583272	0	5.20172	2.08279
Habenaria_kraenzliniana	1.30103	1.30103	0.291644	0.155967	0.616575	0.496109	0	4.19408	1.83885
Habenaria_laevigata	1.53148	1.51851	0.329033	0.161311	0.686906	0.521282	0	5.28706	2.05308
Habenaria_lithophila	1.68124	1.68124	0.331733	0.157422	0.988473	0.972313	0	5.55354	2.18469
Habenaria_malacophylla	1.23045	1.14613	0.326933	0.157628	0.900862	0.875511	0	5.49776	1.61278
Habenaria_pseudociliosa	1.30103	1.30103	0.313356	0.162394	0.75639	0.49861	0	4.94627	1.88649
Habenaria_schimperiana	1.47712	1.4624	0.301211	0.158261	0.766926	0.407239	0	4.99972	2.03743
Haemanthus_albiflos	2.4624	2.45637	0.3649	0.145844	0.722712	1.00476	0	5.58899	2.84073
Haemanthus_amarylloides	1.34242	1.34242	0.3394	0.101167	0.524408	0.396298	0	4.03608	1.90849
Haemanthus_barkerae	1.41497	1.38021	0.349322	0.108289	0.306436	0.293413	0	3.82843	1.78533
Haemanthus_canaliculatus	1.32222	1.32222	0.381522	0.10515	0.0445929	0.128322	0	2.54881	1.86332
Haemanthus_carneus	1.39794	1.17609	0.362967	0.142494	0.0160899	0.00927876	0	1.05862	1.23045
Haemanthus_coccineus	2.99388	2.97451	0.374689	0.107883	0.613289	0.815967	0	5.51874	3.25261
Haemanthus_crispus	1.66276	1.66276	0.340144	0.100917	0.617821	0.432117	0	4.46257	2.20683
Haemanthus_deformis	1.47712	1.47712	0.328756	0.1705	0.327171	0.226272	0	3.97655	2.05308
Haemanthus_pumilio	1.17609	1.11394	0.376389	0.104983	0.108464	0.0556104	0	2.61687	1.6902
Haemanthus_sanguineus	2.95809	2.95085	0.377522	0.110044	0.327895	0.773352	0	5.145	3.25455
Haemanthus_unifoliatus	1.27875	1.27875	0.329922	0.0983278	0.357965	0.154935	0	3.98632	1.86332
Halleria_lucida	3.03862	3.02776	0.356711	0.137983	0.980861	1.13429	0	5.94746	3.38039
Haplocarpha_lanata	2.22272	2.20952	0.379511	0.1048	0.165215	0.331653	0	4.31263	2.56703
Haplocarpha_lyrata	1.69897	1.69897	0.372922	0.139439	0.370276	0.710417	0	5.2135	2.09691
Haplocarpha_nervosa	1.30103	1.30103	0.351256	0.147506	0.507825	0.723979	0	4.84189	1.88649
Haplocarpha_scaposa	2.17026	2.15534	0.309944	0.159811	0.904733	0.816124	0	5.56365	2.70329
Harpagophytum_procumbens	1.77815	1.51851	0.304678	0.134311	0.780091	0.876003	0	5.59703	2.06819
Harpochloa_falx	2.13354	2.1271	0.323833	0.156811	0.971592	0.864979	0	5.70769	2.6637
Hartmanthus_pergamentaceus	1.30103	1.30103	0.313889	0.0937611	0.144835	0.0846299	0	2.71281	1.75587
Harveya_bolusii	1.65321	1.61278	0.376133	0.114411	0.326512	0.8937	0	4.93679	2.02119
Harveya_capensis	2.32428	2.3075	0.378422	0.11415	0.235225	0.80514	0	5.08016	2.68215
Harveya_huttonii	1.39794	1.38021	0.337533	0.149456	0.900641	0.896987	0	5.54929	1.92942
Harveya_pauciflora	1.91381	1.88649	0.378078	0.106117	0.190202	0.849577	0	4.70202	2.08279
Harveya_speciosa	1.96848	1.94448	0.3453	0.155067	0.68932	0.671963	0	5.56954	2.32015
Harveya_squamosa	1.80618	1.79934	0.371478	0.103139	0.515846	0.429484	0	4.71245	2.25768
Harveya_stenosiphon	1.75587	1.6721	0.376922	0.121794	0.0526359	0.524757	0	3.47463	2.06819
Haworthia_attenuata	1.34242	1.30103	0.366833	0.147711	0.659888	0.81798	0	4.55022	1.83885
Haworthia_bayeri	1.20412	1.07918	0.372756	0.1256	0.0970913	0.286688	0	3.215	1.61278
Haworthia_chloracantha	1.41497	1.30103	0.378544	0.121889	0.0922162	0.192232	0	3.62941	1.83885
Haworthia_cooperi	1.91381	1.82607	0.371133	0.139622	0.309165	0.713902	0	5.25314	2.33646
Haworthia_emelyae	1.36173	1.04139	0.372433	0.120378	0.19345	0.529923	0	3.88447	1.51851
Haworthia_floribunda	1.30103	1.04139	0.379578	0.115506	0.132734	0.286904	0	3.28055	1.39794
Haworthia_herbacea	1.65321	1.63347	0.375611	0.109389	0.133814	0.163984	0	3.17308	2.02119
Haworthia_mirabilis	2.16137	1.86923	0.377922	0.112972	0.357363	0.46486	0	4.72843	2.29447
Haworthia_truncata	1.27875	1.27875	0.372867	0.121411	0.118467	0.230055	0	3.35347	1.86332
Haworthiopsis_limifolia	1.77815	1.51851	0.296644	0.174172	0.65732	0.444981	0	4.87613	2.06819
Hebenstretia_comosa	1.43136	1.41497	0.305222	0.163172	0.836923	0.730921	0	5.50436	1.94939
Hebenstretia_cordata	1.98677	1.98677	0.374222	0.109317	0.48962	0.990232	0	5.48795	2.40312
Heeria_argentea	2.36173	2.36173	0.3708	0.105806	0.491332	0.230162	0	5.0575	2.77887
Helichrysum_acutatum	1.89209	1.85126	0.307611	0.166822	0.898231	0.622313	0	5.46636	2.36736
Helichrysum_cochleariforme	1.75587	1.74819	0.375011	0.107883	0.491882	0.675765	0	5.23029	2.18469
Heliophila_linearis	1.5563	1.54407	0.380267	0.1253	0.201637	0.86913	0	4.85384	1.90849
Hermannia_procumbens	1.25527	1.25527	0.3754	0.10415	0.124247	0.307467	0	3.87471	1.6902
Hesperantha_vaginata	1.4624	1.4624	0.349211	0.107289	0.0892216	0.184478	0	2.99769	1.83885
Hessea_cinnamomea	1.70757	1.65321	0.374256	0.106272	0.692538	0.832027	0	5.54813	1.86332
Heterorhachis_aculeata	1.44716	1.43136	0.360044	0.106594	0.540231	0.487843	0	5.11188	1.83885
Holothrix_pilosa	1.20412	1.20412	0.376289	0.130722	0.148422	0.661794	0	3.95052	1.65321
Holothrix_randii	1.77815	1.73239	0.291178	0.154972	0.42825	0.318544	0	4.36459	2.24797
Hyobanche_robusta	1.65321	1.63347	0.377589	0.136367	0.178583	0.684712	0	4.36805	2.05308
Ifloga_ambigua	1.91908	1.88649	0.374811	0.103628	0.388016	0.350887	0	4.5595	2.31175
Ifloga_repens	1.66276	1.66276	0.379767	0.112106	0.409936	0.657423	0	4.51886	2.08279
Impatiens_sylvicola	1.63347	1.57978	0.270978	0.169344	0.326249	0.282163	0	4.22409	1.83885
Indigofera_adenoides	1.30103	1.27875	0.2747	0.163789	0.654169	0.701502	0	5.12846	1.75587
Indigofera_amoena	1.6721	1.6721	0.357911	0.1043	0.41862	0.26856	0	4.21059	2.21748
Indigofera_hispida	1.20412	1.20412	0.377633	0.133461	0.0449532	0.320897	0	2.98869	1.61278
Isoglossa_cooperi	1.38021	1.32222	0.332978	0.169222	0.689254	0.527031	0	5.1591	1.86332
Isoglossa_woodii	1.96848	1.95424	0.327833	0.172856	0.554596	0.513304	0	5.22978	2.32015
Isolepis_angelica	1.20412	1.11394	0.357033	0.128144	0.304241	0.761722	0	4.57465	1.6902
Isolepis_hystrix	1.44716	1.41497	0.371156	0.10915	0.489314	0.837946	0	5.64034	1.94939
Itasina_filifolia	1.64345	1.63347	0.377522	0.108011	0.295301	0.755801	0	4.86876	2.21748
Ixia_dubia	2.4133	2.38561	0.377956	0.10365	0.288678	0.270963	0	5.46532	2.72016
Ixia_flexuosa	1.64345	1.64345	0.380767	0.109244	0.196588	0.539069	0	4.09887	2.13672
Ixia_maculata	1.53148	1.51851	0.371756	0.102344	0.217755	0.225164	0	3.74549	1.86332
Ixia_monadelpha	1.79239	1.78533	0.376522	0.1026	0.193622	0.0369118	0	2.55957	1.11394
Ixia_versicolor	1.6902	1.63347	0.378967	0.104794	0.0277969	0.00526095	0	1.1786	1.23045
Jamesbrittenia_albomarginata	1.66276	1.65321	0.384356	0.110239	0.16592	0.428067	0	3.75847	2.00432
Jamesbrittenia_aspalathoides	1.38021	1.38021	0.374811	0.127172	0.118842	0.461129	0	4.03108	1.86332
Jasminum_angulare	1.64345	1.63347	0.365867	0.144728	0.741183	0.988914	0	5.70938	2.14922
Jasminum_glaucum	1.30103	1.30103	0.360978	0.105744	0.472432	0.311322	0	4.30724	1.78533
Jatropha_capensis	1.64345	1.60206	0.369889	0.142767	0.250457	0.616266	0	5.17966	2.14922
Jatropha_zeyheri	1.32222	1.32222	0.276811	0.161383	0.604137	0.859396	0	5.26444	1.88649
Jordaaniella_cuprea	1.27875	1.25527	0.329178	0.0953333	0.468465	0.277219	0	4.0643	1.81291
Jordaaniella_dubia	2.33041	2.30963	0.375511	0.104522	0.463191	0.644499	0	4.79289	2.61172
Jubaeopsis_caffra	1.27875	1.25527	0.347544	0.166606	0.0386483	0.048473	0	1.97881	1.5682
Juncus_capensis	1.62325	1.57978	0.374767	0.1104	0.588265	0.886242	0	5.40295	2.02119
Juncus_cephalotes	1.32222	1.07918	0.360289	0.110383	0.769264	0.892599	0	5.14883	1.51851
Justicia_anagalloides	1.96848	1.95904	0.286211	0.161633	0.581982	0.692049	0	5.26469	2.47276
Justicia_andromeda	1.4624	1.4624	0.326256	0.165078	0.432592	0.412241	0	4.14628	1.92942
Kalanchoe_lanceolata	1.36173	1.36173	0.276944	0.164022	0.541497	0.719646	0	4.99348	1.92942
Kalanchoe_rotundifolia	2.47276	2.45788	0.3253	0.156406	1.01403	0.88367	0	5.91304	2.96988
Kanahia_laniflora	1.23045	1.23045	0.257978	0.173183	0.438097	0.384786	0	4.5275	1.6902
Karomia_speciosa	1.66276	1.66276	0.281978	0.172983	0.865024	0.496926	0	5.28191	2.13672
Kedrostis_capensis	1.34242	1.34242	0.366722	0.115472	0.842012	0.802095	0	5.26142	1.90849
Keetia_gueinzii	1.83251	1.74819	0.308933	0.171511	0.949578	0.471764	0	5.2644	2.23805
Kewa_salsoloides	1.99123	1.97772	0.350456	0.113856	0.818591	0.930767	0	5.71939	2.54283
Khadia_acutipetala	1.75587	1.716	0.289967	0.153072	0.248834	0.276342	0	3.90404	2.08279
Kigelia_africana	2.39094	2.37475	0.298289	0.16595	1.0797	1.16503	0	6.08878	2.83315
Kiggelaria_africana	3.06781	3.05729	0.366511	0.118133	0.962033	1.04146	0	5.90501	3.22557
Kirkia_acuminata	1.53148	1.51851	0.262322	0.168183	0.556929	0.652886	0	4.98213	2.03743
Kirkia_wilmsii	1.5563	1.54407	0.276711	0.169206	0.569284	0.576476	0	4.89148	2.09691
Klattia_stokoei	1.38021	1.38021	0.380778	0.105172	0.0627911	0.0313827	0	2.19935	1.5682
Kniphofia_buchananii	1.44716	1.44716	0.328056	0.168161	0.167697	0.231729	0	3.58555	1.90849
Kniphofia_caulescens	1.60206	1.59106	0.336778	0.158178	0.420086	0.408944	0	4.49943	2.02119
Kniphofia_ensifolia	1.27875	1.27875	0.297367	0.154222	0.815509	0.677544	0	4.94989	1.81291
Kniphofia_typhoides	1.32222	1.25527	0.293144	0.158483	0.150799	0.273426	0	3.64258	1.83885
Kogelbergia_verticillata	1.51851	1.50515	0.378389	0.108022	0.196929	0.433724	0	4.77673	1.90849
Kohautia_amatymbica	2.33244	2.33244	0.304789	0.161067	0.826297	0.689509	0	5.6044	2.83822
Kraussia_floribunda	2.02119	2	0.304744	0.176411	0.770153	0.450711	0	5.43514	2.45484
Kumara_plicatilis	2.18184	2.18184	0.376389	0.105222	0.120638	0.258196	0	3.72666	2.33646
Lachenalia_aurioliae	1.6721	1.6721	0.365	0.112056	0.554823	0.613079	0	5.04849	2.20683
Lachenalia_capensis	1.43136	1.41497	0.379633	0.102289	0.0559597	0.0353663	0	2.08169	1.86332
Lachenalia_cernua	1.39794	1.39794	0.376744	0.106056	0.162342	0.0510274	0	2.71881	1.39794
Lachenalia_contaminata	1.88649	1.88649	0.375567	0.105233	0.391394	0.418109	0	4.36362	2.28556
Lachenalia_corymbosa	1.81291	1.80618	0.377922	0.104678	0.157734	0.111356	0	3.47958	1.96848
Lachenalia_peersii	2.35984	2.33244	0.3819	0.106028	0.0400634	0.175736	0	3.23677	2.25768
Lachenalia_sessiliflora	1.23045	1.23045	0.381578	0.11625	0.269204	0.442075	0	4.3232	1.6902
Lachnaea_aurea	1.74819	1.74036	0.3847	0.109611	0.0993716	0.145663	0	3.14114	2.08279
Lachnaea_axillaris	1.68124	1.68124	0.380767	0.1168	0.331995	0.597542	0	5.14683	2.08279
Lachnaea_burchellii	1.74819	1.74036	0.375967	0.124872	0.115562	0.518996	0	4.42466	2.00432
Lachnaea_capitata	2.23805	2.2014	0.378744	0.105139	0.326498	0.326982	0	5.28466	2.42325
Lachnaea_densiflora	2.25768	2.24797	0.380589	0.105344	0.220123	0.361427	0	5.26909	2.33646
Lachnaea_diosmoides	2.16137	2.15836	0.376189	0.125472	0.0508304	0.415609	0	5.12773	2.44871
Lachnaea_filicaulis	1.38021	1.38021	0.3827	0.108617	0.123387	0.305826	0	3.53698	1.72428
Lachnaea_grandiflora	2.48855	2.48572	0.377833	0.103267	0.291917	0.368216	0	4.52893	2.57634
Lachnaea_greytonensis	1.25527	1.04139	0.378178	0.109172	0.0111371	0.0308311	0	0.751741	1.23045
Lachnaea_uniflora	1.60206	1.5682	0.374378	0.104672	0.206327	0.367728	0	4.91412	1.83885
Lachnospermum_fasciculatum	1.4624	1.4624	0.370556	0.104728	0.433588	0.351767	0	4.37851	1.98677
Laggera_crispata	1.6721	1.6721	0.304578	0.165967	0.812026	0.610101	0	5.1765	2.1959
Lampranthu_fugitans	1.41497	1.32222	0.3477	0.166122	0.188897	0.218834	0	3.46358	1.81291
Lampranthus_bicolor	2.5172	2.51055	0.380678	0.104872	0.232598	0.350543	0	4.37176	2.64444
Lampranthus_ceriseus	1.90309	1.89763	0.383111	0.113417	0.163743	0.461328	0	3.79484	2.22789
Lampranthus_coccineus	1.38021	1.38021	0.370867	0.102494	0.302081	0.111072	0	3.75779	1.65321
Lampranthus_debilis	1.81291	1.81291	0.376156	0.105522	0.353874	0.421958	0	4.21657	2.29447
Lampranthus_fergusoniae	1.79239	1.78533	0.382367	0.116333	0.235945	0.640697	0	4.01918	2.18469
Lampranthus_filicaulis	2.04139	2.01703	0.376856	0.103233	0.223343	0.167144	0	3.7857	2.14922
Lampranthus_glaucus	1.97313	1.97313	0.369878	0.103972	0.5357	0.21824	0	4.35905	2.1959
Lampranthus_glomeratus	1.91908	1.91381	0.380678	0.104206	0.202609	0.330567	0	3.83344	2.29447
Lampranthus_leptaleon	1.74036	1.74036	0.374378	0.104206	0.218071	0.234798	0	3.8982	2.16137
Lampranthus_pauciflorus	1.53148	1.53148	0.379522	0.12375	0.0687706	0.33375	0	3.56173	1.83885
Lampranthus_peacockiae	1.43136	1.43136	0.3734	0.104144	0.201531	0.296146	0	3.99187	1.92942
Lampranthus_scaber	1.43136	1.41497	0.3743	0.104589	0.296859	0.273896	0	4.49413	1.90849
Lampranthus_stenopetalus	1.50515	1.50515	0.373767	0.102994	0.324626	0.127828	0	3.69207	1.78533
Lampranthus_vernalis	1.65321	1.57978	0.367233	0.100172	0.201626	0.167826	0	3.57455	2.03743
Lanaria_lanata	2.7767	2.76343	0.379956	0.112222	0.227852	0.755315	0	4.79757	2.98632
Lannea_discolor	1.98227	1.98227	0.279478	0.159689	0.481196	0.70802	0	5.19822	2.47276
Lantana_rugosa	2.50651	2.48572	0.311711	0.15775	1.04571	0.952754	0	5.9673	3.00389
Lapeirousia_anceps	2.17319	2.16435	0.371789	0.1034	0.512015	0.321342	0	4.66583	2.56229
Lapeirousia_arenicola	1.44716	1.44716	0.3369	0.102056	0.524103	0.83254	0	5.28562	1.98677
Lasiospermum_bipinnatum	1.44716	1.44716	0.356478	0.139283	0.625952	0.93225	0	5.27653	2.02119
Launaea_sarmentosa	1.66276	1.64345	0.336011	0.169128	0.846529	0.831614	0	5.41858	2.08279
Lauridia_reticulata	1.20412	1.20412	0.374578	0.140533	0.19358	0.349796	0	3.93055	1.72428
Laurophyllus_capensis	2.4609	2.44871	0.378567	0.117583	0.18651	0.751179	0	4.53857	2.67486
Lebeckia_gracilis	1.5682	1.5563	0.378822	0.126056	0.148166	0.521256	0	4.13009	1.83885
Lebeckia_pauciflora	1.44716	1.41497	0.373967	0.110628	0.442157	0.634676	0	4.78067	1.81291
Lebeckia_plukenetiana	1.20412	1.11394	0.374078	0.104156	0.219665	0.278282	0	3.45778	1.6902
Lebeckia_sepiaria	1.43136	1.43136	0.367711	0.107428	0.506676	0.486442	0	4.77979	1.96848
Ledebouria_apertiflora	1.53148	1.51851	0.325167	0.134044	1.07768	1.04899	0	5.92461	2.09691
Ledebouria_asperifolia	1.89763	1.85733	0.304067	0.168517	0.912563	0.676954	0	5.58643	2.40993
Ledebouria_galpinii	1.20412	1.17609	0.2837	0.170861	0.116683	0.050959	0	2.72128	1.4624
Leersi_ hexandra	1.30103	1.30103	0.2967	0.167122	0.767777	0.773337	0	5.286	1.88649
Leidesia_procumbens	1.43136	1.43136	0.3707	0.114356	0.878149	1.08453	0	5.64255	1.81291
Leipoldtia_schultzei	1.95904	1.95424	0.3642	0.1106	0.726964	0.745709	0	5.35005	2.51188
Lemna_minor	1.50515	1.50515	0.348778	0.13215	0.990819	1.13205	0	5.76918	2.03743
Leonotis_leonurus	3.1284	3.10721	0.370178	0.122183	0.767111	1.1129	0	5.89538	3.31069
Leonotis_nepetifolia	2.20683	2.19866	0.314811	0.144394	1.07656	1.14717	0	5.90408	2.68574
Lepisorus_schraderi	1.49136	1.47712	0.358022	0.138467	0.930557	0.949659	0	5.53899	2.02119
Lessertia_annularis	1.20412	1.20412	0.364267	0.122244	0.67586	0.751968	0	5.26382	1.65321
Lessertia_canescens	1.60206	1.60206	0.3809	0.109244	0.287128	0.661236	0	4.38166	1.96848
Lessertia_capensis	1.4624	1.4624	0.377856	0.1024	0.137242	0.134546	0	3.29404	1.75587
Leucadendro_floridum	1.74036	1.72428	0.378333	0.102478	0.10413	0.0642804	0	3.1265	1.6902
Leucadendron_album	1.95904	1.94448	0.3714	0.123506	0.120628	0.473615	0	4.21373	2.17319
Leucadendron_arcuatum	2.2014	2.19866	0.366333	0.107022	0.277769	0.199065	0	4.19342	2.52244
Leucadendron_argenteum	2.80889	2.7839	0.377456	0.10275	0.0766533	0.170243	0	4.62774	2.36736
Leucadendron_barkerae	1.39794	1.39794	0.372244	0.114456	0.111006	0.520493	0	3.56363	1.86332
Leucadendron_burchellii	1.20412	1.11394	0.377933	0.109011	0.0355328	0.0812563	0	2.10608	1.4624
Leucadendron_chamelaea	1.61278	1.61278	0.369478	0.107694	0.292973	0.0952728	0	4.72906	2.00432
Leucadendron_concavum	1.44716	1.44716	0.3573	0.105744	0.0162663	0.0141291	0	0.880013	1.32222
Leucadendron_conicum	2.2833	2.26482	0.376622	0.125067	0.048991	0.421871	0	4.61185	2.48996
Leucadendron_daphnoides	1.76343	1.74036	0.373678	0.106617	0.0996834	0.0563886	0	4.11477	1.90849
Leucadendron_dregei	1.90309	1.85126	0.369989	0.122978	0.0409371	0.35072	0	4.47672	1.92942
Leucadendron_elimense	2.04139	2.03743	0.383078	0.109133	0.226621	0.223988	0	4.03637	2.31175
Leucadendron_lanigerum	1.44716	1.44716	0.370289	0.107483	0.404328	0.27624	0	4.90434	1.81291
Leucadendron_laxum	2.02119	2.01284	0.384444	0.109639	0.0664326	0.128866	0	3.9589	2.24797
Leucadendron_levisanus	2.42975	2.40993	0.377322	0.102811	0.117639	0.051199	0	3.95114	2.27646
Leucadendron_loranthifolium	1.74036	1.73239	0.359011	0.105567	0.337148	0.273645	0	4.10691	2.17319
Leucadendron_macowanii	1.70757	1.69897	0.379667	0.102483	0.082925	0.0159463	0	2.26885	1.4624
Leucadendron_modestum	2.14922	2.13988	0.3841	0.109944	0.131937	0.273355	0	3.53543	2.32838
Leucadendron_nervosum	1.34242	1.32222	0.378344	0.108461	0.144596	0.262159	0	2.8837	1.51851
Leucadendron_orientale	1.39794	1.39794	0.376533	0.138172	0.0260747	0.294527	0	3.47698	1.4624
Leucadendron_pubibracteolatum	1.68124	1.6721	0.3741	0.126622	0.165225	0.419594	0	4.64801	1.98677
Leucadendron_remotum	1.23045	1.23045	0.348278	0.105939	0.0688908	0.0337863	0	2.13548	1.72428
Leucadendron_sessile	2.29003	2.27416	0.378256	0.108856	0.123733	0.8917	0	4.56662	2.29447
Leucadendron_stellare	1.64345	1.63347	0.371078	0.105794	0.275847	0.215656	0	4.67343	1.96848
Leucadendron_stelligerum	1.66276	1.65321	0.3856	0.109911	0.0197343	0.0581037	0	1.79384	1.81291
Leucadendron_teretifolium	2.25527	2.24797	0.378478	0.112511	0.256484	0.579747	0	4.35827	2.44871
Leucadendron_thymifolium	1.70757	1.69897	0.374433	0.103222	0.0787996	0.0920266	0	2.71278	1.81291
Leucadendron_tinctum	2.28103	2.26007	0.378278	0.113283	0.342408	0.617482	0	4.64566	2.42325
Leucadendron_verticillatum	1.65321	1.64345	0.375233	0.104439	0.0110774	0.0298198	0	2.07289	1.51851
Leucoptera_nodosa	1.61278	1.53148	0.370611	0.104689	0.34595	0.390961	0	5.00673	2.06819
Leucosidea_sericea	2.67394	2.65706	0.325556	0.15805	0.896847	0.698221	0	5.59759	3.06183
Leucospermum_catherinae	1.4624	1.4624	0.364189	0.106444	0.250832	0.119719	0	4.07812	1.86332
Leucospermum_cordifolium	2.78319	2.76193	0.3807	0.107661	0.243962	0.422042	0	5.72182	2.95279
Leucospermum_glabrum	1.72428	1.70757	0.376967	0.125106	0.0302009	0.302985	0	3.8479	1.81291
Leucospermum_gracile	2.2014	2.19866	0.382133	0.107339	0.0376884	0.167737	0	2.87332	2.11059
Leucospermum_grandiflorum	1.74036	1.73239	0.373033	0.106928	0.128962	0.499226	0	5.49333	2.02119
Leucospermum_gueinzii	1.79239	1.77815	0.378244	0.105083	0.0475827	0.0472875	0	2.02102	1.72428
Leucospermum_heterophyllum	2.11394	2.08636	0.3847	0.110172	0.0738635	0.108873	0	3.50326	2.26717
Leucospermum_muirii	1.50515	1.47712	0.380078	0.119883	0.0240035	0.175514	0	3.67129	1.83885
Leucospermum_pluridens	1.716	1.6902	0.374356	0.120344	0.00803068	0.127816	0	2.49784	1.6902
Leucospermum_royenifolium	1.63347	1.63347	0.3747	0.127556	0.0726613	0.262755	0	3.31585	2.09691
Leucospermum_tottum	1.63347	1.63347	0.373256	0.106317	0.329812	0.171897	0	3.71614	1.98677
Leucospermum_truncatulum	2.19312	2.18752	0.382867	0.108189	0.160103	0.241844	0	3.41144	2.43616
Leucospermum_vestitum	1.38021	1.38021	0.365678	0.105417	0.381175	0.212273	0	3.98933	1.90849
Leucospermum_winteri	1.27875	1.23045	0.377433	0.118944	0.0124977	0.0727569	0	1.75879	1.39794
Leysera_gnaphalodes	2.29226	2.25768	0.367922	0.110844	0.705832	0.910881	0	5.61252	2.76418
Leysera_tenella	1.72428	1.65321	0.350111	0.109539	0.806356	0.825562	0	5.44616	2.22789
Lichtensteinia_lacera	2.31387	2.31175	0.378589	0.10395	0.163111	0.220068	0	3.82697	2.54777
Lichtensteinia_latifolia	1.90849	1.90309	0.378944	0.116133	0.240658	0.619442	0	4.55452	2.34439
Lichtensteinia_obscura	1.75587	1.73239	0.373511	0.104444	0.505181	0.306539	0	4.57806	2.1959
Lidbeckia_pectinata	1.36173	1.23045	0.368733	0.1065	0.256699	0.29625	0	4.26729	1.78533
Limonium_anthericoides	1.23045	1.20412	0.384644	0.109506	0.160491	0.282809	0	3.29594	1.72428
Limonium_capense	1.30103	1.30103	0.365833	0.0997	0.0734131	0.077602	0	2.56927	1.75587
Limonium_kraussianum	1.6721	1.66276	0.383289	0.110311	0.288904	0.431297	0	3.96	2.17319
Limonium_longifolium	1.51851	1.51851	0.365467	0.10515	0.440232	0.386971	0	4.52302	2.00432
Limonium_peregrinum	2.10037	2.09342	0.369911	0.101317	0.338519	0.188284	0	4.08333	2.43616
Limonium_scabrum	2.49136	2.4843	0.380489	0.116589	0.231774	0.911968	0	5.26956	2.77597
Lindernia_parviflora	1.38021	1.36173	0.357144	0.141161	0.96794	1.1075	0	5.90055	1.83885
Linum_africanum	2.40824	2.40654	0.377756	0.117817	0.31114	0.911149	0	5.43779	2.82543
Linum_thunbergii	1.93952	1.91381	0.341278	0.1462	1.00157	1.12682	0	5.73389	2.45484
Liparia_angustifolia	1.23045	1.20412	0.380978	0.105772	0.183017	0.378497	0	3.89368	1.61278
Liparia_hirsuta	2.28103	2.27416	0.376767	0.126383	0.05019	0.346343	0	4.21605	2.38917
Liparia_laevigata	1.20412	1.14613	0.377278	0.102339	0.185075	0.0690623	0	2.32442	1.32222
Liparia_myrtifolia	1.49136	1.4624	0.377711	0.108217	0.185714	0.655738	0	4.20887	1.92942
Liparia_parva	2.12385	2.12385	0.380244	0.10225	0.0687361	0.0548251	0	2.21605	2.09691
Liparia_vestita	2.16137	2.15836	0.381144	0.106022	0.119835	0.225837	0	3.60425	2.41664
Liparis_bowkeri	1.6721	1.63347	0.311544	0.162633	0.968183	0.66445	0	5.52496	2.09691
Liparis_capensis	1.5682	1.54407	0.378578	0.111717	0.260125	0.791118	0	5.19117	2.03743
Lippia_javanica	2.51322	2.51188	0.309067	0.161506	1.01598	0.795739	0	5.72129	3.02572
Listia_heterophylla	1.23045	1.23045	0.288989	0.154194	0.792195	0.799869	0	5.44453	1.78533
Lithops_herrei	1.20412	1.20412	0.315967	0.0925611	0.19913	0.199258	0	3.35616	1.78533
Lithops_lesliei	1.4624	1.4624	0.292189	0.155956	0.298638	0.325692	0	3.98195	2.05308
Lithospermum_papillosum	1.30103	1.27875	0.355356	0.142556	0.715548	0.845821	0	5.49649	1.86332
Lithospermum_scabrum	1.20412	1.17609	0.352456	0.131161	0.597722	0.783342	0	5.10815	1.72428
Litogyne_gariepina	1.53148	1.53148	0.271622	0.165728	0.807483	0.938167	0	5.7436	2.09691
Lobelia_anceps	2.45939	2.44716	0.371867	0.126456	0.750468	1.12517	0	5.81492	2.83315
Lobelia_capillifolia	1.51851	1.47712	0.3792	0.115967	0.344308	0.573818	0	4.7641	1.94939
Lobelia_valida	1.25527	1.23045	0.382233	0.115589	0.0618466	0.221532	0	2.95865	1.61278
Lobostemon_argenteus	1.82607	1.78533	0.375567	0.108639	0.466102	0.707356	0	5.53334	2.18469
Lobostemon_belliformis	1.75587	1.74036	0.380433	0.121356	0.139108	0.355892	0	3.96696	1.86332
Lobostemon_capitatus	1.39794	1.36173	0.370611	0.108994	0.497278	0.875365	0	5.31387	1.83885
Lobostemon_echioides	1.83251	1.79934	0.369867	0.118067	0.730153	0.755774	0	5.54522	2.26717
Lobostemon_fruticosus	2.57054	2.55388	0.376167	0.110117	0.289246	0.708227	0	5.57474	2.84819
Lobostemon_sanguineus	1.69897	1.69897	0.383411	0.111656	0.087369	0.257494	0	2.58014	1.72428
Lopholaena_coriifolia	2.26245	2.25042	0.286411	0.157017	0.470497	0.58757	0	5.16026	2.63246
Lopholaena_segmentata	1.20412	1.20412	0.317889	0.168267	0.729697	0.51159	0	5.14794	1.61278
Lotononis_dahlgrenii	1.30103	1.30103	0.373911	0.119972	0.0629317	0.222837	0	3.19648	1.51851
Lotononis_filiformis	1.716	1.70757	0.375811	0.123572	0.0505373	0.181314	0	3.09244	1.86332
Lotononis_prostrata	1.44716	1.41497	0.375622	0.104089	0.228124	0.201058	0	3.65325	1.83885
Loudetia_flavida	1.20412	1.14613	0.281011	0.162467	0.447157	0.635977	0	4.71169	1.6902
Loudetia_simplex	1.47712	1.43136	0.293544	0.159811	0.764737	0.668385	0	5.39625	2.02119
Ludwigia_octovalvis	1.94448	1.9345	0.318422	0.166939	1.02855	1.15455	0	5.91985	2.4609
Lycium_afrum	2.0607	2.04139	0.376067	0.104839	0.362223	0.35904	0	5.25845	2.42975
Lycium_cinereum	2.00432	1.99564	0.350733	0.128872	0.926384	0.958238	0	6.03111	2.56229
Lycium_ferocissimum	2.4609	2.4456	0.3748	0.114144	0.46892	0.940658	0	5.62734	2.81757
Lycium_horridum	1.74819	1.74819	0.355067	0.12985	0.624653	0.847241	0	5.39039	2.28556
Lycopodium_clavatum	1.99123	1.97313	0.3312	0.149544	1.04386	1.05946	0	5.75786	2.42975
Lydenburgia_cassinoides	1.20412	1.20412	0.276744	0.167061	0.236961	0.118402	0	3.34626	1.78533
Lyperia_lychnidea	1.82607	1.81954	0.376111	0.103233	0.361603	0.350065	0	5.04082	2.13672
Lyperia_tristis	1.97313	1.95424	0.367689	0.106939	0.731821	0.759033	0	5.26448	2.44871
Machairophyllum_albidum	1.94448	1.9345	0.375456	0.12405	0.0971502	0.587147	0	4.26883	2.25768
Machairophyllum_bijliae	1.4624	1.4624	0.372389	0.129733	0.169397	0.447575	0	4.03346	1.92942
Mackaya_bella	2.233	2.1959	0.311211	0.154578	1.03497	1.14616	0	5.84126	2.57634
Macrostylis_cassiopoides	1.25527	1.20412	0.366178	0.105511	0.576659	0.516242	0	4.81423	1.75587
Macrostylis_villosa	2.10037	2.09691	0.377144	0.102778	0.25497	0.10617	0	4.74652	2.32015
Maerua_parvifolia	1.51851	1.50515	0.269522	0.172667	0.614916	0.499096	0	4.85905	2.06819
Maerua_racemulosa	1.39794	1.38021	0.364833	0.138972	0.738119	0.995071	0	5.43608	1.81291
Maesa_lanceolata	2.0086	2	0.3155	0.170194	0.911573	0.484992	0	5.58225	2.44248
Mairia_coriacea	1.93952	1.93952	0.381733	0.106417	0.160975	0.311716	0	3.90606	2.29447
Mairia_crenata	1.95424	1.93952	0.377278	0.114089	0.298723	0.744677	0	4.49446	2.32838
Malephora_lutea	1.92428	1.91381	0.372233	0.125767	0.421084	0.840974	0	5.08581	2.47857
Malephora_purpureocrocea	1.70757	1.66276	0.346322	0.1027	0.734355	0.529763	0	4.92031	2.22789
Malephora_thunbergii	1.20412	1.20412	0.372222	0.121233	0.315438	0.831706	0	4.74521	1.75587
Malephora_uitenhagensis	1.43136	1.41497	0.373733	0.136878	0.280694	0.699588	0	4.67877	1.94939
Manilkara_mochisia	1.51851	1.51851	0.269611	0.173833	0.689988	0.454734	0	4.61489	2.06819
Marasmodes_duemmeri	1.23045	1.23045	0.375044	0.104267	0.0336734	0.0667654	0	2.0529	1.32222
Massonia_bifolia	1.83885	1.83885	0.345678	0.103372	0.596275	0.412884	0	4.78301	2.33646
Massonia_depressa	2.33244	2.32634	0.358456	0.1098	0.722993	0.769949	0	5.60562	2.82802
Massonia_jasminiflora	1.32222	1.20412	0.348078	0.137128	0.71553	0.942748	0	5.19899	1.6902
Massonia_pustulata	1.49136	1.47712	0.381933	0.113833	0.241859	0.679223	0	4.43469	1.98677
Mastersiella_digitata	1.88081	1.86923	0.380644	0.104761	0.1362	0.33544	0	3.63298	2.25768
Mastersiella_purpurea	1.30103	1.30103	0.375711	0.124261	0.172483	0.310867	0	3.85603	1.75587
Maurocenia_frangula	2.1038	2.1038	0.377411	0.102556	0.347641	0.244186	0	4.9795	2.42325
Maytenus_lucida	1.59106	1.57978	0.380144	0.103933	0.362122	0.363628	0	4.03805	1.96848
Maytenus_undata	2.25768	2.24055	0.303367	0.158861	1.04241	0.853124	0	5.81599	2.78176
Melasphaerula_graminea	2.42813	2.42325	0.369711	0.106839	0.594238	0.722282	0	5.31288	2.87448
Melianthus_comosus	2.20952	2.20683	0.357444	0.127161	0.716589	0.947223	0	5.87562	2.74896
Melianthus_major	2.52504	2.51322	0.372178	0.110017	0.506437	0.900038	0	5.75547	2.85552
Melianthus_villosus	1.27875	1.27875	0.323878	0.163256	0.218184	0.217028	0	3.18193	1.61278
Melica_racemosa	1.49136	1.49136	0.363967	0.13955	0.593474	0.684254	0	5.0769	2.05308
Melinis_nerviglumis	1.94939	1.89209	0.309056	0.156239	0.930173	0.828246	0	5.89331	2.42975
Merciera_azurea	1.93952	1.9345	0.381211	0.107433	0.132325	0.305668	0	4.60961	2.21748
Merciera_leptoloba	2.11059	2.1038	0.382289	0.107117	0.139174	0.287375	0	3.70322	2.40993
Merciera_tenuifolia	1.23045	1.07918	0.379578	0.106794	0.215751	0.376056	0	3.74499	1.61278
Merwilla_plumbea	2.43297	2.41996	0.316733	0.163761	0.874867	0.562615	0	5.80612	2.85552
Mestoklema_albanicum	1.20412	1.17609	0.369922	0.147833	0.212421	0.238715	0	3.59593	1.75587
Metalasia_adunca	1.60206	1.59106	0.368033	0.103744	0.493382	0.364833	0	4.72592	2.14922
Metalasia_erectifolia	1.4624	1.43136	0.382922	0.114539	0.177041	0.480477	0	3.89827	1.88649
Metalasia_schlechteri	1.25527	1.23045	0.373211	0.105133	0.179408	0.107211	0	3.01772	1.39794
Metalasia_tenuifolia	1.32222	1.27875	0.376733	0.109761	0.41077	0.53823	0	4.63063	1.81291
Microdon_capitatus	1.54407	1.53148	0.375689	0.102233	0.256359	0.086508	0	3.73417	1.78533
Mimetes_argenteus	1.75587	1.75587	0.3785	0.105744	0.0470783	0.109208	0	2.84408	1.65321
Mimetes_capitulatus	1.25527	1.25527	0.380133	0.105294	0.0588882	0.0461033	0	1.88217	1.11394
Mimetes_hottentoticus	1.41497	1.32222	0.3809	0.105067	0.0689878	0.0640867	0	3.25606	1.51851
Mimetes_saxatilis	1.81291	1.79239	0.385733	0.109939	0.0837283	0.167906	0	2.96464	1.88649
Mimetes_splendidus	1.25527	1.25527	0.373811	0.123533	0.328073	0.499607	0	4.82191	1.61278
Mondia_whitei	1.38021	1.38021	0.310644	0.174006	0.856106	0.538438	0	4.86695	1.94939
Monsonia_speciosa	2.48996	2.48855	0.375022	0.104856	0.345491	0.273712	0	5.02305	2.97359
Moraea_aristata	1.83251	1.83251	0.377178	0.102694	0.0111387	0.012752	0	2.22645	1.61278
Moraea_barnardiella	1.20412	1.17609	0.378267	0.108689	0.0211833	0.0610272	0	1.98543	1.23045
Moraea_tricolor	1.8451	1.8451	0.374111	0.105011	0.310382	0.535109	0	4.45103	2.18469
Moraea_tulbaghensis	1.57978	1.57978	0.369822	0.105456	0.125321	0.0988882	0	3.00232	1.86332
Moraea_vallisbelli	1.34242	1.34242	0.349678	0.106172	0.172302	0.0760722	0	3.13586	1.83885
Moraea_versicolor	1.77815	1.77815	0.377022	0.105044	0.254215	0.165254	0	4.00443	2.11059
Moraea_villosa	2.26007	2.23045	0.373267	0.105261	0.36159	0.210844	0	4.47171	2.47276
Muraltia_barkerae	1.23045	1.23045	0.381656	0.118944	0.0299325	0.0330019	0	1.65859	1.32222
Muraltia_bolusii	1.34242	1.32222	0.382067	0.107356	0.0278203	0.214215	0	2.73077	1.72428
Muraltia_mitior	1.79239	1.76343	0.3774	0.105272	0.293706	0.396677	0	5.20281	2.22789
Muraltia_pappeana	1.41497	1.39794	0.382778	0.116133	0.131652	0.366738	0	3.433	1.5682
Muraltia_thunbergii	1.88081	1.86332	0.378789	0.102672	0.203531	0.193706	0	3.83867	2.33646
Muraltia_trinervia	1.82607	1.82607	0.374778	0.103711	0.176635	0.160654	0	3.74561	2.12385
Myrsine_gilliana	1.88649	1.85733	0.378111	0.141622	0.0763134	0.275284	0	3.42155	2.06819
Nemesia_strumosa	1.74036	1.72428	0.369756	0.102739	0.267984	0.207703	0	4.91628	2.02119
Nerine_gracilis	1.30103	1.14613	0.293444	0.158172	0.118377	0.194459	0	3.29226	1.6902
Oedera_steyniae	1.44716	1.43136	0.381678	0.117978	0.0281763	0.199988	0	3.07844	1.4624
Oncosiphon_africanum	1.23045	1.07918	0.369156	0.103272	0.3343	0.42502	0	4.30795	1.5682
Oryza_longistaminata	1.47712	1.34242	0.294467	0.158039	0.782054	0.520847	0	4.80352	1.90849
Osyris_speciosa	1.87506	1.86923	0.381944	0.1068	0.182899	0.309995	0	4.12003	2.25768
Otholobium_uncinatum	1.63347	1.60206	0.3748	0.104372	0.243615	0.245544	0	3.90931	2.06819
Othonna_cacalioides	1.25527	1.25527	0.349978	0.107178	0.309028	0.411512	0	4.34099	1.83885
Othonna_ciliata	1.6721	1.66276	0.372489	0.105328	0.338117	0.314774	0	4.95384	2.03743
Oxalis_natans	1.41497	1.41497	0.3754	0.104928	0.241992	0.290205	0	3.91081	1.90849
Oxalis_strigosa	1.49136	1.49136	0.374922	0.104156	0.171363	0.116329	0	3.6145	1.61278
Paranomus_reflexus	1.54407	1.54407	0.376589	0.140111	0.0249831	0.0322356	0	1.85066	1.5682
Paranomus_sceptrum-gustavianus	1.88649	1.88081	0.380356	0.108417	0.189646	0.301618	0	5.25156	2.14922
Paranomus_spathulatus	1.32222	1.32222	0.376856	0.116367	0.0503832	0.345647	0	3.25958	1.81291
Paranomus_spicatus	1.77085	1.77085	0.377133	0.105728	0.431472	0.128421	0	5.08135	1.96848
Paranomus_tomentosus	1.62325	1.62325	0.360733	0.106622	0.101786	0.0473703	0	2.60832	1.86332
Passerina_ericoides	1.74819	1.716	0.376633	0.1053	0.3824	0.508825	0	5.3043	2.08279
Pauridia_alba	2.01284	2.01284	0.377056	0.104106	0.215544	0.183116	0	3.62864	2.11059
Pauridia_canaliculata	1.60206	1.59106	0.370767	0.101733	0.110429	0.0711435	0	2.96218	1.65321
Pauridia_linearis	1.6721	1.66276	0.368611	0.100339	0.202517	0.170808	0	2.98918	1.96848
Pauridia_minuta	2.46538	2.19866	0.376567	0.106928	0.367461	0.687296	0	4.84043	2.50106
Pauridia_pygmaea	1.43136	1.41497	0.374333	0.104006	0.438653	0.179246	0	4.09078	1.75587
Pelargonium_caledonicum	1.39794	1.34242	0.379544	0.109217	0.158916	0.346222	0	3.69186	1.92942
Pelargonium_chelidonium	1.64345	1.61278	0.370411	0.105956	0.262457	0.23974	0	4.04583	2.16137
Pelargonium_divisifolium	1.27875	1.27875	0.378144	0.109344	0.0198433	0.127925	0	2.2083	1.61278
Pelargonium_ellaphieae	1.41497	1.34242	0.366944	0.104967	0.427584	0.253273	0	3.89204	1.88649
Pelargonium_exhibens	1.27875	1.27875	0.367056	0.142172	0.411871	0.706441	0	4.83848	1.81291
Pelargonium_ternifolium	2.03342	1.99123	0.373011	0.104644	0.278579	0.184465	0	3.87175	2.37475
Phylica_leipoldtii	1.32222	1.30103	0.362211	0.107044	0.182283	0.12911	0	2.96077	1.78533
Phylica_velutina	1.74036	1.69897	0.376767	0.119978	0.115655	0.415711	0	3.81543	2.03743
Phyllopodium_capillare	1.32222	1.23045	0.369467	0.106333	0.590463	0.738142	0	5.22553	1.75587
Podalyria_cordata	1.20412	1.20412	0.379222	0.105911	0.0565864	0.0820353	0	2.29241	1.6902
Podalyria_microphylla	1.68124	1.68124	0.3753	0.1042	0.05345	0.114667	0	2.89574	1.96848
Podranea_ricasoliana	1.85733	1.85126	0.359389	0.124589	0.948511	1.12582	0	5.81555	2.3032
Protea_angustata	1.90309	1.88081	0.380633	0.106383	0.0773088	0.226811	0	4.71057	2.02119
Protea_compacta	2.60638	2.59879	0.382689	0.107839	0.194944	0.300738	0	4.53789	2.72673
Protea_coronata	2.60853	2.59329	0.377811	0.108444	0.152093	0.848428	0	5.29743	2.60746
Protea_effusa	1.81954	1.81954	0.371756	0.108222	0.121332	0.174284	0	3.494	1.88649
Protea_grandiceps	2.33041	2.30535	0.377256	0.108928	0.159837	0.791615	0	4.52965	2.46687
Protea_lepidocarpodendron	2.85612	2.84819	0.379233	0.10295	0.15737	0.284601	0	3.56587	2.57171
Protea_lorea	1.83251	1.79934	0.378278	0.105222	0.0225992	0.0397397	0	3.29116	1.72428
Protea_obtusifolia	2.5302	2.51322	0.383333	0.112967	0.161877	0.517031	0	4.81051	2.68574
Protea_parvula	1.51851	1.51851	0.281589	0.168728	0.285063	0.204257	0	3.68183	1.94939
Protea_pudens	1.64345	1.64345	0.383922	0.11045	0.0231018	0.06469	0	3.39026	1.78533
Protea_recondita	1.716	1.70757	0.3653	0.1068	0.254651	0.130339	0	3.26115	2.00432
Protea_rupicola	1.72428	1.70757	0.373544	0.115128	0.287486	0.694851	0	4.47978	1.86332
Protea_scabra	2.55388	2.54033	0.380367	0.106222	0.141516	0.258599	0	4.22678	2.68215
Protea_stokoei	1.5563	1.54407	0.377356	0.106361	0.120629	0.0693688	0	4.4025	1.65321
Protea_susannae	2.37291	2.36549	0.382678	0.115289	0.243141	0.640223	0	4.56694	2.62014
Protea_venusta	1.74036	1.716	0.370822	0.123233	0.113903	0.27491	0	3.37488	1.86332
Pseudoscolopia_polyantha	1.20412	1.20412	0.345444	0.166944	0.125257	0.1542	0	3.21519	1.61278
Psoralea_fascicularis	1.64345	1.64345	0.378322	0.102339	0.0066162	0.0250845	0	0.881727	1.4624
Psoralea_odoratissima	1.4624	1.39794	0.373711	0.112578	0.192038	0.494183	0	4.03494	1.88649
Psoralea_venusta	1.23045	1.23045	0.363867	0.1012	0.302404	0.195328	0	3.64644	1.72428
Pteronia_tenuifolia	1.57978	1.5682	0.382844	0.108867	0.16502	0.238397	0	3.90468	2.02119
Pterygodium_inversum	1.36173	1.34242	0.365656	0.109211	0.768849	0.888117	0	5.22548	1.81291
Rafnia_angulata	1.88081	1.87506	0.3757	0.103428	0.227331	0.235238	0	4.15587	2.29447
Rafnia_vlokii	1.72428	1.72428	0.376111	0.123911	0.0240884	0.224804	0	2.38573	1.51851
Raphia_australis	1.53148	1.53148	0.317722	0.173917	0.759658	0.5618	0	5.75251	1.92942
Restio_duthieae	1.41497	1.36173	0.374456	0.105383	0.203079	0.276129	0	4.20617	1.92942
Restio_impolitus	1.36173	1.32222	0.369767	0.105806	0.43474	0.798625	0	5.03709	1.90849
Restio_micans	1.50515	1.36173	0.3762	0.102811	0.216574	0.0886676	0	3.43122	1.65321
Rhigiophyllum_squarrosum	1.64345	1.5563	0.383756	0.110317	0.0376888	0.131196	0	2.52532	1.72428
Romulea_eximia	1.47712	1.47712	0.370878	0.101994	0.103038	0.11414	0	3.04766	1.6902
Romulea_namaquensis	1.20412	1.14613	0.333956	0.0986667	0.256814	0.139033	0	2.86897	1.39794
Romulea_subfistulosa	1.34242	1.34242	0.357367	0.112761	0.0651288	0.123865	0	2.88786	1.6902
Rosettea_princeps	1.47712	1.43136	0.3343	0.162878	0.718978	1.12745	0	5.73168	1.86332
Ruellia_pilosa	1.50515	1.49136	0.376878	0.120867	0.0773082	0.439081	0	4.86361	1.90849
Ruschia_geminiflora	1.69897	1.69897	0.374511	0.102967	0.214641	0.183048	0	3.71614	2.14922
Ruschia_leptocalyx	1.64345	1.64345	0.379811	0.121028	0.100534	0.352231	0	3.66534	1.90849
Ruschia_rubricaulis	1.79239	1.78533	0.377233	0.102317	0.0576069	0.0549578	0	3.56087	1.86332
Ruschia_strubeniae	1.23045	1.17609	0.365533	0.103961	0.151334	0.0777415	0	2.91395	1.5682
Ruschia_tecta	1.81291	1.79934	0.373289	0.102372	0.228043	0.134249	0	3.65485	2.12385
Satyrium_hallackii	1.74036	1.73239	0.381211	0.110622	0.116149	0.861064	0	4.04137	1.88649
Satyrium_muticum	1.20412	1.04139	0.373089	0.122567	0.624508	0.503243	0	4.39621	1.39794
Satyrium_princeps	2.11394	2.09691	0.378211	0.131389	0.0782224	0.594612	0	4.7041	2.33646
Selago_burchellii	1.41497	1.39794	0.377667	0.126594	0.107928	0.333483	0	3.35279	1.94939
Selago_villicaulis	1.86332	1.85733	0.378289	0.127406	0.0356166	0.118685	0	3.30684	2.02119
Senecio_lycopodioides	1.38021	1.38021	0.384033	0.112806	0.166862	0.39206	0	3.71299	1.86332
Senecio_verbascifolius	1.47712	1.39794	0.375267	0.104594	0.176387	0.52386	0	4.75842	1.72428
Serruria_adscendens	2.42813	2.42488	0.3813	0.105822	0.0460597	0.173004	0	5.37797	2.33646
Serruria_aemula	1.54407	1.47712	0.376956	0.102861	0.0460313	0.0304694	0	2.11042	1.4624
Serruria_bolusii	1.95424	1.94939	0.385111	0.110067	0.0871644	0.140073	0	3.04141	2.23805
Serruria_brownii	1.88081	1.86332	0.374689	0.103439	0.136096	0.0672536	0	3.01837	1.78533
Serruria_candicans	1.4624	1.4624	0.372233	0.105811	0.172906	0.150644	0	4.21001	1.88649
Serruria_cyanoides	1.63347	1.63347	0.378422	0.102428	0.0434607	0.119704	0	3.56751	1.61278
Serruria_decumbens	1.5563	1.53148	0.380644	0.102206	0.0234713	0.015144	0	2.03681	1.39794
Serruria_effusa	1.54407	1.54407	0.3638	0.105789	0.288722	0.121369	0	3.42987	2.00432
Serruria_elongata	2.64836	2.64048	0.381822	0.107461	0.17206	0.306699	0	4.68349	2.79588
Serruria_fasciflora	2.97818	2.96988	0.3792	0.109111	0.330015	0.689334	0	4.6301	3.09795
Serruria_florida	1.77085	1.74819	0.376889	0.107606	0.186262	0.316983	0	5.1462	1.92942
Serruria_furcellata	1.34242	1.34242	0.376167	0.104183	0.13418	0.183611	0	3.80155	1.4624
Serruria_heterophylla	1.73239	1.72428	0.382022	0.106672	0.0361934	0.0936767	0	3.19882	1.72428
Serruria_hirsuta	2.04922	2.04532	0.380044	0.102467	0.00454723	0.00862795	0	0.667546	1.23045
Serruria_linearis	1.5682	1.5682	0.372333	0.10325	0.0350567	0.023254	0	1.71229	1.6902
Serruria_nervosa	1.81291	1.81291	0.384889	0.108683	0.0664605	0.125593	0	3.27232	2.05308
Serruria_rosea	1.38021	1.38021	0.375911	0.106039	0.0649027	0.0869775	0	2.43006	1.75587
Serruria_rostellaris	1.49136	1.47712	0.378878	0.109089	0.103834	0.164781	0	4.28352	1.81291
Serruria_rubricaulis	2.37107	2.36736	0.381456	0.106511	0.123415	0.217921	0	4.54473	2.55751
Serruria_trilopha	1.98227	1.96848	0.3751	0.103211	0.13606	0.0509464	0	4.56822	1.83885
Serruria_triternata	1.38021	1.36173	0.371289	0.106144	0.0822682	0.0295694	0	2.69643	1.65321
Skiatophytum_tripolium	1.75587	1.74819	0.377911	0.103783	0.217839	0.32157	0	3.98035	1.78533
Solanum_supinum	1.64345	1.4624	0.314611	0.148711	0.864814	0.796912	0	5.55489	2.02119
Sparaxis_grandiflora	1.62325	1.62325	0.376078	0.103961	0.25309	0.266448	0	4.10334	2.11059
Sparaxis_tricolor	1.57978	1.5563	0.360467	0.105089	0.567715	0.27064	0	4.37415	1.96848
Spatalla_barbigera	1.63347	1.63347	0.3747	0.124783	0.127837	0.161768	0	4.38294	1.88649
Spatalla_caudata	1.32222	1.32222	0.3634	0.106628	0.256722	0.0832781	0	3.32755	1.78533
Spatalla_curvifolia	2.36549	2.36173	0.382267	0.106683	0.159683	0.271251	0	3.79439	2.49554
Spatalla_ericoides	1.6902	1.6902	0.3851	0.108694	0.0425182	0.0433606	0	1.68146	1.75587
Spatalla_racemosa	2.21219	2.20683	0.381156	0.106589	0.0921651	0.12674	0	4.64603	2.27646
Spatalla_squamata	1.6721	1.6721	0.385256	0.109739	0.078834	0.115533	0	2.95355	1.96848
Stangeria_eriopus	2.11394	2.08279	0.334867	0.168656	0.750859	0.680204	0	5.78259	2.67117
Stayneria_neilii	1.38021	1.38021	0.3766	0.109767	0.113611	0.0920316	0	3.04806	1.83885
Steirodiscus_tagetes	1.73239	1.68124	0.373533	0.104639	0.332779	0.49241	0	5.15044	2.17319
Stenostelma_umbelluliferum	1.20412	1.14613	0.285889	0.156978	0.175429	0.157319	0	2.95874	1.4624
Stirtonanthus_taylorianus	1.44716	1.44716	0.369011	0.123428	0.00155507	0.19977	0	4.37547	1.11394
Stoebe_muiri	1.30103	1.30103	0.381711	0.118906	0.0438318	0.0768085	0	2.88567	1.32222
Stoebe_rugulosa	1.32222	1.32222	0.378033	0.112411	0.168095	0.222315	0	3.40689	1.81291
Strumaria_chaplinii	1.27875	1.25527	0.367778	0.100361	0.0721014	0.09873	0	2.76903	1.83885
Struthiola_anomala	1.34242	0.90309	0.340611	0.164833	0.0500685	0.0171135	0	1.6442	1.32222
Stylapterus_fruticulosus	1.53148	1.53148	0.377367	0.102544	0.25435	0.0891592	0	3.35159	1.92942
Thamnochortus_dumosus	1.23045	0.845098	0.369511	0.113006	0.737532	0.755448	0	4.77422	1.39794
Thesium_ecklonianum	1.20412	1.14613	0.378022	0.102522	0.117928	0.0458599	0	2.43919	1.5682
Trianoptiles_solitaria	1.20412	1.20412	0.375822	0.104411	0.246255	0.268073	0	3.77003	1.61278
Trichodiadema_burgeri	1.27875	1.27875	0.376067	0.12205	0.214006	0.285809	0	3.69571	1.75587
Tritonia_dubia	1.38021	1.38021	0.373889	0.141122	0.153086	0.294834	0	4.65658	1.86332
Tritonia_flabellifolia	1.20412	1.20412	0.378611	0.113483	0.221938	0.498095	0	4.21791	1.75587
Tritonia_squalida	1.23045	1.23045	0.381533	0.119	0.0525444	0.0764286	0	2.43462	1.5682
Tritoniopsis_elongata	1.44716	1.39794	0.375489	0.106917	0.236743	0.258348	0	3.37769	1.65321
Tritoniopsis_flexuosa	1.27875	1.27875	0.383444	0.110583	0.049733	0.0466299	0	2.18179	1.6902
Tulista_minor	1.63347	1.59106	0.380867	0.113928	0.29714	0.536543	0	4.55876	2.00432
Villarsia_goldblattiana	1.38021	1.36173	0.379167	0.102489	0.0686395	0.00147726	0	1.40678	1.32222
Wachendorfia_brachyandra	1.8451	1.8451	0.378711	0.103578	0.173211	0.339401	0	3.81753	2.08279
Wahlenbergia_subpilosa	1.64345	1.62325	0.377344	0.105894	0.247539	0.350921	0	4.78353	2.05308
Warburgia_salutaris	1.36173	1.34242	0.296011	0.1675	1.03397	0.918439	0	5.85988	1.90849
Watsonia_aletroides	2.08991	2.07555	0.379744	0.113489	0.283822	0.629802	0	4.39144	2.53275
Watsonia_humilis	2.01284	1.98227	0.378978	0.103428	0.259699	0.224755	0	4.59435	2.22789
Watsonia_hysterantha	1.30103	1.30103	0.367556	0.100217	0.0382656	0.040499	0	2.57283	1.5682
Wiborgia_tenuifolia	1.34242	1.27875	0.377344	0.112294	0.238833	0.440472	0	4.04345	1.83885
Widdringtonia_schwarzii	1.30103	1.30103	0.373667	0.129183	0.166771	0.826157	0	4.17526	1.75587
Wurmbea_hiemalis	1.27875	1.27875	0.379111	0.102467	0.144425	0.239185	0	3.14764	1.65321
Wurmbea_inusta	1.38021	1.38021	0.376311	0.103606	0.235145	0.288062	0	3.86898	1.5682
Xiphotheca_guthriei	1.49136	1.49136	0.383611	0.110717	0.143629	0.289849	0	3.54522	1.96848
Xiphotheca_reflexa	1.64345	1.64345	0.376611	0.103667	0.314522	0.370703	0	4.18188	2.09691
Zaluzianskya_parviflora	1.20412	1.20412	0.367244	0.100017	0.185162	0.118101	0	3.00343	1.6902
Zantedeschia_pentlandii	1.20412	1.14613	0.282678	0.166228	0.28481	0.333361	0	4.09092	1.72428
