# Supplementary material for: Effectiveness of South Africa's network of protected areas: Unassessed vascular plants predicted to be threatened using deep neural networks are all located in protected areas
Source: Ecol Evol. 2024 Sep 2;14(9):e70229. doi: 10.1002/ece3.70229 (PMC11368562; doi:10.1002/ece3.70229)
Supplement: Supplementary file 1 — Appendices S1–S14 [file ECE3-14-e70229-s004.zip › AppendixS5.xlsx]

## Sheet: Sheet1
species	bio1	bio4	bio11	bio12	bio15	bio17	range_bio1	range_bio4	range_bio11	range_bio12	range_bio15	range_bio17
Abutilon_angulatum	1.48333	3.51726	11.6333	2.72099	1.91381	1.14613	4.04333	3.28853	5.65	2.83553	1.69636	1.99123
Abutilon_sonneratianum	1.14667	3.41631	9.06667	2.71265	1.25527	2	3.05333	3.24142	4.18	2.7751	1.61384	2.18184
Acalypha_glabrata	1.34	3.46953	10.8667	2.9345	1.8451	1.68124	3.73333	3.21932	4.56	2.75005	1.63043	1.97313
Achyranthemum_sordescens	1.17333	3.38899	9.66667	2.77305	1.25527	2.05308	0.956667	2.79664	0.826667	2.25828	0.90309	1.3294
Acmadenia_alternifolia	1.08	3.39182	8.73333	2.97174	1.07918	2.32838	0.266667	2.2235	0.333333	2.04922	0.477121	1.47712
Acmadenia_maculata	1.03333	3.51308	7.53333	2.71933	1.07918	2.06819	0.4	3.07004	0.573333	2.46509	0.716003	1.80754
Acmadenia_tetragona	1.03333	3.48883	7.8	2.63949	1.09691	2	1	2.85733	1.15	2.00647	0.60206	1.41913
Acokanthera_oblongifolia	1.36	3.40209	11.3667	2.98272	1.62325	2.03743	4.12	2.72428	3.66667	2.76294	1.5422	1.73799
Acokanthera_oppositifolia	1.11333	3.41447	8.33333	2.85914	1.25527	2.04139	3.13333	3.31256	4.06667	2.68305	1.81954	2.25527
Acokanthera_rotundata	1.32667	3.479	10.4	2.91698	1.85126	1.59106	2.29333	2.59511	2.31	2.64919	1.09167	1.3962
Acrodon_purpureostylus	1.14	3.59737	7.93333	2.65031	1.43136	1.86332	0.963333	2.82682	1.60667	2.21259	1.08279	1.69064
Acrodon_subulatus	1.04	3.5084	7.46667	2.75205	1.63347	1.86629	0.683333	2.85291	0.84	2.49651	1.25527	1.21219
Acrolophia_ustulata	1.1	3.44778	8.26667	2.70157	1.54407	1.88649	1.21333	3.28856	1.4	2.38917	1.66839	1.82995
Adansonia_digitata	1.48667	3.5302	11.6667	2.70329	1.9345	1.20412	3.6	3.09968	3.6	2.75435	1.30103	1.5682
Adenium_multiflorum	1.45333	3.51871	11.4	2.79239	1.86923	1.47712	2.39	3.38982	4.38	2.73042	1.57807	1.74036
Adenium_swazicum	1.44667	3.5172	11.4	2.80003	1.86332	1.49136	2.4	3.41432	4.19333	2.77188	1.2014	1.48996
Adromischus_umbraticola	1.06667	3.63407	6.9	2.83187	1.87506	1.38021	1.6	2.58984	1.66667	1.68485	0.69897	0.90309
Afrocanthium_mundianum	1.14	3.4823	7.93333	2.85003	1.8451	1.716	3.42	3.22435	4.16	2.71559	1.85126	2.21748
Afzelia_quanzensis	1.50667	3.48159	12.3333	2.80003	1.88649	1.4624	1.2	2.91939	1.66667	2.4014	1.5563	1.69897
Agapanthus_africanus	1.08667	3.46225	8.4	2.95856	1.77815	1.9345	1.13333	3.03262	1.33333	2.63246	1.43136	1.36173
Agathosma_collina	1.13333	3.42308	9	2.70415	1.5682	1.83251	0.613333	2.83872	0.613333	1.82607	1.25527	1.63347
Agathosma_corymbosa	1.11333	3.5042	8.4	2.76042	1.79239	1.72428	0.906667	3.26465	1.14667	2.78831	1.26717	1.57749
Agathosma_eriantha	1.14667	3.40054	9.26667	2.70586	1.27875	2	0.4	2.7775	0.96	1.88649	0.672098	1.0569
Agathosma_glabrata	1.08667	3.43313	8.6	2.96614	1.77815	1.93952	0.466667	3.0379	1.50667	2.70191	0.623249	1.73719
Agathosma_gonaquensis	1.14667	3.42062	9.2	2.73078	1.25527	2.0569	0.493333	1.5682	0.56	1.90309	0.477121	1.23045
Agathosma_muirii	1.14667	3.39863	9.26667	2.70586	1.27875	2	0.533333	2.67669	0.733333	2.59218	1	1.97772
Alberta_magna	1.21333	3.3516	10	3.03463	1.65321	2.05308	2.32667	3.04951	3.46	2.4696	1.55023	1.97011
Albizia_adianthifolia	1.34667	3.37767	11.3333	3.01368	1.64345	2.04139	1.86667	2.68034	1.73333	2.31597	1.32222	1.88649
Albizia_anthelmintica	1.42667	3.51222	11.1333	2.80922	1.89487	1.4843	3.76333	2.98516	5.05333	2.68748	1.549	1.69679
Albizia_forbesii	1.46333	3.48352	11.8333	2.80618	1.85733	1.51851	1.68333	2.78176	1.73333	2.65801	1.70757	2.01703
Albizia_harveyi	1.44	3.50168	11.2	2.82184	1.89763	1.51851	2.41667	2.74892	2.45333	2.68722	1.26834	1.50106
Albizia_tanganyicensis	1.26333	3.59207	8.9	2.78176	1.92942	1.17609	3.16	3.15243	4.17	2.52821	0.946943	1.40824
Albizia_versicolor	1.36	3.47012	10.7333	2.93247	1.85126	1.60206	3.06667	2.7796	3	2.74586	1.41497	1.73239
Allophylus_africanus	1.25	3.44871	9.73333	2.98408	1.85126	1.62839	4.6	3.04307	5.01667	2.47312	1.67669	2.13593
Allophylus_decipiens	1.09333	3.40398	8.8	2.87157	1.07918	2.21219	1.73333	2.94944	1.86667	2.69984	1.14613	2.08654
Allophylus_dregeanus	1.26667	3.37712	10.4667	3.00604	1.66276	2.00217	2.33333	2.8174	2.68333	2.37885	1.26126	1.74819
Allophylus_natalensis	1.34	3.38979	11.3	2.98989	1.54407	2.07918	2.46667	2.90795	1.93333	2.74586	1.48001	1.86923
Aloe_africana	1.18	3.44932	9.33333	2.67852	1.27875	1.99564	0.94	3.13226	1.8	2.39445	1.07918	1.64345
Aloe_arborescens	1.09333	3.41447	8.73333	2.90417	1.70757	1.93952	3.13333	3.18384	3.8	2.79309	1.81954	2.24192
Aloe_ferox	1.15333	3.47232	8.93333	2.76716	1.32222	1.98677	2.6	3.1878	3.6	2.7255	1.63347	1.96708
Aloe_linearifolia	1.21333	3.37658	10.3333	3.02531	1.66276	2.05308	2.73333	3.12646	3.8	2.42975	1.43136	1.89763
Aloe_marlothii	1.18	3.53952	8.1	2.84634	1.88081	1.42325	4.38333	3.20058	5.33333	2.57978	1.44326	1.63347
Aloe_micracantha	1.14667	3.42062	9.2	2.7332	1.25527	2.0569	1.13333	2.65225	1.24667	2.46731	1.16732	1.91169
Aloe_peglerae	1.13333	3.63357	7.26667	2.83059	1.88081	1.32222	1.06667	2.44716	1	1.82898	0.477121	1
Aloe_pluridens	1.20667	3.41078	9.73333	2.7679	1.25527	2.0607	0.93	3.09691	1.73333	2.68034	1.30103	1.74036
Aloe_saundersiae	1.21333	3.44483	9.6	2.93902	1.77085	1.79239	3.28	3.14696	4.22	2.57183	1.60206	2.07151
Aloe_simii	1.20667	3.4283	9.46667	3.01578	1.87506	1.66276	2	2.64345	1.93333	2.32015	0.822822	0.954243
Aloe_speciosa	1.17	3.49886	8.93333	2.72673	1.39794	1.97772	2.46667	3.20385	3.75667	2.55267	1.27184	1.86332
Aloe_spicata	1.32	3.4823	10.2	2.93095	1.86332	1.57978	4.63333	3.00638	4.19333	2.73376	1.48572	1.62737
Aloe_thraskii	1.34	3.37658	11.2667	3.01368	1.62325	2.04139	2.02667	2.73159	1.62667	2.74974	1.43136	1.44716
Aloiampelos_ciliaris	1.2	3.41347	9.66667	2.7679	1.27875	2.06446	0.92	3.13226	1.93333	2.59594	1.45637	1.74036
Aloiampelos_commixta	1.08667	3.43313	8.6	2.96614	1.77815	1.93952	0.266667	2.71933	0.333333	2.27875	0.30103	1.25527
Aloidendron_dichotomum	1.22	3.6536	8	2.26482	1.79239	1.11394	2.6	3.34753	2	2.26951	1.60206	1.25527
Amphithalea_alba	1.14	3.47363	8.86667	2.69548	1.32222	1.98677	0.426667	2.79211	0.413333	1.7767	1.25527	1.52763
Amphithalea_tomentosa	1.02667	3.44373	8	2.86153	1.74036	1.89209	1.24	2.88818	1.52	2.61023	1.33041	1.39094
Amphithalea_virgata	1.02667	3.42488	8	2.83251	1.68124	1.89209	0.746667	2.69285	1.02	2.52323	1.26951	1.29447
Ancylobothrys_capensis	1.13333	3.60433	7.53333	2.84323	1.88081	1.34242	2.33333	2.97081	2.96667	2.14613	1.04139	1.04139
Androstachys_johnsonii	1.53333	3.48975	12.3333	2.71181	1.94939	1.11394	3.66667	2.82672	3.53333	2.70876	1.11394	1.61013
Anginon_difforme	1.07333	3.45225	8.46667	2.82413	1.11394	2.13033	2.33333	3.11899	2.90667	2.76477	1.46538	2.09202
Annona_senegalensis	1.38667	3.45728	10.8667	2.95328	1.84819	1.61278	1.7	2.88621	2.41667	2.61384	1.74036	2.16953
Anthocleista_grandiflora	1.26667	3.47712	9.53333	2.95424	1.90309	1.62325	2.53333	2.92273	3	2.718	1.17609	1.59106
Antidesma_venosum	1.36	3.42797	11.3333	2.98856	1.65321	2.01703	2.26667	2.98829	2.53333	2.65089	1.63949	2.08493
Antimima_aristulata	1.10667	3.51055	8.2	2.80618	1.78533	1.75587	0.626667	3.07766	1.13333	2.72066	1.34242	1.70757
Antimima_leipoldtii	0.993333	3.59846	6.66667	2.60423	1.64345	1.74819	1.21333	2.44091	1.10667	2.33646	1.44404	0.973128
Apodolirion_macowanii	1.18667	3.42086	9.66667	2.7332	1.20412	2.03743	0.74	2.87073	0.673333	2.13066	1	1.59273
Apodytes_abbottii	1.23333	3.31973	10.4667	3.05767	1.61278	2.1038	0.98	2.41531	1.27333	1.64147	0.869232	1.33846
Apodytes_dimidiata	1.20667	3.40483	9.93333	2.94002	1.60206	2.04139	4.04667	3.27119	4.26667	2.80659	1.82413	2.25042
Aponogeton_angustifolius	1.11333	3.52466	8.2	2.8293	1.78533	1.77085	0.693333	3.17609	1.04	2.65205	0.90309	1.59329
Arctotis_angustifolia	1.04	3.53377	7.66667	2.86688	1.78533	1.89209	1.47333	3.32083	1.8	2.75724	1.45939	1.7364
Argyrolobium_crassifolium	1.18667	3.41464	9.66667	2.7332	1.20412	2.03743	0.866667	2.81291	1.66667	1.72673	0.812913	1.35793
Argyrolobium_harmsianum	1.15333	3.45225	9.06667	2.70672	1.34242	2	0.333333	2.80564	0.44	1.87679	1.24551	1.60206
Argyrolobium_longifolium	1.2	3.44483	9.6	2.95182	1.77085	1.79934	2.78	3.43497	4.42	2.72387	1.31175	1.85552
Argyrolobium_pachyphyllum	1.04	3.52647	7.46667	2.75205	1.63347	1.86332	1.11667	2.92562	1.63	2.07555	1.39794	1.27875
Aristea_biflora	1.05333	3.49582	7.8	2.74896	1.59106	1.88649	0.153333	2.17522	0.126667	1.81258	0.788875	0.161368
Aristea_cantharophila	1.00667	3.51215	7.4	2.96895	1.77085	1.94939	0.533333	2.62221	0.266667	2.58771	1.27875	1.23045
Aristea_teretifolia	1.08	3.479	8.26667	2.72346	1.54407	1.88649	1.46667	3.2026	1.89333	2.28058	1.40824	1.52375
Aspalathus_acanthophylla	1.03333	3.44373	8.06667	2.83251	1.68124	1.85733	0.986667	2.56164	1.17	2.54456	1.32222	1.24304
Aspalathus_araneosa	1.11333	3.5042	8.4	2.82995	1.79934	1.77815	0.0666667	2.39445	0.266667	1.79934	0.60206	0.676694
Aspalathus_arenaria	1.09333	3.51215	8.13333	2.95856	1.78533	1.91908	1.29333	2.981	1.62667	2.57519	0.69897	1.5682
Aspalathus_barbata	1.15333	3.45225	9.06667	2.70672	1.32222	2	0.2	2.53694	0.22	0.672098	0.477121	0.361728
Aspalathus_burchelliana	1.09333	3.46225	8.4	2.95856	1.77815	1.9345	1.08333	2.89653	0.766667	2.63674	1.57403	1.18327
Aspalathus_capitata	1.20667	3.58252	8.8	2.73957	1.32222	2.02938	1.34	1.92169	1.32	2.0086	1.30103	1.6902
Aspalathus_cliffortiifolia	1.08667	3.43313	8.6	2.96614	1.77815	1.93952	0.266667	2.27646	0.2	2.27875	0.30103	1.19312
Aspalathus_digitifolia	1.17333	3.38899	9.66667	2.77305	1.25527	2.05308	0.02	1.78958	0.01	1.50174	0.332438	0.518514
Aspalathus_excelsa	1.03333	3.48058	7.8	2.67852	1.07918	2.04139	0.28	2.43136	0.133333	2.14675	0.643453	1.47129
Aspalathus_gerrardii	1.02667	3.42488	8	2.83251	1.68124	1.89209	0	0	0	0	0	0
Aspalathus_glabrescens	1.26667	3.32572	10.6667	3.04805	1.61805	2.09342	1.66	2.65691	1.84333	2.22531	0.997823	1.53084
Aspalathus_lactea	1.02	3.42537	7.93333	2.82413	1.07918	2.16137	0.06	2.7775	0.52	1.80277	0.278754	1.31387
Aspalathus_lebeckioides	1.14	3.60369	7.86667	2.59329	1.51851	1.76343	0.893333	2.44373	0.853333	1.82607	1.11394	1.09342
Aspalathus_muraltioides	1.08	3.48216	8.36667	2.73957	1.57978	1.9345	2.2	3.06595	1.42	2.62423	1.61437	1.59384
Aspalathus_oblongifolia	1.11667	3.58399	8.13333	2.81757	1.80618	1.74819	1.85333	3.09816	1.63667	2.56585	0.845098	1.48996
Aspalathus_pallescens	1.03667	3.44373	8.06667	2.83251	1.6902	1.85733	1.03333	2.62634	1.2	2.5685	1.36642	1.45484
Aspalathus_pendula	1.15333	3.45225	9.06667	2.70672	1.32222	2	0.266667	2.65321	0.266667	1.82607	0.845098	1.11394
Aspalathus_recurva	1.14667	3.59682	7.73333	2.61909	1.80618	1.5563	2.57333	2.92407	2.86667	2.34282	0.991226	1.4183
Aspalathus_recurvispina	1.01333	3.54401	7.4	2.79239	1.77085	1.76716	3.42667	3.00063	3.66667	2.80889	1.29667	1.82607
Aspalathus_retroflexa	1.17333	3.38899	9.66667	2.77305	1.25527	2.05308	0.726667	2.72945	0.4	2.26505	0.889302	1.32838
Aspalathus_salteri	1.08667	3.43313	8.6	2.95856	1.77815	1.9345	0.8	2.99471	1	2.62634	1.36455	1.57978
Aspalathus_sanguinea	1.09333	3.39445	8.76667	2.74351	1.60746	1.8451	0.976667	3.00204	0.933333	1.85095	1.61278	1.71517
Aspalathus_steudeliana	1.15333	3.45225	9.06667	2.70672	1.32222	2	0.41	2.27045	0.433333	1.56879	0.39794	1.18327
Aspalathus_wurmbeana	1.16	3.55315	8.46667	2.69723	1.32222	1.98227	1.82667	2.83942	1.72	2.08207	1.19312	1.48572
Aspalathus_zeyheri	1.14667	3.62829	8.2	2.64444	1.80618	1.57978	1.4	3.01326	1.46667	2.47129	0.954243	1.43136
Aspalathus-intervallaris	1.14	3.52504	8.46667	2.67943	1.32222	1.98227	0.316667	2.8423	0.533333	1.98565	0.69897	1.16879
Astroloba_herrei	0.973333	3.58546	6.33333	2.47129	1.30103	1.78533	1.24	2.5977	1.05333	2.38274	1.0569	1.77232
Astroloba_rubriflora	1.14	3.60369	7.86667	2.59329	1.51851	1.76343	0.71	2.5025	0.666667	1.75587	1.17609	1.17609
Athanasia_capitata	1.11333	3.51055	8.2	2.81491	1.79239	1.77815	0.866667	2.97267	0.733333	2.43217	0.778151	1.49136
Athanasia_rugulosa	1.10667	3.53945	8.2	2.71096	1.78533	1.69897	1.06667	2.95163	0.946667	2.45969	0.778151	1.51055
Avicennia_marina	1.42	3.41929	11.7333	2.9952	1.57403	2.11059	2.53333	2.82151	2.13333	2.32428	1.27875	1.89763
Azima_tetracantha	1.18667	3.4621	9.4	2.70672	1.32222	1.98227	3.33333	3.11368	3.46667	2.56467	1.62531	1.87852
Babiana_angustifolia	1.00667	3.51215	7.4	2.96895	1.77085	1.94939	1.30667	3.17155	1.2	2.72016	0.778151	1.73239
Babiana_fragrans	1.09333	3.46225	8.4	2.95856	1.78533	1.9345	1.26667	3.04218	1.66667	2.58092	0.60206	1.51851
Babiana_hirsuta	1.16667	3.49914	9.06667	2.35411	1.83251	1.17609	1.6	3.06468	0.8	2.27967	1.15229	1.17609
Babiana_inclinata	1.16667	3.61342	8.2	2.64444	1.80618	1.57978	2.33333	2.73512	2.42	2.447	0.612784	1.46687
Babiana_melanops	1.1	3.48615	8.2	2.71096	1.77085	1.65321	2.13667	3.11561	2.55667	2.54648	0.90309	1.38021
Babiana_odorata	1.13333	3.57525	8.13333	2.77597	1.79934	1.6902	1.27	3.09934	1.28	2.50243	0.703291	1.41581
Babiana_purpurea	1.04	3.479	7.73333	2.84757	1.69897	1.89209	0.683333	3.06177	1.18667	2.57761	1.27875	1.5617
Babiana_regia	1.12	3.54728	8.16667	2.84448	1.79239	1.78533	0.4	2.69108	0.123333	2.20952	0.69897	1.04139
Babiana_secunda	1.12	3.54728	8.2	2.81491	1.79239	1.74819	0.666667	2.90146	0.946667	2.32181	0.60206	1.29667
Babiana_vanzijliae	1.1	3.62325	7.33333	2.46538	1.79934	1.36173	0.266667	2.1038	0.333333	1.4624	0.60206	0.477121
Babiana_villosa	1.11333	3.62138	7.53333	2.82607	1.81291	1.75587	1.8	2.50461	1.84	2.13033	0.556303	1.07918
Babiana_villosula	1.09333	3.46225	8.4	2.95856	1.78533	1.9345	1.33333	3.16495	1.33333	2.49415	0.822822	1.51851
Bachmannia_woodii	1.26667	3.37967	10.4	2.97451	1.67669	1.97313	2.68667	2.9055	3.34333	2.499	1.42732	1.93197
Barleria_albostellata	1.44667	3.49031	11.5333	2.80037	1.88649	1.39794	4.02333	3.18828	4.81333	2.73997	1.69152	1.99189
Barleria_rotundifolia	1.3	3.50188	10	2.85003	1.88649	1.51851	3.6	3.0667	4	2.65128	1.25527	1.49136
Bauhinia_galpinii	1.3	3.48159	10.2333	2.88138	1.86332	1.5682	4.33333	3.17987	5.06667	2.71775	1.68124	1.99607
Bauhinia_natalensis	1.13	3.59384	7.6	2.87157	1.87216	1.36173	3.06667	3.20078	4.75	2.42078	1.62839	1.93702
Bauhinia_tomentosa	1.34	3.42366	11.2667	2.96402	1.66276	1.98227	3.65	3.17479	4.5	2.63774	1.68124	2.11059
Begonia_dregei	1.30667	3.33153	11.2333	3.01641	1.63849	2.04532	1.76667	2.76302	2.06333	2.21245	1.26007	1.70629
Berchemia_discolor	1.52	3.51208	11.8667	2.74507	1.91381	1.25527	2.99333	2.93969	3.16333	2.6059	1.36829	1.49136
Berchemia_zeyheri	1.24	3.53757	8.86667	2.83378	1.88081	1.38021	3	3.28762	4.14667	2.59923	1.61278	1.9248
Bersama_lucens	1.36	3.40756	11	2.97336	1.69897	1.92942	2.36667	2.80414	2.51667	2.68395	1.50174	1.97081
Berzelia_albiflora	1.02667	3.47246	8	2.86153	1.74036	1.89209	0.933333	2.58822	1.2	2.51328	1.20412	1.49136
Berzelia_cordifolia	1.14667	3.51375	8.73333	2.75664	1.34242	2.02938	0.2	1.87506	0.2	1.43136	0	0.60206
Berzelia_lanuginosa	1.06667	3.44373	8.2	2.93399	1.77085	1.9345	1.06667	3.06558	1.33333	2.61779	1.39794	1.43136
Bolusanthus_speciosus	1.34667	3.5172	11.2	2.85003	1.86923	1.50515	4.08	3.2222	4.6	2.65225	1.60206	1.88874
Boscia_albitrunca	1.28667	3.63337	8.53333	2.51587	1.85733	1.20412	4.16	3.44657	5.29333	2.88953	1.72263	1.62325
Boscia_foetida	1.29333	3.63276	8.86667	2.66276	1.88649	1.11394	3.30667	3.38831	4.35667	2.78806	1.49276	1.47712
Bowiea_volubilis	1.13	3.52569	7.73333	2.84973	1.74036	1.6902	3.43333	3.21488	4	2.66441	1.72387	1.9312
Bowkeria_cymosa	1.12	3.43185	8.4	3.00475	1.87795	1.62839	2.85667	2.71054	2.83667	2.23464	0.980003	1.20412
Bowkeria_verticillata	0.893333	3.54986	5.4	2.98655	1.8451	1.68124	3.4	3.04939	3.93333	2.4014	1.52956	1.79518
Brabejum_stellatifolium	1.05333	3.51215	7.66667	2.95999	1.78533	1.9345	1.06667	3.02247	1.66667	2.71096	1.43616	1.56879
Brachylaena_discolor	1.23333	3.38093	10.5333	2.96614	1.62325	2.04139	3.8	3.3427	4.68667	2.74351	1.77815	2.12385
Brachylaena_elliptica	1.2	3.43377	9.36667	2.78958	1.39794	2.02119	4.4	3.13938	5.8	2.65552	1.37383	1.6902
Brachylaena_huillensis	1.34	3.5088	10.4	2.81158	1.91908	1.30103	3.06667	3.09996	3.26	2.81245	1.68753	2.06521
Brachylaena_neriifolia	1.03333	3.51215	7.66667	2.86153	1.7364	1.92942	1.27333	3.21743	1.88	2.73239	1.72428	2.0569
Brachystelma_gerrardii	1.2	3.41772	9.6	2.97058	1.74036	1.89487	3.00333	2.77859	3.60667	2.17173	1.36455	1.75815
Brachystelma_pulchellum	1.26	3.39568	10.3333	2.96426	1.74036	1.88081	1.2	2.61002	1.66667	1.72591	1.11394	1.50515
Breonadia_salicina	1.32	3.479	10.4	2.93247	1.86923	1.57978	3.9	2.91829	3.53333	2.74858	1.20412	1.62325
Bridelia_cathartica	1.44	3.46953	11.8	2.94151	1.8451	1.61278	1.6	2.92993	1.66667	2.75435	1.6902	2.15229
Bridelia_micrantha	1.34	3.39058	11.2667	2.98989	1.64345	2.01703	2.13333	2.86935	2.13333	2.47857	1.69373	2.14922
Bridelia_mollis	1.30667	3.55011	9.06667	2.77779	1.91381	1.24304	3.46667	3.15619	4.32333	2.69526	1.14613	1.4456
Bruguiera_gymnorhiza	1.42	3.41929	11.7333	2.9952	1.60206	2.11059	1.86667	2.82478	1.54	2.33445	1.25527	1.8451
Brunsvigia_herrei	1.13333	3.55011	8.13333	2.08636	1.77085	1.0607	0.786667	3.09759	0.98	1.88818	1.46015	0.841985
Brunsvigia_josephinae	1.03333	3.52563	7.6	2.64395	1.14613	1.96848	1.92667	3.28767	3	2.65239	1.53084	2.0569
Brunsvigia_litoralis	1.14667	3.42062	9.2	2.73078	1.25527	2.0569	0.666667	2.75343	0.466667	2.22789	0.924279	1.32222
Buddleja_dysophylla	1.14	3.47727	8.73333	2.81823	1.41497	2.03743	4.05333	3.05725	5.12667	2.53288	1.67852	1.86629
Buddleja_saligna	1.12667	3.46997	8.66667	2.79169	1.34242	2.02119	1.86667	3.46657	4.26667	2.74586	1.81291	2.24797
Buddleja_salviifolia	1.03333	3.52608	7.26667	2.87157	1.77815	1.77815	3.58	3.2737	4.44667	2.68561	1.83155	2.19033
Bulbinella_latifolia	1.1	3.62325	7.33333	2.46538	1.79934	1.36173	0.706667	2.20911	0.783333	1.74819	0.498311	0.857332
Burchellia_bubalina	1.14	3.40483	8.8	2.899	1.41497	2.06446	3.26667	3.14395	4.13333	2.77085	1.74819	2.20412
Burkea_africana	1.16667	3.60746	7.73333	2.83187	1.88649	1.30103	1.53333	2.82076	1.71	2.04532	0.984527	1.07918
Cadaba_aphylla	1.2	3.52336	9.06667	2.61384	1.39794	1.86923	2.66667	3.3834	3.8	2.60228	1.73159	1.95231
Calpurnia_aurea	1.26667	3.40226	10.2667	2.97174	1.64836	2	4.66667	3.15789	5.06667	2.75568	1.80037	1.97749
Calpurnia_sericea	0.943333	3.55588	5.8	2.96284	1.80277	1.69461	4.40333	3.18301	5.38667	2.64909	1.73759	1.81723
Canthium_ciliatum	1.17333	3.45255	9.2	2.9729	1.74036	1.716	4.41667	3.1329	5.7	2.74873	1.65369	1.76716
Canthium_inerme	1.14667	3.42259	9.2	2.93044	1.49136	2.03743	3.98667	3.03623	4.2	2.77743	1.77815	2.16435
Capnophyllum_africanum	1.10667	3.47611	8.46667	2.80618	1.78533	1.77085	1.28	2.9636	1.06667	2.79768	0.963788	1.81023
Capparis_fascicularis	1.19333	3.43353	10.2667	2.77488	1.65801	1.99344	3.97667	3.23473	4.47	2.58788	1.79449	1.98227
Capparis_sepiaria	1.2	3.45591	9.06667	2.65801	1.30103	1.95424	1.73333	3.06017	1.93333	2.72428	1.40824	2.1038
Capparis_tomentosa	1.44	3.48841	11.3333	2.84448	1.86332	1.54407	3.77333	3.09342	3.36	2.80332	1.72428	2.02036
Carissa_bispinosa	1.15333	3.41414	9.06667	2.81224	1.32222	2.03743	3.6	3.26458	4.05	2.80821	1.81954	2.25042
Carissa_tetramera	1.44667	3.46702	11.8	2.89265	1.79239	1.61278	1.28	2.50113	1.31	2.52744	1.67302	1.99607
Carpobrotus_muirii	1.14667	3.39863	9.26667	2.70586	1.27875	2.00432	0.233333	2.95713	0.8	2.04139	0.845098	1.0607
Cassine_peragua	1.08667	3.427	8.6	2.86688	1.74036	1.9345	1.53333	3.06856	1.92667	2.67321	1.70672	2.09621
Cassinopsis_ilicifolia	1.12	3.59802	7.73333	2.85974	1.86923	1.57978	3.46667	3.26169	4.28	2.73014	1.60423	1.84136
Cassipourea_gummiflua	1.34	3.41196	11.2667	3.01662	1.62325	2.07188	2.06	2.90526	1.99333	2.39985	1.5092	1.99123
Catha_edulis	1.26667	3.50338	9.6	2.93095	1.89763	1.5563	2.78	2.8604	3.01333	2.75028	1.36361	1.57403
Celtis_africana	1.13333	3.54704	7.93333	2.85003	1.83885	1.60206	4.06667	3.35507	5.46667	2.70295	1.80618	2.11394
Celtis_mildbraedii	1.36	3.39058	11.4	2.98856	1.65321	2	0	1.61278	0.0666667	1.91908	0.30103	0.60206
Centella_caespitosa	1.09333	3.46225	8.4	2.95856	1.78533	1.9345	1.6	2.50678	1.72	1.60638	0.69897	0.944483
Centella_rupestris	1.02667	3.42488	8	2.83251	1.68124	1.89209	1	2.92158	1.22667	2.5534	1.31806	1.43457
Cephalanthus_natalensis	1.18	3.46665	9	2.97313	1.87506	1.59106	2.93333	2.83885	3.32667	2.48572	1.07918	1.20412
Cephalophyllum_parviflorum	1.10667	3.51055	8.2	2.80618	1.77815	1.77815	0.8	2.98	0.466667	2.3927	0.778151	1.39794
Chaetachme_aristata	1.3	3.42797	10.7667	2.95036	1.62325	1.99782	3.03333	3.11868	3.45	2.85491	1.74036	2.0304
Cheiridopsis_excavata	1.10667	3.62413	7.4	2.29557	1.66276	1.38917	1.41667	2.77488	1.2	2.04727	1.31702	1.16137
Cheiridopsis_rostrata	1.18	3.4929	9.06667	2.45939	1.82607	1.36173	2	3.22298	1.31667	2.34439	0.954243	1.43136
Chrysocoma_esterhuyseniae	1.10667	3.5172	8.2	2.716	1.77815	1.69897	0.473333	2.65571	0.42	2.43521	1.04532	1.3962
Cissus_cornifolia	1.47333	3.51587	11.4	2.72263	1.91381	1.27875	2.19333	2.9249	1.9	2.78061	1.22272	1.56467
Clematis_brachiata	1.15333	3.52943	7.93333	2.8488	1.716	1.78533	4.08667	3.3709	5.95333	2.72665	1.81291	2.11059
Cliffortia_ericifolia	1.11333	3.497	8.4	2.82995	1.79934	1.77815	0.236667	2.6549	0.316667	2.55206	0.658011	1.53656
Cliffortia_hirta	1.09333	3.5042	8.4	2.82995	1.78533	1.78533	2	3.06965	2.71333	2.68731	0.525045	1.64048
Cliffortia_schlechteri	1.13333	3.39863	9.26667	2.70586	1.27875	2.00432	0.933333	2.9058	0.8	1.91328	1.38021	1.5682
Clivia_caulescens	1.19333	3.43185	9.4	3.00475	1.88649	1.62325	3.8	2.8451	3.64667	2.51654	1.0086	1.27875
Clivia_gardenii	1.23333	3.39568	9.86667	2.97451	1.69897	1.97313	3.26667	2.94743	4.13333	2.61225	1.49136	1.98227
Clivia_miniata	1.17333	3.40398	9	2.94151	1.65321	2	4.17333	3.28713	4.76667	2.75785	1.82151	2.25042
Clivia_nobilis	1.21333	3.36717	10.1333	2.91698	1.49136	2.06446	1.2	2.93832	2.13333	2.55678	1.57978	1.6902
Clutia_pulchella	1.07333	3.45682	7.93333	2.85003	1.62325	1.93952	3.8	3.30899	5.18667	2.74429	1.82607	2.21219
Coddia_rudis	1.22	3.43377	10.0667	2.90687	1.64345	1.97313	3.2	3.08849	3.36667	2.81057	1.80277	1.97543
Codonorhiza_azurea	1.13333	3.55895	8.13333	2.7348	1.79934	1.65321	0.343333	2.76496	0.266667	2.57403	0.845098	1.43136
Coleonema_album	1.08667	3.43313	8.6	2.86688	1.77815	1.9345	1.26667	2.95134	1.80333	2.6721	1.6721	1.59106
Coleonema_juniperinum	1.00667	3.51215	7.4	2.96591	1.77085	1.94939	2.10333	2.99388	1.49333	2.85126	1.11394	1.87506
Colophospermum_mopane	1.51333	3.5412	11.6667	2.70329	1.90309	1.27875	1.34	3.00728	2.02667	2.43838	1.1959	1.32222
Combretum_bracteosum	1.34	3.37273	11.2667	3.01368	1.64345	2.04139	2.95333	2.84782	3.26	2.24142	1.35889	1.85461
Combretum_caffrum	1.2	3.48728	9.2	2.79518	1.78533	1.6902	4.33333	3.41506	5.4	2.6981	1.81291	1.86923
Combretum_erythrophyllum	1.15333	3.60173	7.73333	2.85003	1.88649	1.30103	3.69333	3.20137	4.06667	2.5302	1.35411	1.68842
Combretum_imberbe	1.48	3.50188	11.7333	2.82607	1.86332	1.51851	2.29	3.06672	3.2	2.55291	1.30103	1.46761
Combretum_kraussii	1.23	3.43823	9.93333	2.9652	1.84819	1.64836	3.98	3.24374	4.26667	2.68918	1.58206	1.99034
Combretum_microphyllum	1.48	3.50947	11.6	2.8014	1.87795	1.49831	4.05333	2.89957	3.73667	2.63144	1.4183	1.51121
Combretum_mkuzense	1.50667	3.4823	12	2.83696	1.79239	1.61278	2.8	2.62118	2.57333	2.58524	1.57749	1.77379
Combretum_moggii	1.18667	3.50393	9.06667	2.89487	1.88649	1.49136	2.15333	3.10857	3.54667	2.58978	1.1271	1.38021
Combretum_molle	1.18	3.60173	7.93333	2.8488	1.88649	1.32222	3.73333	3.28691	5	2.64836	1.59106	1.92942
Combretum_mossambicense	1.48	3.5358	11.4667	2.7356	1.90309	1.34242	1.9	2.95328	2.2	2.55751	1.34242	1.52504
Combretum_nelsonii	1.19333	3.58861	8.2	2.78176	1.92428	1.17609	1.16667	3.0585	2.00667	2.47669	1.17609	1.39794
Combretum_petrophilum	1.29333	3.49017	9.83333	2.93247	1.88649	1.5682	1.95	2.82086	1.96667	2.57921	1.32222	1.65801
Combretum_zeyheri	1.22667	3.60195	8.4	2.8109	1.89209	1.30103	4	3.14046	5.15667	2.48359	1.23045	1.47712
Commiphora_harveyi	1.34667	3.39314	11.2667	2.97451	1.6721	1.97313	2.70333	2.88451	3.01667	2.60815	1.50037	1.9489
Commiphora_marlothii	1.25333	3.51561	9.26667	2.78176	1.91908	1.29003	4.03	3.09398	4.45333	2.71709	1.23045	1.58035
Commiphora_mollis	1.40667	3.51508	11	2.74273	1.90849	1.30103	3.06667	2.99607	3.32	2.71206	1.25285	1.50379
Commiphora_neglecta	1.44	3.46953	11.2333	2.94151	1.85126	1.61278	2.10333	3.14851	3.22667	2.509	1.63144	1.98091
Commiphora_woodii	1.2	3.42185	9.6	2.96661	1.74036	1.93197	2.56667	3.07354	3.31667	2.50174	1.33746	1.86481
Cordia_caffra	1.22667	3.37785	10.3333	2.93349	1.60206	2.06446	2.93333	2.96379	3.26667	2.72912	1.63347	1.88649
Cordyla_africana	1.48	3.49996	12.0667	2.80003	1.86332	1.54407	2.68667	2.82461	2.36	2.7707	1.76343	2.20194
Corpuscularia_lehmannii	1.18667	3.42062	9.4	2.73078	1.25527	2.03743	0.533333	2.57287	0.466667	1.97313	0.845098	1.47712
Cotula_duckittiae	1.10667	3.47611	8.46667	2.71096	1.78533	1.69897	1.32667	2.97377	1.03333	2.51534	1.02531	1.55509
Cotyledon_adscendens	1.21333	3.41631	9.73333	2.66464	1.23045	1.99123	0.333333	2.35793	0.6	1.93952	0.60206	1.14613
Craibia_zimmermannii	1.38667	3.40756	11.5333	2.98856	1.65321	2	1.6	2.72346	1.1	2.65801	1.36173	1.97772
Crassula_arborescens	1.04667	3.58546	7.13333	2.52634	1.27875	1.78533	2.6	3.04415	3.13333	2.54158	1.63347	1.716
Crassula_obovata	1.21333	3.3516	9.93333	3.04571	1.65321	2.05308	1.25333	2.71198	1.77333	2.13672	1.07188	1.57054
Crinum_campanulatum	1.18	3.44793	9.3	2.80754	1.41497	2.02119	1	2.80821	1.66667	1.93069	1.03141	1.48785
Crinum_lineare	1.18667	3.41464	9.66667	2.7332	1.20412	2.03743	0.6	1.88081	0.733333	0.633468	0.477121	0.845098
Crinum_moorei	1.09333	3.39967	8.6	2.95856	1.66276	2.04139	3.62667	3.10332	4.80667	2.69627	1.79449	2.1364
Crotalaria_capensis	1.14	3.41631	8.8	2.85003	1.32222	2.02119	3.4	3.19396	3.98	2.71425	1.77597	2.19618
Crotalaria_laburnifolia	1.42667	3.53033	11.2667	2.78746	1.89209	1.32222	4.41333	3.12574	4.99333	2.54357	1.34439	1.49831
Crotalaria_monteiroi	1.33333	3.46953	10.2667	2.93095	1.8451	1.61278	2.97333	3.0887	4.49333	2.71809	1.54033	1.91751
Croton_gratissimus	1.20667	3.60466	8.13333	2.82282	1.88649	1.30103	4.15333	3.40482	5.08667	2.78668	1.44091	1.65321
Croton_megalobotrys	1.51333	3.55072	11.6667	2.65706	1.91381	1.17609	2.42667	2.96038	2.38667	2.50623	1.34242	1.45332
Croton_pseudopulchellus	1.50667	3.46389	12.4	2.74819	1.94448	1.14613	3.06	3.05454	2.34	2.75626	1.72835	2.05767
Croton_steenkampianus	1.44667	3.45591	11.8	2.95809	1.63347	2.04922	1	2.6561	0.4	2.60746	1.65321	1.99564
Croton_sylvaticus	1.34667	3.38748	11.2667	2.99913	1.64345	2.02938	2.32333	2.91278	2.53333	2.53908	1.69897	2.16346
Cryptocarya_wyliei	1.21333	3.35044	10.3333	3.04571	1.62325	2.08991	2.85667	2.85543	2.60667	1.92169	0.993436	1.50311
Cullumia_cirsioides	1.12667	3.427	8.93333	2.7356	1.25527	2.0607	3.53333	3.16469	4.75	2.36949	1.39794	1.44248
Cunonia_capensis	1.05333	3.46225	8.2	2.95856	1.77815	1.9345	1.06667	3.03659	1.66667	2.68215	1.69897	2.0607
Curtisia_dentata	1.08667	3.46225	8.4	2.87157	1.75587	1.9345	2.13333	3.00587	1.79333	2.60206	1.78533	2.19257
Cussonia_natalensis	1.3	3.47012	9.66667	2.91698	1.86332	1.57978	3.32	3.08264	4.26	2.6988	1.59988	1.92737
Cussonia_spicata	1.18	3.44793	9.13333	2.79657	1.43136	1.99564	4.11667	3.19396	4.45	2.75511	1.79761	1.95424
Cussonia_transvaalensis	1.18	3.60173	8.2	2.81823	1.90309	1.25527	1.3	2.88536	1.43333	2.24551	0.977724	1.11394
Cyclopia_genistoides	1.08667	3.43313	8.4	2.94645	1.77815	1.9345	1.44667	2.9489	1.33333	2.57287	1.60206	1.65706
Cyclopia_longifolia	1.1	3.45879	8.06667	2.72754	1.25527	2.04139	1.44	2.87029	1.92667	2.62055	1.04139	2.02243
Cyclopia_maculata	1.04	3.5382	7.46667	2.85733	1.77085	1.92942	1.32667	2.9087	1.75333	2.70561	1.63347	1.48855
Cyclopia_pubescens	1.14667	3.42062	9.2	2.73078	1.25527	2.0569	0.2	1.60206	0.266667	0.845098	0	0.30103
Cyrtanthus_carneus	1.1	3.47654	8.6	2.74194	1.54407	1.89209	1.26667	3.06558	1	2	1.35218	1.5966
Cyrtanthus_guthrieae	1.14	3.46702	8.93333	2.68664	1.50515	1.85733	0.0666667	2.49969	0.4	0.60206	0.60206	0.90309
Cyrtanthus_leptosiphon	1.2	3.57738	8.73333	2.73239	1.32222	2.02938	0.146667	2.04689	0.0866667	1.09342	0.113943	0.113943
Cyrtanthus_leucanthus	1.03333	3.47246	8	2.84757	1.74036	1.89209	0.933333	2.74507	1.2	2.55751	1.30103	1.49136
Cyrtanthus_mackenii	1.13333	3.3927	9.33333	2.91908	1.62325	2.04139	4.32667	3.2447	5.19333	2.68886	1.75891	2.05231
Cyrtanthus_staadensis	1.12667	3.427	8.93333	2.7356	1.25527	2.0607	0.173333	2.576	0.546667	2.10823	1	1.20952
Cyrtanthus_suaveolens	0.96	3.43217	7.26667	2.97497	1.66276	2.00432	0.533333	2.2833	0.733333	1.38021	0.60206	1.04139
Cytinus_capensis	1.08	3.43313	8.6	2.86688	1.77815	1.87506	0.2	3.05683	0.92	2.72542	1.33646	1.3032
Dais_cotinifolia	1.09333	3.47305	7.93333	2.94743	1.78533	1.9345	4.13333	3.2593	5.64	2.70372	1.81954	2.24834
Dalbergia_armata	1.34667	3.42797	11.3333	2.97451	1.6721	1.97313	2.62	2.94792	2.73333	2.55937	1.65321	2.07918
Dalbergia_melanoxylon	1.48	3.50433	11.5667	2.8014	1.86332	1.49831	1.8	2.8651	1.6	2.55509	1.30103	1.47712
Dalbergia_obovata	1.30667	3.37967	11.0667	2.98856	1.65321	2	2.47333	2.89025	3.15333	2.48515	1.53275	1.9266
Daubenya_capensis	1.1	3.62325	7.33333	2.46538	1.79934	1.36173	0.8	3.03141	0.4	2.20683	0.60206	0.477121
Daubenya_zeyheri	1.14667	3.4239	9.06667	2.45637	1.82607	1.30103	1.86667	3.16017	0.536667	1.63397	0.703291	0.703291
Deinbollia_oblongifolia	1.34667	3.37767	11.3333	3.01368	1.64345	2.04139	2.13333	2.60638	1.6	2.31513	1.23045	1.80889
Derris_trifoliata	1.42	3.38775	11.7333	2.99913	1.64345	2.0569	1.33333	2.50651	1.26667	2.32838	1.07918	1.5682
Dialium_schlechteri	1.5	3.45347	12.4	2.86332	1.74819	1.77815	1.06667	2.78168	1	2.50569	1.35507	1.91514
Diastella_buekii	1.09667	3.56673	7.9	2.93752	1.80277	1.87216	1.73333	2.62325	1.4	2.17609	0.69897	1.38021
Diastella_proteoides	1.09333	3.46225	8.4	2.95856	1.78533	1.9345	0.466667	2.87679	0.466667	2.68664	0.60206	1.68124
Dichrostachys_cinerea	1.34	3.50188	10.7333	2.84942	1.86332	1.55023	3.4	3.28847	4.33333	2.75358	1.6721	2.08991
Didelta_spinosa	1.16	3.60206	8.06667	2.35984	1.80618	1.25527	2	3.16346	1.8	2.21748	1.30103	1.2878
Dioscorea_mundii	1.08	3.39985	8.73333	2.90956	1.07918	2.26482	0.8	2.76358	1.21333	2.6219	0.322219	1.9652
Dioscorea_sylvatica	1.18	3.44716	9.1	2.92143	1.80618	1.68124	6.71333	3.47041	7.49667	2.79292	1.83251	2.23805
Diosma_aristata	1.14667	3.37273	9.53333	2.66464	1.20412	1.98677	0	0	0	0	0	0
Diosma_aspalathoides	1.10667	3.51055	8.33333	2.71096	1.78533	1.72428	0.736667	2.97167	0.403333	2.56602	0.851258	1.58035
Diosma_guthriei	1.13333	3.42308	9.13333	2.70329	1.5682	1.83251	1.8	2.88705	1.06667	2.34518	1.54962	1.72304
Diosma_passerinoides	1.14	3.51614	8.46667	2.68664	1.32222	1.95424	1.68	3.09708	2.26667	2.26174	1.32015	1.52114
Diospyros_dichrophylla	1.14	3.40398	9	2.80618	1.20412	2.06819	1.98667	3.08279	2.66667	2.71113	1.41162	2.05308
Diospyros_glabra	1.04	3.51215	7.66667	2.83251	1.74819	1.92942	1.6	3.18096	1.66667	2.79004	1.73239	2.03663
Diospyros_lycioides	1.13333	3.5989	7.6	2.84942	1.86332	1.4624	4.53333	3.37446	6.04333	2.82513	1.6561	1.96379
Diospyros_mespiliformis	1.44667	3.51121	11.2	2.81757	1.86332	1.51851	1.94667	2.84535	2	2.61511	1.27875	1.4624
Diospyros_scabrida	1.17333	3.4456	9.46667	2.87157	1.60206	2.04922	5.8	3.34614	7.06667	2.86711	1.56937	2.02531
Diospyros_simii	1.14667	3.39985	9.2	2.86392	1.25527	2.0607	2.21333	2.86617	2.54667	2.75891	1.63347	2.05994
Diospyros_villosa	1.26667	3.3784	10.6333	2.95928	1.64345	2.00432	3.18333	3.17746	2.11667	2.77561	1.79761	2.02015
Diospyros_whyteana	1.09333	3.46225	8.4	2.95856	1.78533	1.9345	3.10667	3.26816	4	2.70036	1.82607	2.16435
Diplorhynchus_condylocarpon	1.22667	3.60195	8.53333	2.80686	1.90849	1.25527	3.98667	3.11481	4.90667	2.57403	1.31387	1.47712
Disa_alticola	0.893333	3.49066	5.93333	2.94988	1.88649	1.60206	0.9	2.76054	1.33333	2.01515	0.311754	0.724276
Disa_arida	1.02	3.42537	7.93333	2.82413	1.07918	2.16137	0.2	2.88593	0.8	2.34439	0	1.6721
Disa_cernua	1.02667	3.42765	7.66667	2.97313	1.14613	2.29447	0.84	2.93389	0.62	2.52022	1.65031	2.17926
Disa_draconis	1.11	3.48968	8.2	2.71096	1.79934	1.65321	1	3.44287	1.83	2.53662	0.926857	1.58771
Disa_extinctoria	1.20667	3.44295	9.4	3.01745	1.86923	1.63347	3.21333	3.05292	3.00667	2.70329	1.14613	1.48996
Disa_flexuosa	1	3.63568	6.6	2.63043	1.81291	1.63347	3.33333	3.25816	3.33333	2.70243	0.90309	1.66276
Disa_longicornu	1.10667	3.47611	8.4	2.82995	1.78533	1.77815	0.2	2.53403	1.20667	2.47129	0.60206	1.47712
Disa_ovalifolia	0.886667	3.62387	5.33333	2.63949	1.80618	1.6721	3.39333	3.1245	2.24667	2.52218	1.4183	1.5832
Disa_purpurascens	1.06667	3.42504	8.53333	2.75664	1.62325	1.85733	1.06667	2.884	0.866667	2.3483	1.38021	1.32222
Disa_sabulosa	1.03333	3.44373	8.06667	2.86153	1.74036	1.85733	0.6	2.41162	0.8	2.26951	0.531479	1.33846
Disperis_cucullata	1.08	3.54728	7.6	2.79449	1.78533	1.77085	1.8	3.3601	1.73333	2.7007	1.36549	1.79379
Disphyma_dunsdonii	1.1	3.42504	8.6	2.70458	1.5682	1.85126	0.59	2.8304	0.523333	1.47857	1.02938	1.16732
Dodonaea_viscosa	1.05333	3.54033	7.66667	2.79969	1.77815	1.88081	3.66667	3.22011	4.22	2.84386	1.81954	2.10721
Dombeya_burgessiae	1.22333	3.40697	9.36667	2.95036	1.66276	1.98677	3.65	3.17893	4.48	2.62655	1.8238	2.14983
Dombeya_rotundifolia	1.15333	3.60173	7.86667	2.84198	1.88081	1.34242	3.4	3.27898	4.93333	2.6571	1.58715	1.91381
Dombeya_tiliacea	1.34	3.40209	11.2667	2.98811	1.64345	2.02938	4.8	3.45142	6.25333	2.79699	1.5977	2.15836
Dovyalis_caffra	1.14333	3.46225	8.8	2.85763	1.77815	1.81291	4.12667	3.30064	4.46667	2.78247	1.84448	2.12597
Dovyalis_longispina	1.43667	3.44185	11.7667	2.96308	1.62325	2.05308	1.43333	2.58687	1.11667	2.65104	1.39794	1.83569
Dovyalis_rhamnoides	1.11333	3.39976	8.8	2.87157	1.20412	2.07918	3.28667	3.02898	3.53333	2.72469	1.76455	2.17026
Dracaena_aletriformis	1.26667	3.38093	10.6	2.9861	1.62325	2.05308	3.18	3.01053	3.04667	2.73957	1.73239	2.0892
Drosanthemum_calycinum	1.11333	3.54728	8.23333	2.73799	1.77085	1.77815	1.34	3.06337	1.66667	2.49234	1.65321	1.83948
Drosanthemum_flavum	1.04	3.50461	7.46667	2.75205	1.63347	1.88649	0.373333	2.79014	0.6	2.21005	1.33041	1.10721
Drosanthemum_hispifolium	1.10667	3.51468	8.2	2.80618	1.78533	1.75587	1.53333	3.08817	1.06667	2.71265	0.845098	1.71433
Drosanthemum_lavisii	1.14667	3.51375	8.66667	2.66464	1.32222	1.98677	0.946667	3.23674	2.22667	2.20412	1.4624	1.76492
Drosanthemum_quadratum	1.14667	3.55157	8.66667	2.72509	1.38021	1.98677	0.413333	2.52166	0.553333	1.75128	0.792392	1.34242
Drypetes_arguta	1.34667	3.37767	11.3333	3.02057	1.63347	2.06258	2.21667	2.88238	1.51667	2.36829	0.90309	1.62325
Echiostachys_ecklonianus	1.08	3.42504	8.4	2.72346	1.60206	1.86332	1	3.03503	1.53333	2.55847	1.36922	1.34242
Echiostachys_incanus	1.01333	3.51215	7.4	2.94201	1.77085	1.93952	1.33333	2.96895	0.933333	2.69197	1.36173	1.69897
Ectadium_virgatum	1.15333	3.34792	9.6	1.69897	1.63347	0.845098	1.35	3.13656	0.983333	1.85126	1.22401	1.21085
Ehretia_amoena	1.41333	3.48841	11.2667	2.85491	1.86332	1.5563	2.31333	2.93812	2.34	2.60065	1.11727	1.33445
Ekebergia_pterophylla	1.19333	3.45271	9.46667	2.97081	1.86923	1.62325	3.45667	3.07386	3.46667	2.75431	1.62118	1.99957
Elaeodendron_transvaalense	1.43333	3.51976	11.1333	2.81291	1.88649	1.4624	3.25	3.11344	3.76667	2.60772	1.37107	1.62066
Elegia_acockii	1.10667	3.53945	8.13333	2.716	1.78533	1.69897	1.28333	2.89793	1.65667	2.51792	0.826075	1.42813
Elegia_extensa	1.11	3.54728	8.2	2.81491	1.79239	1.81954	1.4	3.11603	2.33333	2.45637	1.53148	1.23045
Elegia_prominens	1.1	3.43846	8.6	2.7767	1.77452	1.83569	0.983333	2.98071	0.943333	2.63251	1.54407	1.5966
Elegia_recta	1.13667	3.54487	8.33333	2.7344	1.66276	1.94201	1.75	2.86153	1.61667	2.68797	1.62325	1.82607
Elegia_verreauxii	1.10667	3.47392	8.4	2.7348	1.78533	1.85733	1.2	3.29829	1.86	2.6766	1.54158	1.77232
Elephantorrhiza_burkei	1.18	3.60173	7.93333	2.82898	1.89763	1.30103	2.31667	3.0389	2.78667	2.58715	1.07918	1.37658
Elephantorrhiza_elephantina	1.12667	3.62315	7.26667	2.84198	1.88081	1.36173	3.28333	3.38779	4.59333	2.78947	1.24674	1.49969
Empodium_veratrifolium	1.27333	3.56679	9.4	2.45939	1.82607	1.36173	1.76	3.01494	1.05333	2.18184	0.916454	1.32222
Encephalartos_altensteinii	1.2	3.36773	10.1333	2.77452	1.38021	2.03141	2.18333	3.51032	5.32667	2.76065	1.734	2.01494
Encephalartos_ferox	1.43333	3.4456	11.8	2.96379	1.69897	2.01703	4.34667	3.29658	6.26667	2.79014	1.68664	2.20249
Encephalartos_friderici-guilielmi	0.956667	3.48401	6.46667	2.95761	1.6721	1.96848	2.68333	3.10054	2.76667	2.52763	1.48785	1.89763
Encephalartos_ghellinckii	0.806667	3.55546	4.4	2.92737	1.83251	1.59106	7.27333	2.96708	7.72	2.42325	1.24797	1.45939
Encephalartos_horridus	1.15333	3.58399	8.4	2.85003	1.78533	1.74036	1.43333	3.1801	2.34667	2.73838	1.74819	1.83378
Encephalartos_latifrons	1.09333	3.46225	8.4	2.95856	1.78533	1.9345	2.37	3.3948	4.41333	2.65801	1.25527	1.82607
Encephalartos_lebomboensis	1.15333	3.59134	7.83333	2.85003	1.79934	1.69461	1.98333	3.13862	2.75	2.72937	1.6744	1.77996
Encephalartos_lehmannii	1.12333	3.59134	7.83333	2.65801	1.57403	1.71181	1.9	3.28466	3.41667	2.72346	1.6721	1.80618
Encephalartos_longifolius	1.13333	3.49886	8.66667	2.68931	1.36173	1.92942	2.13333	3.13098	1.8	2.62737	1.79934	2.15229
Encephalartos_natalensis	1.23333	3.41631	10.3333	2.95856	1.69897	1.94939	2.76	3.24596	3.76	2.62449	1.57634	2.04727
Encephalartos_paucidentatus	1.15333	3.59145	7.73333	2.85003	1.88649	1.30103	2.42667	3.04597	2.97667	2.50664	1.3075	1.83664
Encephalartos_princeps	1.17333	3.45255	9.2	2.79518	1.74036	1.6902	0.8	2.20952	0.92	2.34321	0.857332	1.44091
Encephalartos_transvenosus	1.34	3.51055	10.2667	2.96802	1.92428	1.59106	2.8	2.64816	2.8	2.4843	0.954243	1.18752
Encephalartos_trispinosus	1.2	3.40011	9.86667	2.76716	1.36173	2.02119	1	3.26951	2.53333	2.24304	1.75051	1.96685
Englerodaphne_pilosa	1.06667	3.4901	7.46667	2.97174	1.65321	2	4.32667	3.14392	5.21333	2.38021	1.5563	1.95424
Englerophytum_magalismontanum	1.15333	3.60173	7.73333	2.84323	1.88081	1.36173	3.04667	3.21035	4.32333	2.52238	1.14613	1.44716
Englerophytum_natalense	1.34667	3.39058	11.3333	3.00604	1.65321	2	2.25333	2.92531	2.13333	2.4621	1.50515	1.99123
Entada_rheedei	1.34667	3.3969	11.3333	2.97081	1.62325	2.07188	4.14667	2.67679	3.71333	2.75289	1.69723	2.05918
Erepsia_hallii	1.1	3.48615	8.33333	2.65128	1.77085	1.63347	0.0666667	2.35793	0.2	1.86332	0	0.90309
Erepsia_patula	1.09333	3.46225	8.4	2.95856	1.78533	1.9345	0.48	2.95761	0.266667	2.44654	0.716003	1.49136
Erepsia_pentagona	1.03333	3.48883	7.73333	2.63949	1.07918	2	0.416667	2.80448	0.9	1.77815	0.860338	1.34242
Erepsia_pillansii	1.12667	3.57571	8.06667	2.60531	1.79934	1.54407	1.15	2.49527	1.05667	2.3032	1.0607	1.42406
Erepsia_ramosa	1.10667	3.5382	8.2	2.88536	1.78533	1.80618	1.17	3.05936	0.906667	2.70927	0.822822	1.6721
Erica_abietina	1.09333	3.46225	8.4	2.95856	1.78533	1.9345	0	0	0	0	0	0
Erica_aneimena	1.03333	3.42537	7.93333	2.82413	1.07918	2.16137	0.2	2.72754	0.533333	2.42813	0.30103	1.73239
Erica_arenaria	1.14	3.47363	8.93333	2.70586	1.30103	2	0.333333	2.83696	0.4	1.81291	0.60206	0.90309
Erica_bauera	1.13333	3.42513	8.43333	2.70672	1.31175	1.97772	1.45	3.2446	1.67333	2.67495	1.72057	2.06296
Erica_caffra	1.03333	3.52647	7.66667	2.82413	1.73239	1.92942	2.81333	3.22744	3.73333	2.82837	1.74819	2.08279
Erica_fairii	1.06667	3.37585	8.73333	2.86688	1.77815	1.8451	0	0	0	0	0	0
Erica_glandulosa	1.11333	3.39985	9	2.90956	1.07918	2.26482	1.06667	2.54283	1.33333	2.64621	0.778151	1.99255
Erica_glumiflora	1.13333	3.3969	9.33333	2.77305	1.23045	2.05308	0.793333	2.72697	1.28667	2.43457	1.49554	1.97772
Erica_inconstans	1.06667	3.40123	8.53333	2.89042	1.04139	2.24055	0.953333	2.97804	1.2	2.51865	1.27875	1.97818
Erica_irregularis	1.06667	3.35641	8.73333	2.74507	1.62325	1.8451	0	0	0	0	0	0
Erica_jasminiflora	1.05333	3.42111	8.2	2.77379	1.63347	1.86923	1.26667	3.42705	1.34667	2.2014	1.34242	1.69897
Erica_multiflexuosa	0.986667	3.48216	7.4	2.95999	1.75587	1.96379	0.56	2.78529	0.09	2.44855	1.26834	1.22011
Erica_onusta	1.08	3.39182	8.73333	2.97174	1.07918	2.32838	0.206667	2.25983	0.406667	1.3784	0.361728	1.25527
Erica_penduliflora	1.1	3.41095	8.93333	2.71096	1.59106	1.82607	0.533333	2.33445	0.533333	1.6721	0.477121	0.954243
Erica_regia	1.1	3.42504	8.6	2.71096	1.5682	1.85126	0.2	2.55509	0.4	1.23045	0.69897	0.69897
Erica_stylaris	1.02	3.42537	7.93333	2.82413	1.07918	2.16137	0.8	2.69108	1.05333	2.47392	0.60206	1.80346
Erica_tetrathecoides	1.03333	3.53033	7.4	2.62634	1.23045	1.95424	0.133333	2.16435	0	0.90309	0.30103	0
Erica_triflora	1.09333	3.50024	7.66667	2.95856	1.78533	1.9345	1.93333	3.37585	1.52333	2.72115	0.946943	1.81291
Erica_uysii	1.16	3.51614	8.8	2.71012	1.41497	1.94448	0.03	2.47683	0.28	1.09864	0.826075	1.01912
Erica_zeyheriana	1.14667	3.42062	9.2	2.73078	1.25527	2.0569	0.6	2.31397	0.833333	1.2266	0.724276	1.04922
Erythrina_caffra	1.20667	3.38075	9.93333	2.78247	1.34242	2.0569	2.53333	3.0086	2.93333	2.66839	1.64836	1.85733
Erythrina_humeana	1.26	3.4456	10.3333	2.96426	1.74036	1.88081	3.78667	3.25638	4.65333	2.70346	1.68124	2.11394
Erythrina_lysistemon	1.29333	3.4456	10.4667	2.95617	1.77815	1.85126	3.66667	3.26283	4.6	2.71999	1.72099	2.13033
Erythrina_zeyheri	1.06667	3.60173	6.53333	2.8488	1.86332	1.38021	2.46667	3.18915	1.89333	2.32838	1.16435	1.29226
Erythroxylum_delagoense	1.36	3.45591	10.7333	2.93095	1.8451	1.63347	2.66667	2.50243	2.66667	2.50379	1.5563	2.03342
Erythroxylum_emarginatum	1.33333	3.41263	10.7667	2.95109	1.68574	1.98	4.4	3.50637	6.93333	2.83759	1.56526	2.0054
Erythroxylum_pictum	1.26	3.33686	10.8667	3.05346	1.62325	2.09342	3.07333	3.40112	5.26667	2.75717	1.32222	1.96988
Euchaetis_albertiniana	1.13333	3.39863	9.26667	2.70586	1.20412	2.00432	0.733333	2.75664	0.666667	2.42813	0.995635	1.77085
Euchaetis_pungens	1.11333	3.57299	7.8	2.72099	1.76343	1.69897	1.52	3.00182	2.10667	2.74005	1.48572	1.71433
Euchaetis_schlechteri	1.06667	3.44948	8.2	2.73878	1.63347	1.86923	1.5	3.42127	1.6	2.42651	1.44716	1.74624
Euclea_coriacea	0.88	3.65312	4.66667	2.72509	1.716	1.74036	3.29333	3.19084	3.24	2.61574	1.37291	1.53908
Euclea_crispa	1.14667	3.60173	7.66667	2.83632	1.87506	1.36173	4.59667	3.39848	6.13	2.79246	1.73918	1.86243
Euclea_divinorum	1.44333	3.50188	11.3333	2.82478	1.86034	1.54407	1.74	2.88975	1.95	2.60959	1.61437	1.92967
Euclea_natalensis	1.30667	3.45591	10.5333	2.86451	1.67669	1.78533	3.96333	3.28247	3.95333	2.7602	1.83442	2.11444
Euclea_pseudebenus	1.22667	3.54919	8.73333	1.89209	1.63849	1	3.95333	3.5031	1.63333	2.19382	1.59273	1.18893
Euclea_racemosa	1.11333	3.42635	8.8	2.78817	1.65321	1.93952	3.72	2.99782	3.4	2.71315	1.74036	2.18241
Euclea_undulata	1.15333	3.52336	8.73333	2.62941	1.32222	1.93952	2.4	3.24678	3.53333	2.57669	1.70458	1.92942
Eucomis_bicolor	0.72	3.55358	3.93333	2.96332	1.81954	1.68124	4.13667	2.64586	3.86667	2.35965	1.12385	1.20683
Eucomis_vandermerwei	0.893333	3.49094	5.93333	2.94841	1.88649	1.59106	2.98667	3.14971	2.73333	2.33686	1.38739	1.66087
Eugenia_capensis	1.26667	3.37658	10.8667	2.98272	1.60206	2.07188	2.87333	3.02857	3.18667	2.78469	1.6721	2.04922
Eugenia_erythrophylla	1.23333	3.3516	10.2667	3.04571	1.65321	2.05308	1.66	2.95641	2.4	2.48785	1.35984	1.87852
Euphorbia_colliculina	1.03333	3.5557	7.2	2.6464	1.17609	1.97772	1.8	2.96332	1.33333	2.57287	0.69897	1.83885
Euphorbia_cooperi	1.41333	3.52917	11.1333	2.81291	1.88081	1.49136	3.93333	3.17377	4.48	2.68534	1.32531	1.5849
Euphorbia_flanaganii	1.21333	3.34104	10.2667	3.00775	1.62325	2.08636	3.10333	3.26747	4.87333	2.65471	1.49485	1.94498
Euphorbia_globosa	1.18667	3.4621	9.4	2.67852	1.25527	1.99123	0.733333	2.74539	0.906667	2.09096	0.897627	1.52634
Euphorbia_guerichiana	1.41333	3.51468	10.6	2.62221	1.91908	1.04139	4.13333	3.01157	3.86667	2.67852	1.72428	1.11394
Euphorbia_meloformis	1.18667	3.4621	9.33333	2.66181	1.27875	1.99123	0.9	2.85263	1.26667	2.3962	1.17609	1.63094
Euphorbia_nesemannii	1.08667	3.60369	7.33333	2.59329	1.53148	1.74819	1.66667	2.7638	1.9	2.32531	1.52504	1.60206
Euphorbia_rowlandii	1.6	3.51561	12.8	2.65706	1.96848	1	0.733333	2.49136	0.466667	1.88649	0.778151	0.477121
Euphorbia_schoenlandii	1.18667	3.48259	9.13333	2.29226	1.82607	1.11394	0.733333	2.78176	0.4	1.51851	0.845098	0.60206
Euphorbia_tirucalli	1.22	3.43297	9.93333	2.88309	1.6721	1.95424	4	3.23679	4.5	2.8014	1.83885	2.04336
Euphorbia_triangularis	1.20667	3.37639	9.93333	2.77452	1.34242	2.04922	1.2	3.13226	1.6	2.75051	1.4624	1.74429
Excoecaria_simii	1.17333	3.37457	9.66667	3.02612	1.66276	2.05308	2.85333	2.76797	2.95333	2.60206	1.60206	2.00775
Faidherbia_albida	1.51333	3.5302	11.9333	2.64048	1.93952	1.04139	4.57333	3.04195	5.26667	2.63969	1.60423	1.59106
Faurea_galpinii	1.09333	3.45682	7.8	2.97313	1.87506	1.59106	2.78333	2.97	2.83333	2.51422	0.90309	1.30643
Faurea_rochetiana	1.28667	3.46953	10.0667	2.95328	1.85126	1.60206	2.98667	2.69064	3.03333	2.62428	1.13672	1.34242
Faurea_saligna	1.20667	3.60788	8	2.83059	1.88649	1.30103	2.31333	3.22977	3.8	2.53288	1.41497	1.66276
Felicia_elongata	1.27333	3.5339	9.4	2.45484	1.83885	1.30103	1.33333	3.01494	0.733333	1.63347	0.69897	0.69897
Ferraria_foliosa	1.16333	3.50188	8.8	2.42651	1.81291	1.32222	0.57	2.76626	0.553333	1.9345	0.752048	1.07918
Ficus_burtt-davyi	1.14667	3.42062	9.36667	2.79274	1.25527	2.04922	4.48333	3.16316	5.16667	2.86407	1.57978	2.11394
Ficus_capreifolia	1.42	3.46953	11.7333	2.91724	1.8451	1.5682	3.13333	2.94939	3.2	2.67094	1.58546	2.02428
Ficus_glumosa	1.26667	3.46657	9.93333	2.93852	1.8451	1.63347	2.57333	3.26839	3.06667	2.7574	1.57978	1.99123
Ficus_ingens	1.15333	3.59802	7.8	2.85003	1.88081	1.36173	3	3.29907	4.2	2.66675	1.61857	1.92428
Ficus_petersii	1.34667	3.479	10.7333	2.93095	1.85126	1.59106	1.77333	2.78859	1.38667	2.54033	1.04139	1.26482
Ficus_polita	1.44	3.42797	11.8	3.01368	1.63347	2.04139	1.61333	2.85309	2.14667	2.43297	1.62325	2.14922
Ficus_sur	1.2	3.42537	9.26667	2.93852	1.62325	2.02531	4	3.20884	4.19	2.7466	1.8451	2.21748
Ficus_sycomorus	1.43333	3.50188	11.3333	2.83059	1.86332	1.54407	2.69333	3.07664	2.56	2.79934	1.73239	2.14737
Ficus_tettensis	1.46667	3.51441	10.8	2.72016	1.91908	1.27875	3.88667	3.0327	3.68	2.83942	1.25285	1.62839
Ficus_trichopoda	1.43333	3.43281	11.8	3.02284	1.60206	2.13033	1.33333	2.5617	1.28	2.40157	1.38202	1.935
Flacourtia_indica	1.34	3.48841	10.4	2.88138	1.88649	1.5563	2.41333	3.09538	2.41333	2.65128	1.18752	1.4624
Flueggea_virosa	1.44	3.50188	11.1333	2.81757	1.86923	1.51851	3.32	2.94029	3.83	2.65171	1.30103	1.5244
Fockea_capensis	1.03333	3.51308	7.53333	2.66181	1.17609	1.98227	2.08	3.24861	3.06667	2.54777	0.954243	1.89763
Fockea_comaru	1.08667	3.62757	7.13333	2.42488	1.62325	1.50515	2.68667	3.12398	3.62667	2.3948	1.59879	1.68574
Fockea_edulis	1.17	3.48073	9.03333	2.65128	1.33244	1.92942	2.19667	3.21872	2.79667	2.64311	1.55206	2.06483
Freesia_fergusoniae	1.14667	3.41863	9.26667	2.65418	1.21748	1.96379	0.716667	3.05269	1.06667	2.05308	0.845098	1.25527
Freesia_leichtlinii	1.11333	3.40483	9.06667	2.82995	1.20412	2.00432	1.26667	2.79782	1.53333	2.64385	1.57054	2.09968
Freylinia_lanceolata	1.05333	3.5382	7.66667	2.96614	1.78533	1.92942	1.93	3.18331	2.46333	2.78888	1.716	1.84973
Galpinia_transvaalica	1.43333	3.46953	11.6	2.93095	1.8451	1.61278	2.18667	2.9636	1.56	2.63809	1.54407	1.95231
Garcinia_livingstonei	1.44	3.46953	11.8	2.94151	1.8451	1.61278	2.14667	2.9973	2.22667	2.83885	1.7796	2.22376
Gardenia_cornuta	1.44667	3.45591	11.8	2.95809	1.63347	2.04532	1.29333	2.53263	0.856667	2.52485	1.31911	1.86332
Gardenia_resiniflua	1.53667	3.51594	12.3333	2.68034	1.94939	1.07918	1.8	2.86329	2	2.33062	1.34242	1.36736
Gardenia_thunbergia	1.14667	3.42797	9.06667	2.95856	1.64345	2	3.22667	3.26834	3.89333	2.82956	1.76938	2.14613
Gardenia_volkensii	1.29333	3.58501	9.06667	2.79796	1.90309	1.30103	4.26667	3.16023	5.21333	2.64365	1.63548	1.94052
Gasteria_nitida	1.14	3.42062	9.2	2.75282	1.25527	2.0569	1.81667	2.68775	2.23333	2.43337	0.812913	1.79588
Geissorhiza_brehmii	1.09333	3.5382	7.66667	2.95856	1.78533	1.92942	1.40667	3.21487	1.2	2.67127	1.13033	1.70757
Geissorhiza_foliosa	1.18	3.58252	8.26667	2.73239	1.36173	1.90309	1.93333	2.95861	2	2.05805	1.33244	1.55871
Geissorhiza_outeniquensis	1.02	3.42537	7.93333	2.82413	1.07918	2.16137	0.256667	2.86555	0.79	2.41656	0	1.72387
Geissorhiza_purpurascens	1.13333	3.53945	8.2	2.7348	1.78533	1.69897	0.333333	2.97704	0.493333	2.57403	0.845098	1.43136
Geissorhiza_radians	1.1	3.48615	8.33333	2.65128	1.77085	1.63347	0.333333	3.03959	0.466667	2.3927	0.69897	1.32222
Geissorhiza_setacea	1.00667	3.51215	7.4	2.96895	1.77085	1.94939	1.11	2.81813	0.8	2.43569	0.774517	1.51786
Geissorhiza_splendidissima	1.1	3.62325	7.33333	2.46538	1.79934	1.36173	0.186667	2.04532	0.226667	1.38382	0.477121	0.342423
Geissorhiza_tulbaghensis	1.11333	3.629	7.6	2.72754	1.81291	1.68124	2.33333	2.33646	2.06667	2.48714	0.60206	1.38021
Gerbera_aurantiaca	1.09333	3.4929	7.93333	2.95182	1.80618	1.74036	3.88667	3.09802	4.6	2.33244	1.49276	1.86213
Gethyllis_ciliaris	1.10667	3.51055	8.4	2.716	1.78533	1.69897	1.2	3.1758	1.02667	2.60746	1.04139	1.61278
Gethyllis_namaquensis	1.14667	3.44979	8.93333	1.91381	1.5682	0.954243	1.4	3.20347	1.57333	1.85612	1.34242	0.845098
Gladiolus_caeruleus	1.27333	3.5339	9.4	2.45939	1.82607	1.36173	2	3.22298	0.706667	1.90309	0.732394	1
Gladiolus_carmineus	1.03333	3.4312	8.06667	2.83251	1.68124	1.89209	1.2	2.78176	0.733333	2.1959	1.5563	1.66885
Gladiolus_cruentus	1.34667	3.37767	11.3333	2.97451	1.6721	1.97313	0.866667	2.0086	1	1.36173	0.954243	1.27875
Gladiolus_emiliae	1.12	3.55157	8.73333	2.65225	1.32222	1.96848	1.93333	3.05881	2.09333	2.27646	0.954243	1.44716
Gladiolus_fourcadei	1.01667	3.44067	7.7	2.87157	1.07918	2.2014	1.38333	2.92379	2.05667	2.46142	0.60206	1.8109
Gladiolus_griseus	1.16333	3.5042	8.8	2.49693	1.81624	1.38021	1.93333	2.96602	1.2	2.75523	1	1.76567
Gladiolus_huttonii	1.12667	3.37858	9.26667	2.83632	1.25527	2.07372	1.68333	2.78586	1.86667	2.75205	1.11394	2.11727
Gladiolus_miniatus	1.07333	3.43297	8.4	2.79865	1.68124	1.82607	0.866667	2.81954	0.933333	2.11628	1.30103	1.08991
Gladiolus_recurvus	1.00667	3.51215	7.4	2.96895	1.77085	1.94939	2.10667	2.99922	2.42667	2.72049	1.10037	1.64542
Gladiolus_roseovenosus	1.08	3.48058	8	2.63347	1.14613	1.96848	0.866667	2.67578	1.11667	1.98	0.60206	1.41497
Gladiolus_teretifolius	1.15667	3.50866	8.73333	2.67486	1.32222	1.95424	1.57667	3.07715	2.31667	2.07555	1.37931	1.54033
Gladiolus_trichonemifolius	1.07333	3.51215	8.16667	2.81491	1.77085	1.81954	1.33333	3.19408	1.65333	2.69197	1.43696	1.69897
Gladiolus_vandermerwei	1.14	3.51614	8.33333	2.72509	1.38021	1.98677	0.773333	2.62428	0.746667	1.88649	1.0086	1.49136
Gladiolus_variegatus	1.06667	3.35755	8.73333	2.74194	1.60206	1.8451	0.733333	2.7356	0.933333	1.716	0.778151	0.90309
Gladiolus_watsonius	1.10667	3.5042	8.4	2.82995	1.79239	1.77815	1.53333	3.11621	1.2	2.59106	0.845098	1.62325
Glottiphyllum_regium	1.07333	3.54876	7.2	2.48001	1.20412	1.81954	1.4	3.00582	2.42	2.00475	0.838849	1.40993
Gloveria_integrifolia	1.08	3.59846	7.53333	2.58883	1.43136	1.76343	1.90667	3.0886	1.93333	2.46687	1.70586	1.96473
Gnaphalium_declinatum	1.09333	3.54728	7.86667	2.66464	1.51851	1.85126	2.88667	3.45199	4.05333	2.76716	1.69548	1.85431
Gnidia_chrysophylla	1.11333	3.39967	9	2.89042	1.07918	2.24055	0.823333	2.44459	1.15667	2.61595	0.954243	2.00432
Gnidia_cuneata	1.16667	3.51878	8.73333	2.68305	1.41497	1.92942	2.35333	3.22006	2.84	2.57438	1.41162	1.88024
Gnidia_humilis	1.03333	3.43297	8	2.83251	1.70757	1.89209	0.76	2.5895	1	2.50866	1.26482	1.37658
Gnidia_penicillata	1.03333	3.47756	7.8	2.86153	1.74036	1.86923	1.13333	2.943	1.35333	2.63246	1.41497	1.43136
Gnidia_spicata	1.11333	3.5042	8.4	2.8179	1.78176	1.77815	0.553333	3.04805	1.57333	2.70629	1.44948	1.68124
Gnidia_variabilis	1.06667	3.52231	7.4	2.90526	1.8451	1.63347	3.44667	3.2931	4.68667	2.57194	1.48144	1.88705
Gonioma_kamassi	1.04	3.40123	8.33333	2.87157	1.07918	2.21219	1.13667	2.87981	1.2	2.76099	0.989005	2.16761
Grewia_bicolor	1.39333	3.50853	11.0333	2.81525	1.89763	1.42325	3.58333	3.07179	4.5	2.62531	1.36642	1.50853
Grewia_caffra	1.44667	3.4456	11.9333	2.95036	1.66276	2.01284	1.66667	2.92716	1.32	2.82217	1.77815	2.22011
Grewia_flavescens	1.3	3.56253	9.53333	2.8014	1.90309	1.25527	3.67333	3.12476	4.34	2.61479	1.27875	1.4624
Grewia_hexamita	1.48	3.50188	11.6667	2.80003	1.89763	1.49136	2.94	2.91025	2.89333	2.70638	1.3075	1.50651
Grewia_lasiocarpa	1.26333	3.37967	10.4667	2.99913	1.6721	1.99564	3.06667	2.92965	3.66667	2.42488	1.27875	1.77815
Grewia_monticola	1.27333	3.58024	9.06667	2.8014	1.89763	1.27875	3.46667	3.20466	4.46667	2.61962	1.36173	1.54407
Gymnosporia_undata	1.19333	3.5358	8.4	2.83378	1.86332	1.57978	4.26667	3.29403	5	2.79029	1.79934	2.00432
Habenaria_arenaria	1.11333	3.42635	8.33333	2.87157	1.14613	2.20683	2.2	3.50934	3.36	2.70544	1.73239	2.23805
Habenaria_clavata	1.06667	3.5858	6.93333	2.90526	1.87506	1.51851	4.18667	3.37576	4.18	2.75035	1.35218	1.66464
Habenaria_dives	0.996667	3.54986	6.46667	2.96332	1.83251	1.68124	5.41667	3.50338	6.93333	2.84541	1.57978	2.02119
Habenaria_dregeana	1.07333	3.50345	7.53333	2.9722	1.83251	1.70329	4.22	3.09821	5.16	2.35401	1.48287	1.80175
Habenaria_epipactidea	1.09333	3.58894	6.93333	2.84942	1.87795	1.39794	3.06667	3.41313	4.51667	2.78158	1.41497	1.59934
Habenaria_filicornis	1.13333	3.55775	7.53333	2.90956	1.85733	1.57978	3.28667	3.45367	4.19333	2.77974	1.48144	1.91169
Habenaria_galpinii	1.10667	3.54998	7.46667	2.85974	1.88649	1.36173	2.10667	3.25018	3.06	2.66068	1.07555	1.39094
Habenaria_humilior	1	3.58235	6.8	2.94002	1.87506	1.60746	3.4	3.34913	2.86667	2.78319	1.14613	1.47494
Habenaria_kraenzliniana	1.09333	3.60173	7.26667	2.8488	1.89209	1.34242	0.96	3.12294	1.76	2.15106	1.25768	1.25768
Habenaria_laevigata	0.846667	3.58354	4.86667	2.94792	1.8451	1.66276	2.73333	2.81875	2.90667	2.43743	1.23045	1.22011
Habenaria_lithophila	0.933333	3.56419	6	2.92428	1.78533	1.72428	6.46667	3.26048	8	2.55715	1.81291	2.07591
Habenaria_malacophylla	1.02333	3.50386	7.1	2.96332	1.80618	1.68124	5	3.463	6.06667	2.8038	1.49485	1.89625
Habenaria_pseudociliosa	1.04667	3.60703	6.33333	2.93146	1.86332	1.53148	3.64667	3.35612	4.99333	2.65811	1.55751	2.04139
Habenaria_schimperiana	1.06	3.59988	6.8	2.85794	1.88081	1.34242	3.4	2.80956	3.06667	2.53275	1.2833	1.59988
Haemanthus_albiflos	1.17333	3.39637	9.66667	2.90956	1.34242	2.06819	3.84	3.14019	4.72	2.80113	1.5563	2.09552
Haemanthus_amarylloides	1.11333	3.58354	7.93333	2.31175	1.78533	1.23045	2	2.92376	1.6	2.22789	1.14613	1.07918
Haemanthus_barkerae	1.1	3.6465	7.13333	2.3962	1.64345	1.39794	1.86667	2.95809	1.28	2.18412	1.54407	1.2833
Haemanthus_canaliculatus	1.03333	3.44373	8.06667	2.86153	1.74036	1.85733	0.933333	2.41888	1.01	2.39155	0.518514	1.49276
Haemanthus_carneus	0.96	3.56478	6.26667	2.73239	1.60206	1.85126	1.26667	2.27393	1.46667	1.14613	0.431364	0.30103
Haemanthus_coccineus	1.08667	3.46225	8.4	2.79865	1.77815	1.83251	2.2	3.28044	2.98667	2.84223	1.6902	1.90741
Haemanthus_crispus	1.13333	3.57368	8.13333	2.29226	1.79239	1.17609	1.88	3.14532	1.66667	2.34986	1.38739	1.25042
Haemanthus_deformis	1.26667	3.38614	10.4667	2.96379	1.716	1.91908	2.73333	3.01376	3.8	2.06296	1.30103	1.66464
Haemanthus_pumilio	1.05333	3.5382	7.66667	2.97818	1.78533	1.92942	0.876667	2.38003	0.556667	2.47188	0.4843	1.48714
Haemanthus_sanguineus	1.08	3.46225	8.33333	2.86688	1.77085	1.9345	1.8	3.24055	2.51333	2.7364	1.73239	2.19229
Haemanthus_unifoliatus	1.13667	3.56914	8.06667	2.14768	1.77085	1.14613	0.476667	3.13773	1.43	2.10619	1.28217	1.07372
Halleria_lucida	1.08667	3.43513	8.4	2.93069	1.63347	1.95904	4.66667	3.22832	5.96333	2.7679	1.81291	2.21985
Haplocarpha_lanata	1.04	3.46225	8	2.95999	1.77085	1.93952	1.06667	3.0055	1.6	2.60179	1.35698	1.41497
Haplocarpha_lyrata	1.14667	3.42062	9.2	2.7332	1.20412	2.03743	1.90667	2.95521	2.93333	2.40654	1.39094	1.81023
Haplocarpha_nervosa	0.806667	3.60595	4.33333	2.84819	1.62325	1.81291	4.62667	3.07372	5.12	2.62221	1.36922	1.55023
Haplocarpha_scaposa	1.01333	3.58092	6.4	2.87274	1.85126	1.61278	5.14	3.2953	5.98	2.73231	1.5682	1.74819
Harpagophytum_procumbens	1.20667	3.70252	7.33333	2.60959	1.88649	1.25527	2.26667	3.25959	2.8	2.41814	1.38021	1.26482
Harpochloa_falx	0.913333	3.58894	5.73333	2.90091	1.81954	1.68124	4.4	3.29336	5.71333	2.71792	1.74741	1.88649
Hartmanthus_pergamentaceus	1.18	3.43664	9.6	1.69897	1.63347	0.845098	1.2	2.88195	0.466667	1.11394	0.90309	0.30103
Harveya_bolusii	1.05667	3.46225	8	2.84011	1.68124	1.9345	2.07333	3.15847	3.06667	2.68735	1.69636	2.05404
Harveya_capensis	1.03333	3.43313	8	2.83251	1.5682	1.93952	1.6	3.14046	2.13333	2.71504	1.70757	2.13529
Harveya_huttonii	0.89	3.60374	5.56667	2.84572	1.69897	1.77452	5.08	3.27857	5.94	2.83787	1.54407	1.9266
Harveya_pauciflora	1.09333	3.46225	8.4	2.95856	1.78533	1.9345	0.466667	2.94694	0.733333	2.65801	1.63347	1.20412
Harveya_speciosa	0.92	3.49534	6.46667	2.96332	1.72016	1.81291	5.55	3.26836	7.23333	2.60222	1.51851	1.85339
Harveya_squamosa	1.08667	3.46464	8.46667	2.73878	1.78533	1.72428	1.59333	3.22668	1.87333	2.82086	1.48996	1.83759
Harveya_stenosiphon	1.02	3.42537	7.93333	2.82413	1.07918	2.16137	0.666667	3.15014	1.8	2.52244	1.11394	1.97772
Haworthia_attenuata	1.18	3.41464	9.53333	2.7332	1.27875	1.99123	1.33333	3.03503	1.6	2.81823	1.51851	1.70757
Haworthia_bayeri	1	3.52763	7.06667	2.70157	1.17609	2.03743	1.93333	3.02082	1.4	2.58058	0.633468	1.84136
Haworthia_chloracantha	1.16667	3.41447	9.53333	2.62531	1.17609	1.95424	1.14667	2.6981	1.53333	2.07918	0.880814	1.52634
Haworthia_cooperi	1.1	3.47509	8.4	2.72428	1.27875	2.02938	2.53333	3.10003	3.26667	2.65801	1.57978	2.02938
Haworthia_emelyae	1.02667	3.58647	6.46667	2.51851	1.20412	1.88081	2.06333	3.06623	2.32	2.50987	0.946943	1.73918
Haworthia_floribunda	1.2	3.57738	8.73333	2.73957	1.32222	2.02938	0.866667	2.8107	0.333333	2.1271	0.60206	1.23045
Haworthia_herbacea	1.08	3.58659	7.33333	2.65128	1.64345	1.74819	1.46667	2.66862	1.2	2.25042	1.43136	1.27068
Haworthia_mirabilis	1.14	3.52647	8.46667	2.73239	1.34242	1.98227	1.99	3.04766	2.50333	2.40423	1.39794	1.78923
Haworthia_truncata	1.09333	3.55624	7.66667	2.48001	1.20412	1.81954	1.84	2.91275	2.02	2.2188	0.498311	1.55691
Haworthiopsis_limifolia	1.3	3.45025	10.3333	2.91169	1.81291	1.66276	3.66667	2.42488	3.28	2.78176	1.49136	1.86923
Hebenstretia_comosa	1.04667	3.59028	7	2.93551	1.86332	1.62325	6.38333	3.31249	7.85	2.64073	1.66745	2.16732
Hebenstretia_cordata	1.10667	3.43297	8.6	2.78817	1.77815	1.81954	1.53333	3.10534	2.1	2.8423	1.70757	2.01178
Heeria_argentea	1.02667	3.58354	7.4	2.85854	1.79239	1.81954	2.44	3.14176	2.4	2.82995	1.12057	1.8451
Helichrysum_acutatum	1.17333	3.45743	8.53333	2.97313	1.8451	1.6902	3.68	3.30259	4.74667	2.6756	1.56585	2.0086
Helichrysum_cochleariforme	1.10667	3.47611	8.5	2.71096	1.76343	1.75587	1.01667	3.20453	1.78333	2.5772	1.69241	1.90849
Heliophila_linearis	1.11333	3.37273	9.53333	2.77305	1.36173	1.98677	1.06667	2.82217	1.26667	2.43136	1.5563	1.80618
Hermannia_procumbens	1.10667	3.47611	8.46667	2.78817	1.78533	1.75587	0.226667	2.62818	0.346667	2.5924	1.18184	1.75435
Hesperantha_vaginata	1.1	3.6289	7.33333	2.45332	1.79239	1.36173	0.933333	2.37411	1.06667	1.73719	1.47712	1.20412
Hessea_cinnamomea	1.07333	3.42201	8.56667	2.86688	1.77815	1.8451	1.13333	3.35029	1.71	2.6878	0.778151	1.8038
Heterorhachis_aculeata	1.10667	3.62325	7.33333	2.46538	1.78533	1.39794	0.8	3.28319	1.46	2.57217	0.755875	1.59879
Holothrix_pilosa	1.02	3.45545	7.46667	2.8055	1.17609	2.11059	1.59333	2.83487	2.16667	2.60735	0.799341	1.91645
Holothrix_randii	1.09333	3.59802	7.2	2.85974	1.86923	1.32222	1.13333	2.80969	1.48	1.89154	0.778151	0.832509
Hyobanche_robusta	1.14	3.38899	9.5	2.83632	1.25527	2.07188	1.81667	2.93764	2.43333	2.6268	1.17609	1.98385
Ifloga_ambigua	1.10667	3.47871	8.4	2.79865	1.77815	1.77815	1.12667	3.22816	1.46	2.75808	1.14613	1.7608
Ifloga_repens	1.13333	3.43313	8.93333	2.70672	1.5682	1.93952	0.92	2.99852	1.06667	2.77772	1.65321	1.86213
Impatiens_sylvicola	1.19333	3.43185	9.23333	3.031	1.89763	1.65321	2.73333	2.64743	2.8	2.44404	0.774517	1.20412
Indigofera_adenoides	1.23333	3.46953	9.26667	2.90687	1.88649	1.44716	2.82	3.25426	4.56667	2.47828	1.22011	1.42325
Indigofera_amoena	1.16667	3.60681	8.2	2.48144	1.82282	1.38021	1.65	3.10474	2.13333	2.45102	0.942008	1.48785
Indigofera_hispida	1.02667	3.42259	8	2.97313	1.14613	2.29447	0.866667	2.68305	1.33333	2.50705	0.60206	1.92942
Isoglossa_cooperi	1.23333	3.38614	10.3333	2.98856	1.66276	2.00432	2.28667	2.72689	2.51333	2.40106	1.37658	1.87216
Isoglossa_woodii	1.38333	3.40209	11.5	2.98856	1.62839	2.02938	2.38	2.72726	2.22667	2.45675	1.48572	2.11876
Isolepis_angelica	0.9	3.66417	4.6	2.43933	1.61278	1.68124	2.16667	3.01999	2.01333	2.44855	1.39794	1.49831
Isolepis_hystrix	1.08667	3.52231	7.8	2.85854	1.78533	1.79239	1.58	3.19123	1.85333	2.75236	1.60959	1.8202
Itasina_filifolia	1.06667	3.48216	8.06667	2.95856	1.77085	1.93952	1.53333	3.17455	1.66	2.66314	1.73239	2.1682
Ixia_dubia	1.08667	3.43313	8.4	2.95856	1.77815	1.9345	1.08667	3.12924	1.33333	2.60531	1.15229	1.5682
Ixia_flexuosa	1.05333	3.51215	8	2.75205	1.63347	1.9345	1.6	3.11571	1.66667	2.63043	1.59106	1.49136
Ixia_maculata	1.1	3.48615	8.33333	2.65128	1.78533	1.63347	1.85333	3.0162	1.22667	2.56348	0.954243	1.54407
Ixia_monadelpha	1.09333	3.46225	8.4	2.95856	1.78533	1.9345	0.0666667	2.21748	0.0666667	2.66464	0.477121	1.64345
Ixia_versicolor	1.00667	3.51215	7.4	2.96895	1.77085	1.94939	0	0	0	0	0	0
Jamesbrittenia_albomarginata	1.06667	3.42111	8.73333	2.74507	1.59106	1.8451	1.09333	2.9636	0.933333	1.9619	1.34242	1.53656
Jamesbrittenia_aspalathoides	1.01333	3.51308	7.33333	2.78604	1.11394	2.07918	1.46	2.96071	1.72	2.60423	0.90309	1.87332
Jasminum_angulare	1.18	3.46225	9.06667	2.7356	1.39794	1.99564	2.86667	3.08583	3.76	2.72403	1.70157	1.92428
Jasminum_glaucum	1.16	3.61763	7.86667	2.48001	1.81291	1.43136	2.60667	3.05373	3.20667	2.54667	1.14613	1.52504
Jatropha_capensis	1.18	3.51878	8.8	2.71096	1.41497	1.91908	1.58667	3.07346	2.22	2.48897	1.20412	1.68931
Jatropha_zeyheri	1.24	3.5876	8.56667	2.78923	1.89209	1.24304	3.23	3.3121	4.31667	2.3934	1.26482	1.36922
Jordaaniella_cuprea	1.05	3.31418	8.8	1.92428	1.77085	0.90309	2.05	3.21459	0.766667	1.94052	1.35984	0.633468
Jordaaniella_dubia	1.10667	3.46464	8.6	2.72346	1.77815	1.75587	2.06667	3.05994	1.2	2.83442	1.67578	1.90849
Jubaeopsis_caffra	1.21333	3.3189	10.3333	3.04454	1.62325	2.08636	0.466667	1.43136	0.533333	1.38021	0.477121	0.954243
Juncus_capensis	1.08667	3.43313	8.4	2.89042	1.77815	1.93952	1.6	3.44028	1.8	2.6902	1.72428	2.17609
Juncus_cephalotes	1.18	3.72214	6.93333	2.63949	1.80618	1.39794	1.17	3.30202	1.42333	2.59511	0.866287	1.67897
Justicia_anagalloides	1.09333	3.5858	7.26667	2.85003	1.88081	1.36173	4.26	3.21405	4.81667	2.62839	1.05881	1.50515
Justicia_andromeda	0.993333	3.54045	6.63333	2.95448	1.81954	1.69461	4.6	2.98762	5.12667	2.27196	1.22141	1.27761
Kalanchoe_lanceolata	1.27333	3.59218	9.2	2.82607	1.8893	1.30103	3.31667	3.0569	3.99	2.31994	1.03941	1.29885
Kalanchoe_rotundifolia	1.18667	3.51268	8.8	2.83155	1.72835	1.77815	3.41667	3.32258	4.81667	2.79813	1.79414	2.01284
Kanahia_laniflora	1.49333	3.5402	11.6	2.69461	1.90309	1.23045	1.86667	2.69307	2.13333	1.99344	1.23045	1.26126
Karomia_speciosa	1.44667	3.51891	11.3333	2.80003	1.86923	1.50515	3.33333	3.12775	3	2.7185	1.5682	1.9722
Kedrostis_capensis	1.06667	3.57426	7.33333	2.59439	1.41497	1.79934	2.13333	3.32715	3.66667	2.63749	1.50515	1.94448
Keetia_gueinzii	1.29333	3.43297	10.3333	2.99651	1.74819	1.8451	4.13333	2.9527	4.58	2.60842	1.64048	2.00903
Kewa_salsoloides	1.14	3.60369	7.86667	2.37291	1.61278	1.47712	3.33333	3.33562	2.56	2.61257	1.76343	1.83378
Khadia_acutipetala	1.12	3.63407	7.2	2.83059	1.87506	1.36173	1.63333	2.29226	1.68333	1.4843	0.60206	0.916454
Kigelia_africana	1.41333	3.49996	11.2667	2.82672	1.85126	1.5682	4.26667	3.20063	4.33333	2.75511	1.76193	2.01536
Kiggelaria_africana	1.08667	3.48968	8.13333	2.95856	1.78533	1.9345	2.73333	3.25852	3.8	2.64797	1.78993	2.08636
Kirkia_acuminata	1.45333	3.53958	11.2667	2.75891	1.91908	1.30103	3.16	3.02816	3.70667	2.75343	1.09342	1.48572
Kirkia_wilmsii	1.29333	3.48841	9.93333	2.88762	1.88081	1.51851	3.44	3.0412	3.86	2.6974	1.14613	1.54777
Klattia_stokoei	0.986667	3.48216	7.4	2.95999	1.75587	1.96379	0.466667	2.41162	0.666667	2.26951	0.477121	1.32222
Kniphofia_buchananii	1.07333	3.53084	7.53333	2.94002	1.81954	1.716	2.40667	2.9136	3.2	1.77085	1.0607	1.32428
Kniphofia_caulescens	0.64	3.60595	2.73333	2.92169	1.74819	1.79239	3.52	2.88666	2.98	2.07225	1.17609	1.47712
Kniphofia_ensifolia	1.06	3.60885	6.66667	2.83948	1.87506	1.35218	1.53333	3.25167	2.67667	2.50813	1.36455	1.18041
Kniphofia_typhoides	1.03333	3.60455	6.43333	2.84198	1.88081	1.36173	0.4	2.66295	0.67	1.36173	0.623249	0.498311
Kogelbergia_verticillata	1.00667	3.50024	7.4	2.95999	1.75967	1.94939	2.15	3.22776	1.72	2.68789	1.49762	1.72673
Kohautia_amatymbica	1.09333	3.58518	7.36667	2.8651	1.86923	1.51851	4.98	3.29378	5.89	2.62469	1.58377	1.9976
Kraussia_floribunda	1.43333	3.4456	11.6667	2.97011	1.64345	2.03342	1.75	3.07737	1.76	2.6981	1.64345	2.16732
Kumara_plicatilis	1	3.53377	7.13333	2.96284	1.78533	1.9345	1.73333	2.97267	1.66667	2.38561	0.778151	1.47712
Lachenalia_aurioliae	1.01	3.65196	5.9	2.37658	1.62839	1.5563	2.56667	3.06483	2.43333	2.38694	1.52179	1.57113
Lachenalia_capensis	1.06667	3.37585	8.73333	2.86688	1.77815	1.8451	0.2	2.52634	0.133333	2.27875	0	1.25527
Lachenalia_cernua	1	3.53377	7.13333	2.98363	1.78533	1.94939	0.866667	2.77305	0.266667	2.38739	0.60206	1.4624
Lachenalia_contaminata	1.11333	3.52466	8.3	2.82995	1.78533	1.77815	1.45	3.20858	2.25	2.67509	1.4624	1.6721
Lachenalia_corymbosa	1.00667	3.51215	7.4	2.96895	1.77085	1.94939	1.06667	2.45401	0.933333	2.45133	0.60206	1.49136
Lachenalia_peersii	1.03333	3.44373	8.03333	2.83251	1.74036	1.87795	0.866667	2.57519	1	2.46389	1.10037	1.43136
Lachenalia_sessiliflora	1.15333	3.45225	9.06667	2.70672	1.32222	1.99782	0.4	2.94288	0.516667	1.93576	1.41497	1.60746
Lachnaea_aurea	1.08	3.41095	8.6	2.71517	1.59106	1.85126	0.533333	2.62366	0.593333	1.69897	0.724276	0.968483
Lachnaea_axillaris	1.13333	3.39863	9	2.70586	1.30103	2	0.666667	2.8791	0.666667	2.07372	1.65031	1.81889
Lachnaea_burchellii	1.02	3.45879	7.86667	2.76118	1.07918	2.09691	1.57333	2.77232	1.64	2.31702	0.919078	1.70329
Lachnaea_capitata	1.07333	3.44373	8.4	2.82543	1.76343	1.8451	1.33333	3.26482	1.56333	2.78254	1.39794	1.6902
Lachnaea_densiflora	1.06667	3.43297	8.4	2.86153	1.74036	1.8451	1	2.82478	1.33333	2.5977	1.36173	1.43136
Lachnaea_diosmoides	1.03333	3.42537	7.93333	2.82413	1.07918	2.16137	0.8	2.72754	1.11333	2.66299	0.60206	1.94939
Lachnaea_filicaulis	1.05333	3.42504	8.2	2.77379	1.63347	1.86923	0.986667	2.59748	1.39333	2.15836	1.30103	0.954243
Lachnaea_grandiflora	1.08667	3.43313	8.6	2.86688	1.77815	1.85126	1	2.98767	1.33333	2.66577	1.39794	1.65992
Lachnaea_greytonensis	1.04	3.52647	7.46667	2.75205	1.63347	1.86332	0.133333	2.19312	0.266667	1.64345	0.778151	0.30103
Lachnaea_uniflora	1.09333	3.46225	8.4	2.95856	1.78533	1.92942	0.733333	3.15198	1.48667	2.80523	1.6637	1.67669
Lachnospermum_fasciculatum	1.10667	3.5255	8.13333	2.71349	1.78533	1.69897	2.31	3.14167	2.82	2.74632	1.39358	1.82086
Laggera_crispata	1.19	3.47407	9.36667	2.94201	1.85126	1.60206	2.63333	3.27554	4	2.60097	1.54095	1.92942
Lampranthu_fugitans	1.21333	3.3189	10.3333	3.04571	1.62325	2.07555	0.92	2.27875	1.13333	1.77085	0.778151	1.29226
Lampranthus_bicolor	1.06667	3.43313	8.5	2.86688	1.75587	1.85733	1.22	2.86201	1.46667	2.6149	1.36173	1.51851
Lampranthus_ceriseus	1.15333	3.51375	8.8	2.71012	1.41497	1.94448	1.06667	2.94973	0.666667	1.82607	1.28103	1.61278
Lampranthus_coccineus	1.1	3.48615	8.33333	2.65128	1.77085	1.63347	0.593333	2.62849	0.266667	2.49443	0.778151	1.51188
Lampranthus_debilis	1.1	3.5172	8.2	2.74036	1.77452	1.74819	0.98	3.12629	1.16	2.61066	1.52956	1.63195
Lampranthus_fergusoniae	1.14	3.44747	8.86667	2.74507	1.34242	1.99564	1	2.99782	0.6	2.43933	1.50515	2.03342
Lampranthus_filicaulis	1.09333	3.46225	8.4	2.95856	1.78533	1.9345	1.13333	3.11187	1.2	2.55145	0.845098	1.55871
Lampranthus_glaucus	1.1	3.5172	8.4	2.82995	1.78533	1.77815	0.893333	3.14151	1.06667	2.8169	0.924279	1.83885
Lampranthus_glomeratus	1.06667	3.42488	8.6	2.86688	1.77815	1.86034	0.73	2.81849	1.31667	2.57287	1.36173	1.41497
Lampranthus_leptaleon	1.11333	3.54728	8.13333	2.81491	1.79239	1.77815	1.35667	3.06958	1.32	2.68485	0.866287	1.65369
Lampranthus_pauciflorus	1.14667	3.37273	9.53333	2.66464	1.20412	1.98677	0.666667	2.50678	0.786667	2.60444	0.69897	1.96942
Lampranthus_peacockiae	1.1	3.52847	8.2	2.80175	1.78533	1.74819	2.36667	3.05681	2.13333	2.66229	0.90309	1.68574
Lampranthus_scaber	1.10667	3.51215	8.26667	2.79623	1.78533	1.75205	1.55	3.19769	1.36667	2.72896	0.845098	1.75778
Lampranthus_stenopetalus	1.10667	3.51055	8.2	2.78817	1.77815	1.75587	0.266667	2.99056	0.566667	2.37014	0.69897	1.38917
Lampranthus_vernalis	1.27333	3.5339	9.4	2.45484	1.8293	1.30103	1.93333	3.16017	1.06667	2.13354	0.845098	1.23045
Lanaria_lanata	1.02667	3.44778	8	2.83251	1.68124	1.94448	1.33333	2.98435	1.4	2.68431	1.68124	1.96848
Lannea_discolor	1.19333	3.60173	8	2.83187	1.88649	1.30103	2.82	3.16882	3.95333	2.50664	1.18469	1.44716
Lantana_rugosa	1.19333	3.53084	8.73333	2.83059	1.85126	1.57403	4.86667	3.29802	5.60333	2.85312	1.83283	2
Lapeirousia_anceps	1.10667	3.5042	8.4	2.78817	1.78533	1.75587	2.15333	3.27577	1.73333	2.84261	1	1.8451
Lapeirousia_arenicola	1.12667	3.53769	8.4	2.23805	1.79934	1.07918	2.48	3.37024	2.66667	2.43136	1.10721	1.20683
Lasiospermum_bipinnatum	0.886667	3.60595	5.2	2.71012	1.65321	1.81291	4.21333	3.23925	4.54667	2.58816	1.61066	1.85673
Launaea_sarmentosa	1.34	3.37383	11.2667	3.01368	1.64345	2.0569	2.66667	2.93852	2.92	2.72214	1.61909	1.99651
Lauridia_reticulata	1.14667	3.4621	9.2	2.67302	1.25527	1.99123	1.02	3.06837	1.74667	2.31133	1.08636	1.72916
Laurophyllus_capensis	1.03333	3.44373	7.93333	2.83251	1.25527	1.96379	1.06667	3.11428	1.71	2.68029	1.6721	2.10037
Lebeckia_gracilis	1.09333	3.40192	8.8	2.89042	1.07918	2.24055	0.8	2.51255	0.6	2.57054	1.04139	2
Lebeckia_pauciflora	1.04	3.57031	7.46667	2.73878	1.63347	1.86332	3.29333	3.08853	3.29333	2.29003	1.69108	1.85733
Lebeckia_plukenetiana	1.09333	3.5042	8.4	2.85854	1.79934	1.78533	1.00667	3.10968	1.46	2.51746	0.748188	1.59329
Lebeckia_sepiaria	1.14667	3.5836	7.93333	2.70372	1.81291	1.65801	2.61667	3.11652	3	2.8349	1.68124	1.95785
Ledebouria_apertiflora	1.18667	3.6682	7.46667	2.47857	1.78533	1.4624	5.48	3.38536	7	2.69758	1.83632	1.80618
Ledebouria_asperifolia	1.18	3.45629	9.1	2.95689	1.8451	1.63347	4	3.26598	4.77333	2.72296	1.60206	2.01953
Ledebouria_galpinii	1.16	3.47188	8.73333	2.99607	1.85733	1.62325	0.646667	2.39305	0.826667	1.96332	0.342423	0.857332
Leersi_ hexandra	1.09333	3.56726	7.6	2.88593	1.86923	1.44716	5.26	3.2539	6.72667	2.56396	1.48287	1.95569
Leidesia_procumbens	1.09333	3.46225	8.4	2.95856	1.78533	1.9345	1.8	2.69064	1.68333	2.70178	1.74819	2.17826
Leipoldtia_schultzei	1.08	3.62055	7.13333	2.50174	1.5563	1.65321	2.68	3.24243	2.66667	2.48087	1.68124	1.85431
Lemna_minor	1.08667	3.4621	8.06667	2.90309	1.77815	1.92942	3.63333	3.26893	5.16667	2.64444	1.79239	2.16584
Leonotis_leonurus	1.09333	3.43313	8.6	2.90956	1.77085	1.93952	2.26667	3.15685	3.53333	2.63306	1.73239	2.13956
Leonotis_nepetifolia	1.13333	3.55691	8.1	2.85003	1.86629	1.41497	4.53667	3.266	5.41667	2.62951	1.72754	1.96379
Lepisorus_schraderi	1.04	3.41722	8.16667	2.87157	1.07918	2.21219	1.63667	3.14588	2.77	2.65586	1.79449	2.18256
Lessertia_annularis	1.03333	3.57426	7.46667	2.47276	1.20412	1.72428	2.48	3.3248	3.58	2.46538	1.76492	1.98767
Lessertia_canescens	1.10667	3.42308	8.73333	2.76042	1.70757	1.8451	0.866667	2.85854	1.00667	2.67394	1.64444	1.64345
Lessertia_capensis	1.09333	3.46225	8.4	2.95856	1.78533	1.9345	0.266667	2.68336	0.286667	2.42813	0.477121	1.41162
Leucadendro_floridum	1.08667	3.43313	8.6	2.95856	1.77815	1.9345	0.466667	2.85309	0.333333	2.39967	0.60206	1.4624
Leucadendron_album	0.953333	3.57031	6.33333	2.56937	1.23045	1.90309	1.2	2.76793	1.46667	2.48834	0.778151	1.73679
Leucadendron_arcuatum	0.926667	3.61868	5.66667	2.65992	1.80618	1.70757	2.03	2.56324	2.05	2.55871	1.11394	1.4624
Leucadendron_argenteum	1.09333	3.46225	8.4	2.95856	1.78533	1.9345	0.866667	2.87099	1.2	1.61278	0.477121	0.69897
Leucadendron_barkerae	0.933333	3.59583	5.8	2.51188	1.5563	1.6721	1	2.90926	1.03667	2.26198	1.54345	1.60152
Leucadendron_burchellii	1.04	3.52647	7.46667	2.75205	1.63347	1.86332	0.34	2.36586	0.373333	1.86451	1.07918	0.986772
Leucadendron_chamelaea	1	3.61437	6.6	2.82607	1.81291	1.75587	1.88333	2.78319	2.2	2.53782	1	1.39005
Leucadendron_concavum	1.16	3.64542	7.73333	2.45939	1.8451	1.36173	1.21333	2.23502	1.02667	1.85126	0.819544	1.03342
Leucadendron_conicum	1.02	3.42537	7.93333	2.82413	1.07918	2.16137	0.533333	2.72754	0.9	2.65466	0.60206	1.97313
Leucadendron_daphnoides	0.966667	3.54876	6.73333	2.96284	1.79239	1.91908	1.14667	2.63144	0.533333	2.04454	0.50515	1.15836
Leucadendron_dregei	0.953333	3.57031	6.33333	2.56937	1.23045	1.90309	1	2.50651	1.06667	2.21219	0.845098	1.62325
Leucadendron_elimense	1.08	3.42504	8.53333	2.71517	1.59106	1.85126	0.84	3.03503	1.6	2.43297	1.30103	1.24551
Leucadendron_lanigerum	1.08667	3.60314	6.93333	2.88705	1.81291	1.81954	2.24	2.96066	2.08	2.57136	0.755875	1.5302
Leucadendron_laxum	1.08	3.42504	8.53333	2.71517	1.5682	1.85126	0.4	2.70492	0.466667	1.73239	0.90309	0.845098
Leucadendron_levisanus	1.09333	3.46225	8.4	2.95856	1.78533	1.9345	0.266667	2.68395	0.243333	2.49415	0.60206	1.49136
Leucadendron_loranthifolium	1.16	3.6316	7.73333	2.46982	1.82607	1.38021	2.33333	2.96254	2.27333	2.35612	1.08279	1.44483
Leucadendron_macowanii	1.06667	3.37585	8.73333	2.86688	1.77815	1.8451	0.2	2.52634	0.133333	2.27875	0	1.25527
Leucadendron_modestum	1.1	3.43297	8.53333	2.71096	1.5682	1.85126	0.736667	2.84055	0.67	2.13033	1.32222	1.11561
Leucadendron_nervosum	1.02667	3.54605	7.2	2.71767	1.57978	1.86923	0.466667	2.86864	1.06667	2.31387	1.27875	0.845098
Leucadendron_orientale	1.12667	3.427	8.93333	2.7356	1.25527	2.0607	0.503333	2.28578	0.816667	2.49311	0.267172	1.01494
Leucadendron_pubibracteolatum	1.02667	3.48416	7.6	2.67852	1.11394	2.04139	1.23333	2.81598	1.58	2.31175	0.886491	1.48001
Leucadendron_remotum	1.1	3.62325	7.33333	2.46538	1.79934	1.36173	0.266667	1.78533	0.266667	1.4624	0.30103	0.477121
Leucadendron_sessile	1.00667	3.51215	7.4	2.96895	1.77085	1.94939	1.4	2.89265	1.53333	2.61066	1.64345	1.49136
Leucadendron_stellare	1.12	3.58399	8.13333	2.85854	1.81291	1.77815	0.866667	2.99229	1.30667	2.6902	0.60206	1.67025
Leucadendron_stelligerum	1.1	3.38846	8.93333	2.71096	1.59106	1.82607	0.106667	2.02119	0.0533333	0.869232	0	0.414973
Leucadendron_teretifolium	1.04	3.51441	7.6	2.73878	1.63347	1.88649	1.66667	3.17377	2.80667	2.57978	1.62428	1.71767
Leucadendron_thymifolium	1.10667	3.51055	8.2	2.78817	1.77815	1.75587	0.133333	2.72754	0.333333	2.1271	0.60206	1.04139
Leucadendron_tinctum	1.02667	3.48273	7.86667	2.74507	1.62325	1.89209	1.61333	3.16047	2.4	2.72591	1.61278	1.32222
Leucadendron_verticillatum	1.12	3.54728	8.2	2.81491	1.79239	1.74819	0.2	2.49415	0.0666667	2.20952	0.60206	1.04139
Leucoptera_nodosa	1.12	3.52847	8.13333	2.71349	1.78533	1.69897	0.676667	3.1714	1.86667	2.72346	1.14613	1.6721
Leucosidea_sericea	0.9	3.59151	5.53333	2.90849	1.81954	1.6721	4.33333	3.17522	4.33333	2.65273	1.5563	1.91908
Leucospermum_catherinae	0.926667	3.63548	5.6	2.61595	1.80618	1.63347	2.09667	2.34635	2.29	2.21958	0.937016	1.14613
Leucospermum_cordifolium	1.08	3.44373	8.4	2.83251	1.68124	1.89209	1.4	2.9619	1.53333	2.64345	1.47712	1.43136
Leucospermum_glabrum	1.04	3.39637	8.33333	2.87157	1.07918	2.21219	0.533333	2.25285	0.533333	2.3962	0.477121	1.716
Leucospermum_gracile	1.02667	3.42488	8	2.83251	1.68124	1.89209	0.4	2.52898	0.296667	2.13862	1.20412	0.845098
Leucospermum_grandiflorum	1.13	3.57165	8.13333	2.91062	1.80618	1.81954	1.51667	2.94183	1.40667	2.45125	0.728354	1.50583
Leucospermum_gueinzii	1.00667	3.51215	7.4	2.96895	1.77085	1.94939	0.466667	2.30535	0.266667	1.32222	0.477121	0.69897
Leucospermum_heterophyllum	1.1	3.42504	8.6	2.71096	1.5682	1.85126	0.6	2.68664	0.466667	1.43457	0.90309	0.934498
Leucospermum_muirii	1.14	3.44793	8.86667	2.68215	1.27875	1.98677	0.2	2.52763	0.333333	1.43933	0.477121	0.740363
Leucospermum_pluridens	1.07333	3.52492	7.86667	2.51587	1.17609	1.87506	0.533333	1.96142	0.6	1.78533	0.477121	1.20412
Leucospermum_royenifolium	1	3.4748	7.3	2.80889	1.11394	2.13033	0.8	2.72754	1.13333	2.4383	0.778151	1.67852
Leucospermum_tottum	0.99	3.56673	6.73333	2.91089	1.79239	1.86034	2.18667	3.03539	1.90667	2.58348	0.954243	1.61962
Leucospermum_truncatulum	1.05333	3.42504	8.2	2.74507	1.62325	1.88649	1	2.75128	1.24	2.55267	1.32222	1.25527
Leucospermum_vestitum	1.08667	3.61868	7.4	2.62531	1.79934	1.61278	2.65333	3.01123	2.68667	2.58058	0.763428	1.53403
Leucospermum_winteri	1.04	3.51441	7.6	2.6149	1.20412	1.95424	0.0666667	2.08991	0.2	1.07918	0.30103	0
Leysera_gnaphalodes	1.1	3.54642	8	2.72099	1.77815	1.77085	3.22	3.32915	4.02	2.88372	1.716	1.98811
Leysera_tenella	1.08667	3.6249	7.43333	2.29994	1.61278	1.39794	4.6	3.453	4.93333	2.8441	1.72795	1.93702
Lichtensteinia_lacera	1.05333	3.48216	8	2.96614	1.77815	1.93952	1.13333	2.89982	1.2	2.42095	0.845098	1.43136
Lichtensteinia_latifolia	1.04	3.50106	7.83333	2.69461	1.36173	1.94448	1.6	3.17551	2.13667	2.49658	1.52179	1.88081
Lichtensteinia_obscura	1.10667	3.52042	8.2	2.81491	1.78533	1.77815	1.91667	3.12848	2.06667	2.80652	1.02119	1.82607
Lidbeckia_pectinata	1.02667	3.616	6.66667	2.74429	1.81291	1.74036	3.17333	3.29061	3.96	2.57904	1.6902	1.38828
Limonium_anthericoides	1.1	3.41606	8.93333	2.71096	1.59106	1.8293	0.95	2.74624	1.03333	2.27589	1.273	1.13033
Limonium_capense	1.14667	3.4239	9.06667	2.45637	1.83885	1.30103	1.87333	3.08059	0.56	1.18184	0.60206	0.491362
Limonium_kraussianum	1.11333	3.42504	8.76667	2.70415	1.5682	1.85126	1.28333	2.97818	1.16667	2.20344	1.59934	1.68797
Limonium_longifolium	1.09	3.58956	7.86667	2.61595	1.79239	1.62839	2.98	3.17195	3.49667	2.50399	1.3784	1.60692
Limonium_peregrinum	1.10667	3.47611	8.86667	2.5611	1.81291	1.4624	1.93333	3.22298	1.2	2.55388	1.07918	1.57978
Limonium_scabrum	1.1	3.40054	8.93333	2.77305	1.41497	1.96379	1.44	2.99782	1.66667	2.66652	1.70757	2.17026
Lindernia_parviflora	1.12	3.479	8.46667	2.77232	1.34242	1.98227	3.82667	3.19976	3.76667	2.73552	1.78319	2.0249
Linum_africanum	1.07333	3.42537	8.4	2.82413	1.25527	1.96379	1.97333	3.1123	3.01333	2.7364	1.69897	2.08243
Linum_thunbergii	1.00333	3.57351	6.36667	2.86273	1.74429	1.74819	4.78333	3.35005	6.23333	2.82315	1.74036	1.88649
Liparia_angustifolia	1.07333	3.43297	8.4	2.79865	1.70757	1.82282	0.583333	2.73179	0.9	2.65538	1.36642	1.41497
Liparia_hirsuta	1.02667	3.42537	8	2.83948	1.07918	2.17026	0.533333	2.25285	0.666667	2.43775	0.744293	1.73239
Liparia_laevigata	1.08667	3.43313	8.6	2.96614	1.77815	1.93952	0.286667	2.70321	0.26	2.21722	0.414973	1.23045
Liparia_myrtifolia	1.00667	3.51215	7.4	2.96895	1.77085	1.94939	1.4	3.05471	1.64333	2.68205	1.67988	1.97474
Liparia_parva	1.06667	3.37585	8.73333	2.86688	1.77815	1.8451	0.2	2.52634	0.133333	2.33646	0.30103	1.36173
Liparia_vestita	1.00667	3.48216	7.4	2.93399	1.74036	1.94448	0.923333	2.78831	1	2.58433	1.34242	1.39005
Liparis_bowkeri	1.15	3.47986	7.6	2.96332	1.81954	1.68124	5.75	3.07013	6.66667	2.7253	1.63599	1.93323
Liparis_capensis	1.06667	3.42635	8.2	2.86688	1.71181	1.88649	1.83333	3.46225	1.8	2.70586	1.71391	2.23805
Lippia_javanica	1.18667	3.50325	8.86667	2.85003	1.86332	1.59106	3.92	3.32118	5.32	2.65763	1.76193	2.02857
Listia_heterophylla	1.13667	3.61537	7.46667	2.8293	1.88366	1.27875	2.28333	3.29628	3.18333	2.67601	1.38021	1.44326
Lithops_herrei	1.09333	3.26387	9.26667	1.74819	1.68124	0.845098	1.72667	3.1176	0.64	1.0607	1.25527	0.518514
Lithops_lesliei	1.07333	3.64434	6.53333	2.83885	1.87216	1.36173	1.30667	2.78947	1.73	1.83474	0.883661	0.752048
Lithospermum_papillosum	0.853333	3.55376	5.46667	2.76042	1.62325	1.86923	3.42	3.36301	5.3	2.64787	1.45484	1.85309
Lithospermum_scabrum	0.926667	3.65753	5.4	2.57749	1.61278	1.68124	2.89333	3.14417	2.63333	2.46404	1.48144	1.62634
Litogyne_gariepina	1.42667	3.5012	11.2	2.81291	1.90309	1.44716	3.65333	3.3324	3.76	2.84856	1.38021	1.58433
Lobelia_anceps	1.08667	3.4079	8.6	2.90956	1.59106	2.03342	2.66667	2.96764	3.13333	2.78017	1.72428	2.17609
Lobelia_capillifolia	1.13	3.47363	8.66667	2.70586	1.30103	1.97543	2.2	3.20952	3.46667	2.56667	1.63043	1.76343
Lobelia_valida	1.15333	3.51375	8.73333	2.73799	1.34242	2.01703	0.2	2.17143	0.226667	1.80618	0.50515	0.954243
Lobostemon_argenteus	1.09333	3.50106	8.2	2.75205	1.63347	1.86923	1.26667	3.18696	1.5	2.79239	1.70114	1.77815
Lobostemon_belliformis	1.13333	3.39863	9.26667	2.70586	1.27875	2.00432	0.683333	2.51255	0.733333	2.55358	1	1.97081
Lobostemon_capitatus	1.1	3.54728	8.13333	2.75664	1.77085	1.74819	1.97	3.13507	2.40333	2.78774	1.68124	1.79553
Lobostemon_echioides	1.04667	3.54345	7.33333	2.63949	1.32222	1.88081	2.56	3.42781	3.8	2.66558	1.72428	2.02938
Lobostemon_fruticosus	1.08667	3.48615	8.13333	2.82995	1.77815	1.9345	1.73333	3.17364	2	2.78104	1.72428	2.00432
Lobostemon_sanguineus	1.1	3.44778	8.6	2.71517	1.54407	1.85126	0.666667	2.78104	0.2	1.83885	1.20412	1.5682
Lopholaena_coriifolia	1.10667	3.60228	7.2	2.84386	1.88081	1.32222	1.8	3.10578	1.99333	2.39436	0.90309	1.30103
Lopholaena_segmentata	1.26	3.39568	10.3333	2.96426	1.74036	1.88081	4.73333	3.1944	5.6	2.36977	1.49136	1.81823
Lotononis_dahlgrenii	1.00667	3.54345	7	2.49136	1.17609	1.85126	1.1	2.45652	1.66	2.18583	0.78533	1.58659
Lotononis_filiformis	1.02	3.48058	7.93333	2.71933	1.07918	2.06819	0.6	2.96988	0.666667	2.45637	0.39794	1.77085
Lotononis_prostrata	1.10667	3.51215	8.13333	2.82995	1.78533	1.77815	1.33333	2.97267	1	2.58995	0.845098	1.65321
Loudetia_flavida	1.18667	3.60541	7.93333	2.83506	1.88649	1.30103	3.33333	3.22383	4.01333	2.57611	1.12057	1.47422
Loudetia_simplex	1.13333	3.60173	7.2	2.85003	1.88081	1.38021	2.48	3.41587	2.77333	2.75343	1.30535	1.58433
Ludwigia_octovalvis	1.34667	3.43297	11.2667	2.99034	1.65321	2	3.51333	3.23704	4.08667	2.84348	1.68485	2.13354
Lycium_afrum	1.09333	3.47611	8.4	2.80618	1.78533	1.77815	1.6	3.11826	1.8	2.81117	1.42651	1.76641
Lycium_cinereum	1.07333	3.65944	6.73333	2.54962	1.63849	1.62325	4.09	3.46089	5.28	2.7647	1.79969	1.95617
Lycium_ferocissimum	1.10667	3.47611	8.6	2.78817	1.77815	1.8451	1.93333	3.27403	2.95333	2.80482	1.72428	1.96825
Lycium_horridum	0.966667	3.67459	5.73333	2.47276	1.65321	1.59106	3.60667	3.39707	3.84	2.63417	1.6561	1.8293
Lycopodium_clavatum	1.02	3.48259	7.2	2.94988	1.77085	1.79239	3.53333	3.06558	4.30667	2.79934	1.83251	2.03019
Lydenburgia_cassinoides	1.16667	3.53782	8.13333	2.90363	1.88649	1.47712	2.20667	2.6535	2.22667	2.09307	0.361728	1.02531
Lyperia_lychnidea	1.09	3.46225	8.6	2.79344	1.77815	1.83251	1.46667	2.94849	1.13333	2.78675	1.36361	1.80618
Lyperia_tristis	1.10667	3.51308	8.4	2.68395	1.77085	1.74819	1.86667	3.31823	2.32	2.91677	1.74819	1.96661
Machairophyllum_albidum	1.02	3.48799	7.6	2.78604	1.07918	2.13033	0.826667	3.05269	0.866667	2.62839	0.90309	1.92788
Machairophyllum_bijliae	0.966667	3.54008	6.33333	2.80652	1.27875	2.07918	1.48	3.04354	1.15	2.69771	1.24674	1.99564
Mackaya_bella	1.15333	3.54808	7.73333	2.87274	1.86923	1.5563	3.26667	3.21192	4.26667	2.55145	1.57978	1.99564
Macrostylis_cassiopoides	1.10667	3.5172	8.2	2.64345	1.78533	1.60206	1.02667	3.41095	1.70667	2.61045	0.954243	1.64147
Macrostylis_villosa	1.08667	3.43313	8.6	2.86688	1.77815	1.8451	0.4	2.98767	0.6	2.6852	0.477121	1.66839
Maerua_parvifolia	1.45333	3.51976	11.3667	2.76343	1.90309	1.33244	2.6	2.89609	2.52	2.54642	1.37014	1.45939
Maerua_racemulosa	1.12667	3.40243	9.2	2.75967	1.13033	2.06446	3.26667	2.99038	3.6	2.80814	1.53148	2.07518
Maesa_lanceolata	1.26	3.40552	10.3333	2.96426	1.74036	1.88081	3.26667	3.03503	3.73333	2.51983	1.62325	2.03342
Mairia_coriacea	1.02667	3.47734	8	2.86153	1.74036	1.89209	1.13333	2.86761	1.33333	2.61039	1.36173	1.41078
Mairia_crenata	1.03333	3.46225	7.93333	2.83251	1.36173	1.94939	1.46667	3.14145	2.01333	2.78859	1.70757	2.03822
Malephora_lutea	1.08	3.55315	7.6	2.58883	1.25527	1.87506	2.66	3.22909	3.92667	2.53122	1.56229	1.91328
Malephora_purpureocrocea	1.22333	3.56407	9.26667	2.21219	1.80956	1.07918	2.70333	3.37695	2.45	2.42349	1.46165	1.6289
Malephora_thunbergii	1.08	3.60369	7.6	2.56229	1.4624	1.74819	1.92	3.09409	2.61333	2.4504	1.45939	1.75815
Malephora_uitenhagensis	1.18667	3.4729	9.26667	2.65128	1.30103	1.92942	2.1	3.20453	3.2	2.40312	1.31702	1.79414
Manilkara_mochisia	1.5	3.50569	11.8	2.7679	1.89763	1.36173	1.15667	2.81441	1.36333	2.46397	1.38112	1.45255
Marasmodes_duemmeri	1.12	3.54728	8.2	2.81491	1.79239	1.74819	0.233333	2.58377	0.0666667	2.21814	0.653213	1.04139
Massonia_bifolia	1.14667	3.6232	7.73333	2.41162	1.79239	1.36173	2.17333	3.10051	2.13333	2.41347	1.43616	1.40909
Massonia_depressa	1.1	3.60981	7.56667	2.44716	1.76343	1.47712	3.46667	3.28149	3.86667	2.62875	1.73239	1.93977
Massonia_jasminiflora	0.923333	3.62521	5.73333	2.75549	1.72428	1.716	2.20667	3.39342	2.93333	2.69884	1.32222	1.85156
Massonia_pustulata	1.12333	3.4456	8.83333	2.73878	1.4843	1.91645	1.41333	3.06217	1.8	2.51786	1.58546	1.98295
Mastersiella_digitata	1.06667	3.43313	8.2	2.93399	1.75587	1.93952	1	2.82478	1.33333	2.57749	1.3483	1.41996
Mastersiella_purpurea	1.02	3.42537	7.93333	2.82413	1.07918	2.16137	0.893333	3.05254	1.52	2.47085	0.968483	1.84136
Maurocenia_frangula	1.08667	3.43313	8.6	2.95856	1.77815	1.9345	2.06667	3.14768	1	2.82282	0.954243	1.8451
Maytenus_lucida	1.06667	3.37585	8.73333	2.81591	1.77815	1.8451	0.916667	2.85854	1.01	2.75549	1.41996	1.77634
Maytenus_undata	1.19333	3.5358	8.4	2.83601	1.86332	1.57978	4.27	3.29466	5.01333	2.79046	1.80003	2.00454
Melasphaerula_graminea	1.1	3.52466	8.33333	2.72754	1.78533	1.75587	2.18	3.28556	2.4	2.82737	1.73239	1.99123
Melianthus_comosus	1.00667	3.62634	6.46667	2.58092	1.63347	1.68124	3	3.38899	4.73333	2.63347	1.69897	1.86332
Melianthus_major	1.09333	3.5042	8.4	2.82995	1.78533	1.89487	2.49	3.27554	2.73667	2.84386	1.75089	1.99564
Melianthus_villosus	0.886667	3.59472	5.06667	3.0086	1.88081	1.64345	1.92333	2.6612	1.70667	2.02796	1.07004	0.802774
Melica_racemosa	1.02	3.56661	6.43333	2.72916	1.60206	1.86923	3.8	3.44657	6.01333	2.74324	1.63548	2.15152
Melinis_nerviglumis	1.10667	3.5914	7.46667	2.85854	1.87506	1.37107	4.46333	3.30367	6.06	2.68619	1.60152	1.87593
Merciera_azurea	1.02667	3.44778	8	2.83251	1.68124	1.89209	1.13333	2.733	1.2	2.61278	1.38917	1.34242
Merciera_leptoloba	1.03333	3.42504	8	2.83251	1.68124	1.89209	0.933333	2.75128	1.33333	2.5955	1.32222	1.41913
Merciera_tenuifolia	1	3.48216	7.4	2.94719	1.75587	1.94694	1.11667	2.88762	0.983333	2.66722	1.30643	1.55931
Merwilla_plumbea	1.04	3.50657	7.36667	2.96802	1.81954	1.68124	5.86667	3.31712	6.93333	2.56277	1.59715	1.98272
Mestoklema_albanicum	1.20667	3.47727	9.53333	2.76118	1.41497	2.01703	1.22	3.04454	1.8	2.18752	1.14922	1.70927
Metalasia_adunca	1.10667	3.5172	8.2	2.65128	1.78533	1.69897	1.18	3.18896	1.67333	2.69784	1.17026	1.66839
Metalasia_erectifolia	1.14	3.46702	9.06667	2.70329	1.43933	1.92428	0.266667	3.14627	1.34	1.989	1.34242	1.57749
Metalasia_schlechteri	1.12	3.58399	8.13333	2.81491	1.80618	1.74819	0.946667	2.90146	1.14667	2.27045	0.623249	1.23045
Metalasia_tenuifolia	1.04	3.47828	7.73333	2.81391	1.6902	1.8893	0.653333	3.13808	1.01333	2.46037	1.40054	1.34341
Microdon_capitatus	1.08667	3.43313	8.6	2.89348	1.77815	1.86629	0.4	2.90091	0.466667	2.74245	0.778151	1.75587
Mimetes_argenteus	1.00667	3.51215	7.4	2.96895	1.77085	1.94939	1.26667	1.94939	1.26667	2.04139	0.30103	1.11394
Mimetes_capitulatus	0.986667	3.48216	7.4	2.95999	1.75587	1.96379	0	0	0	0	0	0
Mimetes_hottentoticus	1.03333	3.44373	8.06667	2.86153	1.74036	1.85733	0.773333	2.56348	0.933333	2.34947	0.934498	1.35411
Mimetes_saxatilis	1.1	3.38846	8.93333	2.71096	1.59106	1.82607	0.733333	2.70376	0.666667	1.69636	0.755875	0.954243
Mimetes_splendidus	1.02	3.42537	7.93333	2.82413	1.07918	2.16137	0.533333	3.13583	0.866667	2.41564	1.43775	1.91487
Mondia_whitei	1.38667	3.43297	11.5333	3.02694	1.63347	2.03342	2.20667	2.89625	2.62667	2.33746	1.69723	2.08991
Monsonia_speciosa	1.08667	3.51996	7.66667	2.91062	1.78533	1.81954	1.93333	3.0667	1.42	2.76118	0.954243	1.79934
Moraea_aristata	1.09333	3.46225	8.4	2.95856	1.78533	1.9345	0.2	2.46982	0	2.36922	0.477121	1.43136
Moraea_barnardiella	1.04	3.52647	7.46667	2.75205	1.63347	1.86332	0.06	1.52763	0.02	1.88762	0.633468	0.690196
Moraea_tricolor	1.1	3.51215	8.2	2.716	1.77085	1.74819	1.46667	3.08593	1.48	2.7364	1.61278	1.78247
Moraea_tulbaghensis	1.11333	3.62263	7.6	2.80414	1.81291	1.74036	1.10667	2.75282	1	2.45025	0.50515	1.36173
Moraea_vallisbelli	1.1	3.62325	7.33333	2.44248	1.79934	1.36173	1.33333	2.31175	1.46667	1.80618	0.778151	0.845098
Moraea_versicolor	1.00667	3.51215	7.4	2.96895	1.77085	1.94939	1.43333	3.02763	1.07333	2.54691	0.857332	1.5611
Moraea_villosa	1.10667	3.59638	7.6	2.85854	1.79934	1.77815	2.73333	3.00475	2.53333	2.71265	0.845098	1.72428
Muraltia_barkerae	1.15333	3.45225	9.06667	2.70672	1.32222	2	0.133333	2.2701	0.216667	1.4624	0.352183	0.60206
Muraltia_bolusii	1.02667	3.42488	8	2.83251	1.68124	1.89209	0.466667	2.19312	0.4	2.25527	1.25527	0.845098
Muraltia_mitior	1.09333	3.46225	8.5	2.86273	1.78533	1.84819	0.34	2.86914	1.40333	2.61029	1.39967	1.49276
Muraltia_pappeana	1.15333	3.45225	9.06667	2.70672	1.32222	2	0.333333	2.734	0.306667	1.61278	1.23045	1.5682
Muraltia_thunbergii	1.08	3.43313	8.6	2.86688	1.77815	1.8451	1.08667	3.00294	1.33333	2.57357	0.724276	1.57864
Muraltia_trinervia	1.11333	3.51055	8.2	2.80618	1.78888	1.75587	0.366667	3.02979	0.4	2.1959	0.829304	1.07918
Myrsine_gilliana	1.17333	3.38899	9.66667	2.77305	1.25527	2.05308	0.733333	2.69984	0.666667	2.22011	0.845098	1.34242
Nemesia_strumosa	1.1	3.46464	8.6	2.60959	1.79588	1.5563	1.06667	2.97681	0.806667	2.3638	0.973128	1.51455
Nerine_gracilis	1.03333	3.60228	6.53333	2.84136	1.88081	1.38021	0.14	2.55328	0.28	0.90309	0.612784	0.342423
Oedera_steyniae	1.15333	3.45225	9.06667	2.70672	1.32222	2	1.16	2.84298	1.59333	1.91434	0.612784	1.05308
Oncosiphon_africanum	1.08667	3.50994	8.33333	2.50243	1.78533	1.64345	0.8	3.18127	1.66667	2.35073	1.6835	1.62325
Oryza_longistaminata	1.22667	3.5824	8.66667	2.79239	1.90849	1.17609	2.86667	3.03583	3.33333	2.61384	1.27875	1.50515
Osyris_speciosa	1.03333	3.44373	8.06667	2.86153	1.74036	1.86923	1.18	2.91134	1.42667	2.63246	1.39794	1.40993
Otholobium_uncinatum	1.11333	3.54728	8.13333	2.83474	1.79239	1.78533	1.52667	3.1502	1.38667	2.58676	1	1.5682
Othonna_cacalioides	1.23333	3.61511	8.73333	2.36173	1.81954	1.23045	2.06667	2.92169	2.54667	2.1784	0.763428	1.09342
Othonna_ciliata	1.11	3.5172	8.13333	2.74507	1.78533	1.76343	2.9	3.025	3.06667	2.73957	0.778151	1.73038
Oxalis_natans	1.11333	3.57852	7.66667	2.88536	1.80277	1.81954	0.826667	3.10857	1.17	2.57881	0.89487	1.44716
Oxalis_strigosa	1.11333	3.51055	8.2	2.82995	1.79934	1.77815	1.06667	2.94002	0.733333	2.46739	0.778151	1.45408
Paranomus_reflexus	1.12667	3.427	8.93333	2.7356	1.25527	2.0607	0	0	0	0	0	0
Paranomus_sceptrum-gustavianus	1.03333	3.44373	8	2.83251	1.68124	1.86923	1.23333	2.88324	1.61667	2.64567	1.39358	1.49136
Paranomus_spathulatus	1.03667	3.55497	7.4	2.63397	1.25527	1.95424	1	2.83869	0.736667	1.57054	1.08458	1.27875
Paranomus_spicatus	0.996667	3.48216	7.4	2.95999	1.75587	1.95665	1.54333	3.08508	0.67	2.72066	0.90309	1.79274
Paranomus_tomentosus	0.9	3.62961	5.33333	2.61595	1.79239	1.64345	1.46667	2.46835	1.33333	1.99564	0.778151	1.17609
Passerina_ericoides	1.09333	3.43313	8.46667	2.78817	1.78533	1.75587	0.92	3.28872	1.88	2.71991	1.39967	1.64345
Pauridia_alba	1.09333	3.51215	8.13333	2.95856	1.78533	1.9345	1.26667	2.93399	1	2.6149	0.694605	1.65321
Pauridia_canaliculata	1.1	3.42341	8.6	2.60959	1.79934	1.5563	0.56	2.78204	0.42	2.11727	0.70757	1.1959
Pauridia_linearis	1.27333	3.5339	9.4	2.45939	1.82607	1.36173	1.93333	3.03463	1.18333	2.33895	0.954243	1.50174
Pauridia_minuta	1.10667	3.51215	8.33333	2.73799	1.78533	1.86923	2.73333	3.10243	2	2.80889	1.6721	1.92942
Pauridia_pygmaea	1.09333	3.51215	8.13333	2.95856	1.78533	1.93197	1.78333	3.05985	1.65	2.79152	0.942008	1.79934
Pelargonium_caledonicum	1.02667	3.52133	7.4	2.73878	1.57978	1.87795	1.46	2.71471	1.56	2.49714	1.4456	1.20412
Pelargonium_chelidonium	1.08667	3.61437	7.4	2.80414	1.81291	1.74036	2.53333	3.00406	2.4	2.54839	0.954243	1.54777
Pelargonium_divisifolium	1.04	3.52647	7.46667	2.75205	1.63347	1.86332	0.143333	2.49831	0.276667	1.83916	1.11059	0.829304
Pelargonium_ellaphieae	1.08667	3.61868	7.73333	2.72754	1.80618	1.68124	2.42667	3.20683	2.92	2.76582	0.90309	1.77085
Pelargonium_exhibens	1.2	3.51812	9.23333	2.64395	1.42325	1.92169	2.99667	3.25432	3.77667	2.34947	1.50786	1.74624
Pelargonium_ternifolium	1.12	3.54876	8.13333	2.81491	1.79239	1.74819	1.98	2.92655	1.6	2.70927	0.69897	1.66276
Phylica_leipoldtii	0.9	3.62961	5.33333	2.60369	1.79239	1.62839	1.15667	2.43345	1.28667	1.91062	0.703291	0.911158
Phylica_velutina	1.08	3.4929	8	2.63949	1.17609	2	1.76	2.90363	1.54	2.24588	1	1.46315
Phyllopodium_capillare	1.12333	3.46225	8.56667	2.6721	1.78533	1.81291	1.93333	3.11838	1.53	2.80611	1.6826	1.8957
Podalyria_cordata	0.946667	3.50024	6.86667	2.993	1.76343	2.00432	0.7	2.34635	0.633333	2.23679	0.812913	1.23045
Podalyria_microphylla	1.12	3.54728	8.2	2.81491	1.79239	1.77815	0.333333	2.79996	0.253333	2.24304	0.778151	1.04139
Podranea_ricasoliana	1.09333	3.46225	8.4	2.95856	1.78533	1.9345	2.9	3.21643	4.36667	2.69064	1.75587	1.96848
Protea_angustata	1	3.4833	7.4	2.93399	1.74036	1.94448	0.933333	2.58692	1.2	2.56229	1.18752	1.51851
Protea_compacta	1.06	3.43297	8.2	2.79865	1.68124	1.86332	1.13333	2.92742	1.6	2.55267	1.32222	1.38021
Protea_coronata	1.08667	3.46225	8.4	2.95856	1.77815	1.93952	1.2	2.93752	1.78667	2.71767	1.69897	1.57978
Protea_effusa	0.92	3.60032	5.73333	2.65992	1.74036	1.716	1.33333	2.84819	1.65333	2.65418	1.23045	1.5682
Protea_grandiceps	1.00667	3.51215	7.4	2.96895	1.77085	1.94939	1.46667	3.00217	1.66667	2.73544	1.6902	1.74819
Protea_lepidocarpodendron	1.08667	3.43313	8.6	2.96614	1.77815	1.93952	0.933333	2.81954	1.33333	2.39094	1.14613	1.27875
Protea_lorea	1.00667	3.51215	7.4	2.96895	1.77085	1.94939	0	0	0	0	0	0
Protea_obtusifolia	1.13333	3.44778	8.86667	2.70672	1.54407	1.86923	1.13333	2.99782	1.06667	2.0569	1.39794	1.54962
Protea_parvula	0.97	3.49038	6.93333	2.95134	1.88081	1.59106	2.38	2.9284	2.69	2.25005	0.69897	1.11394
Protea_pudens	1.08	3.42504	8.53333	2.71517	1.5682	1.85126	0.2	2.15836	0.0666667	1.23045	0.477121	0
Protea_recondita	0.953333	3.62521	6	2.72346	1.80618	1.69897	1.86667	2.33244	1.63333	2.28103	0.69897	1.25527
Protea_rupicola	0.953333	3.51215	6.46667	2.79934	1.76343	1.94939	1.69667	2.97864	1.42333	2.76418	1.716	1.87506
Protea_scabra	1.00667	3.4833	7.4	2.93399	1.74036	1.94448	0.933333	2.84634	1.4	2.58433	1.34242	1.43136
Protea_stokoei	1.00667	3.50024	7.4	2.96895	1.77085	1.94939	1.04667	2.67669	1.2	2.41162	0.748188	1.47712
Protea_susannae	1.11333	3.39967	8.93333	2.70586	1.54407	1.9345	0.866667	2.9619	0.906667	2.4843	1.52892	2.04139
Protea_venusta	0.953333	3.57031	6.33333	2.56937	1.23045	1.90309	0.4	2.76031	0.27	2.52504	0.728354	1.83885
Pseudoscolopia_polyantha	1.21333	3.31973	10.3333	3.05346	1.62325	2.09342	1.05333	2.57484	1.45333	2.05918	0.954243	1.5172
Psoralea_fascicularis	1.08667	3.43313	8.6	2.96614	1.77815	1.93952	0	0	0	0	0	0
Psoralea_odoratissima	1	3.6081	6.6	2.58715	1.53148	1.81954	2.33333	2.67852	2.37	2.63949	1.716	1.44716
Psoralea_venusta	1.18	3.53263	9.06667	2.45788	1.82607	1.35218	1.26667	3.07151	0.966667	1.78711	0.676694	0.90309
Pteronia_tenuifolia	1.06667	3.42504	8.2	2.73878	1.59106	1.86923	0.733333	2.75282	1.26667	2.3126	1.22011	1.07918
Pterygodium_inversum	1.12667	3.57484	8.13333	2.72916	1.79934	1.65321	2.87667	3.41363	2.95667	2.62102	1.49415	1.64246
Rafnia_angulata	1.1	3.5042	8.4	2.82995	1.78533	1.77815	1.37333	3.13726	1.2	2.71492	0.939519	1.68215
Rafnia_vlokii	1.02	3.42537	7.93333	2.82413	1.07918	2.16137	0.666667	2.65225	0.4	2.45484	0.60206	1.78533
Raphia_australis	1.42	3.43297	11.7333	3.03302	1.61278	2.10721	1.65333	2.82033	2.33333	2.32838	1.49969	1.83759
Restio_duthieae	1.11333	3.53945	8.13333	2.81491	1.79239	1.75587	1.36	3.03727	1.76	2.59506	0.892095	1.59329
Restio_impolitus	1.12333	3.53212	8.33333	2.64345	1.78533	1.60206	1.75333	3.19546	2.37667	2.63619	0.946943	1.59988
Restio_micans	1.1	3.48968	8.4	2.85854	1.78533	1.79239	0.466667	2.92038	0.466667	2.68664	0.653213	1.68124
Rhigiophyllum_squarrosum	1.1	3.44778	8.6	2.70157	1.54407	1.85126	0.72	2.43297	0.46	1.77887	0.838849	0.462398
Romulea_eximia	1.1	3.48615	8.33333	2.65128	1.77085	1.63347	1.30667	2.86982	0.8	2.13672	0.869232	1.25042
Romulea_namaquensis	1.12	3.53769	8.13333	2.23805	1.79934	1.11394	0.353333	2.48401	0.526667	1.77597	1.07555	0.591065
Romulea_subfistulosa	0.92	3.67961	5	2.33646	1.50515	1.57978	1.53333	2.14613	1.46667	1.50515	0.778151	0.90309
Rosettea_princeps	1.26	3.39568	10.3333	2.96426	1.74036	1.88081	2.57333	2.74115	2.93333	2.16791	1.22011	1.66087
Ruellia_pilosa	1.16667	3.44075	8.86667	2.63347	1.17609	1.95424	1.6	3.10295	2.16667	2.09167	1.38917	1.50515
Ruschia_geminiflora	1.10667	3.51055	8.26667	2.80618	1.78533	1.77815	0.84	3.00337	0.586667	2.72329	0.845098	1.74194
Ruschia_leptocalyx	1.14667	3.39863	9.53333	2.66464	1.20412	1.98677	0.266667	3.08493	1.06667	1.94399	0.90309	1.03743
Ruschia_rubricaulis	1.09333	3.46225	8.4	2.95856	1.78533	1.9345	0.266667	2.60746	0.2	1.64345	0.477121	0.845098
Ruschia_strubeniae	1.16667	3.59682	8.2	2.61909	1.79934	1.5563	0.416667	2.48714	0.133333	1.84973	0	0.845098
Ruschia_tecta	1.10667	3.48116	8.2	2.71349	1.77815	1.72428	1.10333	2.83569	1.01667	2.5509	0.993436	1.58939
Satyrium_hallackii	1.03333	3.44373	8.06667	2.86153	1.74036	1.85733	1.30333	2.91485	1.72333	2.28544	1.59162	1.76343
Satyrium_muticum	1.12667	3.44793	8.86667	2.63949	1.27875	1.96848	1.12	3.40775	2.23333	1.85126	1.70157	1.86332
Satyrium_princeps	1.11333	3.39985	9	2.90956	1.07918	2.26482	1	2.68931	1.04	2.45025	1.11394	1.92942
Selago_burchellii	1.07333	3.39985	8.6	2.89042	1.07918	2.24055	1	2.74194	1.4	2.62818	0.30103	1.98408
Selago_villicaulis	1.09333	3.40398	8.8	2.91698	1.07918	2.26482	0.666667	2.09691	0.8	2.07918	0.30103	1.37014
Senecio_lycopodioides	1.13333	3.42308	8.93333	2.70329	1.5682	1.83251	0.666667	2.91434	0.393333	1.78533	1.25527	1.57403
Senecio_verbascifolius	1.09333	3.46225	8.4	2.95856	1.78533	1.9345	0.586667	3.40322	2.06667	2.6902	0.732394	1.71433
Serruria_adscendens	1.03333	3.44373	8.06667	2.86153	1.74036	1.85733	0.933333	2.57519	1	2.46389	1.04139	1.49136
Serruria_aemula	1.09333	3.46225	8.4	2.95856	1.78533	1.9345	0.2	2.65225	0.266667	2.36922	0.477121	1.43136
Serruria_bolusii	1.1	3.41095	8.6	2.71096	1.59106	1.85126	0.413333	2.72181	0.466667	1.61066	0.778151	0.880814
Serruria_brownii	1.11333	3.5042	8.4	2.82995	1.79934	1.77815	0.306667	2.60949	0.286667	2.487	0.69897	1.45939
Serruria_candicans	1.11333	3.61789	7.6	2.85854	1.81291	1.77815	1.13333	2.74896	1.21667	2.38012	0.694605	1.45332
Serruria_cyanoides	1.08667	3.43313	8.6	2.96614	1.77815	1.93952	0.126667	2.75664	0.253333	2.28747	0.290035	1.39358
Serruria_decumbens	1.06667	3.37585	8.73333	2.86688	1.77815	1.8451	0.14	2.33163	0.06	1.28556	0.278754	0.633468
Serruria_effusa	1.01333	3.61972	6.63333	2.72754	1.81954	1.68124	2.06667	2.28679	1.93333	2.48855	0.845098	1.53148
Serruria_elongata	1.02667	3.44948	8	2.83251	1.68124	1.89209	1.13333	2.83948	1.2	2.61278	1.36173	1.43136
Serruria_fasciflora	1.08	3.45879	8.33333	2.74507	1.62325	1.86332	1.37	3.12905	1.8	2.70927	1.716	1.88081
Serruria_florida	1	3.53377	7.13333	2.98363	1.78533	1.94939	1.23333	2.77393	1.47333	2.64542	1.38561	1.49554
Serruria_furcellata	1.1	3.52466	8.13333	2.85854	1.78533	1.79239	0.733333	2.4843	0.666667	2	0.954243	1.25527
Serruria_heterophylla	1.02667	3.42488	8	2.83251	1.68124	1.89209	0.266667	2.58433	0.6	2.25527	0.90309	1.04139
Serruria_hirsuta	1.06667	3.37585	8.73333	2.86688	1.77815	1.8451	0	0	0	0	0	0
Serruria_linearis	1.10667	3.5172	8.13333	2.716	1.77085	1.69897	0.266667	2.24055	0.2	1.90849	0.477121	1.04139
Serruria_nervosa	1.06	3.39445	8.46667	2.74194	1.59106	1.86332	0.4	2.4843	0.466667	1.69723	0.60206	0.845098
Serruria_rosea	1	3.53377	7.13333	2.98363	1.78533	1.94939	0.753333	2.08279	0.82	2.20249	0.462398	1.0607
Serruria_rostellaris	1.05333	3.479	7.8	2.77379	1.63347	1.88649	1.06667	2.72263	1.33333	2.62737	1.30103	1.44716
Serruria_rubricaulis	1.02667	3.43209	8	2.83251	1.69897	1.89209	0.866667	2.75128	1.2	2.55267	1.20412	1.43136
Serruria_trilopha	1.10667	3.47611	8.46667	2.78817	1.78533	1.75587	0.266667	2.72428	0.4	2.49415	0.60206	1.49136
Serruria_triternata	1.11333	3.62138	7.6	2.85854	1.81291	1.77815	1.06667	2.37107	0.333333	1.97313	0.30103	1.07918
Skiatophytum_tripolium	1.08667	3.43313	8.6	2.96614	1.77815	1.93952	0.933333	3.05413	1.46667	2.61909	1.38917	1.38021
Solanum_supinum	1.08667	3.62304	6.93333	2.8293	1.86332	1.38021	4.76667	3.22858	3.62	2.64865	1.57634	1.77012
Sparaxis_grandiflora	1.09333	3.5042	8.4	2.85854	1.78533	1.81954	1.33333	3.20737	1.2	2.56467	1.20412	1.54407
Sparaxis_tricolor	1.10667	3.62325	7.6	2.46538	1.79239	1.36173	1.70667	3.05131	1.92	2.83759	0.716003	1.81558
Spatalla_barbigera	1.02667	3.42537	7.93333	2.82413	1.07918	2.16137	0.66	3.08244	0.656667	2.55121	0.694605	1.89708
Spatalla_caudata	0.923333	3.62972	5.56667	2.63043	1.81291	1.63347	1.23333	2.4117	1.35	2.38632	0.848189	1.29557
Spatalla_curvifolia	1.03333	3.44373	8.06667	2.83251	1.68124	1.86332	0.933333	2.74507	1.2	2.58433	1.34242	1.49136
Spatalla_ericoides	1.07333	3.35755	8.83333	2.7328	1.60206	1.83569	0.2	2.32015	0.466667	1.44716	0.60206	0.845098
Spatalla_racemosa	1.02667	3.42488	8	2.83251	1.68124	1.89209	0.733333	2.58433	1	2.36286	1	1.36173
Spatalla_squamata	1.1	3.41095	8.93333	2.71096	1.59106	1.82607	0.533333	2.33445	0.533333	1.6721	0.477121	0.954243
Stangeria_eriopus	1.26667	3.37346	10.6	3.02284	1.64345	2.05308	2.64	2.89287	2.13333	2.43361	1.40824	1.81954
Stayneria_neilii	1.08	3.57634	7.33333	2.65128	1.60206	1.77085	0.666667	2.66539	0.466667	2.22011	1.24055	1.47129
Steirodiscus_tagetes	1.09333	3.48968	8.4	2.8293	1.77815	1.77815	1.33333	3.27263	2.24	2.80346	1.68124	1.80618
Stenostelma_umbelluliferum	1.19333	3.62304	7.86667	2.83506	1.88649	1.30103	0.806667	2.43616	0.626667	1.40312	0.414973	0.342423
Stirtonanthus_taylorianus	0.953333	3.57031	6.33333	2.56937	1.23045	1.90309	0	0	0.0933333	1.66745	0	0
Stoebe_muiri	1.15333	3.45225	9.06667	2.70672	1.32222	2	0.0866667	2.34321	0.246667	1.54033	0.431364	0.60206
Stoebe_rugulosa	1.16	3.58252	8	2.69723	1.41497	1.90309	1.66667	2.82943	1.73667	2.20723	1.16137	1.7638
Strumaria_chaplinii	1.27333	3.56679	9.4	2.45939	1.82607	1.36173	0.933333	2.76193	0.6	1.44716	0.69897	0.69897
Struthiola_anomala	1.06	3.46938	7.86667	2.96284	1.77815	1.77815	0.466667	1.94939	0.533333	1.30103	0	0
Stylapterus_fruticulosus	1.08667	3.43313	8.6	2.86688	1.77815	1.8451	0.666667	3.03663	0.6	2.68664	0.477121	1.68124
Thamnochortus_dumosus	1.05667	3.4833	7.8	2.74547	1.59106	1.87795	1.86667	3.29776	1.18333	2.58967	1.40654	1.716
Thesium_ecklonianum	1.09333	3.46225	8.46667	2.95856	1.78533	1.9345	0.306667	2.7421	0.333333	2.35526	0.30103	1.34044
Trianoptiles_solitaria	1.09333	3.46225	8.4	2.95856	1.78533	1.9345	0.666667	3.14588	1.3	2.39164	1.10037	1.43616
Trichodiadema_burgeri	1.14667	3.47799	8.4	2.62531	1.17609	1.95424	2.06667	2.97864	3	2.40252	0.414973	1.70329
Tritonia_dubia	1.18667	3.41464	9.66667	2.7332	1.20412	2.03743	0.94	2.89553	2.6	2.14019	0.845098	1.50243
Tritonia_flabellifolia	1.1	3.56134	7.86667	2.73957	1.32222	1.95904	2.04	3.05296	1.53333	2.30557	1.48001	1.78176
Tritonia_squalida	1.15333	3.45225	9.06667	2.70672	1.32222	2	0.216667	2.5772	0.283333	1.49136	0.511883	0.628389
Tritoniopsis_elongata	1.11333	3.54728	7.6	2.77597	1.79239	1.81954	1.2	2.84696	0.733333	2.34713	1.36173	1.39794
Tritoniopsis_flexuosa	1.1	3.50106	8.26667	2.69461	1.49136	1.88649	0	2.56467	0.333333	0.954243	0.69897	0.845098
Tulista_minor	1.13333	3.50106	8.5	2.6981	1.49136	1.88649	2.06667	3.3961	4.31333	2.50058	1.39794	1.80584
Villarsia_goldblattiana	1.08667	3.43313	8.6	2.96614	1.77815	1.93952	0.2	2.52634	0.133333	2.27875	0	1.25527
Wachendorfia_brachyandra	1.09333	3.46225	8.4	2.95856	1.78533	1.9345	0.56	2.88423	0.64	2.57749	1.38021	1.38021
Wahlenbergia_subpilosa	1.08667	3.46225	8.13333	2.91062	1.77815	1.89209	1.31333	3.10728	1.63333	2.63458	1.43136	1.49136
Warburgia_salutaris	1.30333	3.45086	10.1333	2.93247	1.81954	1.62325	3.32	3.19037	4.03333	2.74028	1.59988	1.86153
Watsonia_aletroides	1.08667	3.51614	8.03333	2.71684	1.49136	1.90309	1.79667	3.10571	2.06	2.43136	1.51851	1.96708
Watsonia_humilis	1.06667	3.37585	8.73333	2.86688	1.77815	1.8451	1.02	3.18904	1.33333	2.57148	0.799341	1.55145
Watsonia_hysterantha	1.27333	3.56679	9.4	2.45939	1.82607	1.36173	0.16	2.52479	0.0866667	0.716003	0.113943	0.491362
Wiborgia_tenuifolia	1.14	3.57299	8	2.66558	1.41497	1.90309	2.2	2.88081	2.66667	2.22011	1.57978	1.76343
Widdringtonia_schwarzii	0.926667	3.5392	6.2	2.80754	1.27875	2.07918	1.9	2.79948	2.38667	2.56855	1.6721	1.86332
Wurmbea_hiemalis	1.06667	3.39707	8.6	2.96614	1.77815	1.93952	0.926667	3.02572	1.66	2.33975	0.498311	1.36173
Wurmbea_inusta	1.09333	3.46225	8.4	2.95856	1.78533	1.9345	1.18667	3.11909	1.04	2.69002	0.886491	1.69636
Xiphotheca_guthriei	1.1	3.42504	8.66667	2.71517	1.5682	1.85126	1.18333	3.05881	0.783333	2.0892	1.33041	1.50651
Xiphotheca_reflexa	1.08667	3.44948	8.46667	2.82963	1.78533	1.79239	0.466667	2.92567	0.91	2.70621	1.43056	1.70501
Zaluzianskya_parviflora	1.27333	3.5339	9.4	2.45637	1.82607	1.30103	1.93333	3.16017	0.92	2.05994	0.681241	1.15229
Zantedeschia_pentlandii	1	3.53757	6.6	2.90363	1.87506	1.49136	2.14667	2.82918	1.72667	2.1827	0.748188	1.23045
