# Supplementary material for: Effectiveness of South Africa's network of protected areas: Unassessed vascular plants predicted to be threatened using deep neural networks are all located in protected areas
Source: Ecol Evol. 2024 Sep 2;14(9):e70229. doi: 10.1002/ece3.70229 (PMC11368562; doi:10.1002/ece3.70229)
Supplement: Supplementary file 1 — Appendices S1–S14 [file ECE3-14-e70229-s004.zip › AppendixS6.xlsx]

## Sheet: Sheet1
species	tot_occ	uni_occ	mean_lat	mean_lon	lat_range	lon_range	lat_hemisphere	eoo	aoo
Acalypha_depressinervia	1.25527	1.20412	0.316267	0.165733	0.800896	0.378264	0	4.82066	1.75587
Achyranthemum_affine	1.85733	1.8451	0.375089	0.135344	0.310698	0.868573	0	4.75638	2.06819
Achyranthemum_argenteum	1.81954	1.74036	0.376067	0.140161	0.329416	0.567423	0	5.42082	2.12385
Achyranthemum_mucronatum	1.47712	1.41497	0.379478	0.115222	0.373134	0.512254	0	4.9495	1.92942
Afroscirpoides_dioeca	1.6902	1.6902	0.350578	0.121478	0.808734	0.933	0	5.80583	2.26717
Afrosolen_sandersonii	1.95424	1.94939	0.282489	0.156472	0.493063	0.578601	0	5.31839	2.42325
Albuca_prasina	1.17609	0.90309	0.326722	0.134728	0.749109	0.708575	0	5.11973	1.39794
Alisma_plantagoaquatica	1.44716	1.44716	0.346811	0.126378	0.982927	1.144	0	5.59713	1.96848
Arctotis_laciniata	1.716	1.65321	0.357078	0.103783	0.595485	0.404134	0	5.14131	2.16137
Arctotis_scabra	2.29885	2.24551	0.3796	0.106572	0.273588	0.245961	0	4.99928	2.50651
Arrowsmithia_hamata	1.23045	1.04139	0.3284	0.162656	0.248606	0.0770043	0	3.02742	1.4624
Asystasia_mysorensis	1.25527	1.25527	0.273356	0.166306	0.505263	0.663724	0	4.85755	1.83885
Babiana_nervosa	1.95904	1.95424	0.376889	0.106456	0.286209	0.345579	0	4.26028	2.40312
Bergbambos_tessellata	1.6721	1.66276	0.350022	0.150306	0.717889	0.606658	0	5.30333	1.90849
Berzelia_arachnoidea	1.27875	1.23045	0.377789	0.107256	0.399891	0.23926	0	3.88982	1.72428
Bridsonia_chamaedendrum	1.5682	1.53148	0.296733	0.163711	0.751206	0.612731	0	5.27857	2.09691
Carex_basutorum	1.20412	1.17609	0.366556	0.134611	0.625982	0.801461	0	4.82201	1.72428
Carex_capensis	1.14613	1.14613	0.3772	0.124172	0.36555	0.762267	0	4.65497	1.65321
Carex_cognata	1.20412	1.17609	0.331656	0.148572	0.925921	1.03617	0	5.69308	1.75587
Carex_lancea	1.54407	1.51851	0.367956	0.121178	0.569978	0.937237	0	4.977	2.03743
Carex_ludwigii	1.27875	1.23045	0.348644	0.141628	0.725284	0.792438	0	5.17231	1.81291
Carex_spartea	1.51851	1.50515	0.341678	0.144778	0.899712	0.9821	0	5.62852	2.09691
Carex_uhligii	1.30103	1.30103	0.3486	0.1428	0.962521	1.00946	0	5.71211	1.86332
Carissa_spinarum	1.716	1.6721	0.273633	0.16715	0.787374	0.622561	0	5.76008	2.1959
Cenchrus_caudatus	2.32222	2.04532	0.370667	0.113722	0.762317	0.989773	0	5.84832	2.5172
Cenchrus_geniculatus	1.49136	1.47712	0.3577	0.143717	0.39451	0.533539	0	4.58758	2.03743
Cenchrus_sphacelatus	1.44716	1.39794	0.338367	0.146489	0.872612	0.924024	0	5.48164	1.96848
Ceropegia_breviflora	1.23045	1.11394	0.306589	0.171317	0.767396	0.368799	0	4.64313	1.5682
Ceropegia_circinata	1.38021	1.32222	0.304944	0.142983	0.730353	0.992312	0	6.42596	1.86332
Codonorhiza_corymbosa	2.21484	2.20952	0.379533	0.10555	0.274378	0.375604	0	4.10874	2.50106
Codonorhiza_micrantha	1.69897	1.6902	0.378611	0.107711	0.436543	0.303344	0	4.31033	2.13672
Cotula_pruinosa	2.42813	2.42651	0.376956	0.1039	0.394379	0.399412	0	5.13361	2.77305
Cyperus_dubius	1.30103	1.30103	0.328567	0.168178	0.875201	1.03729	0	5.74596	1.88649
Dianthus_micropetalus	1.83251	1.81954	0.3539	0.135056	0.445427	0.786549	0	5.49341	2.36736
Dioscorea_elephantipes	1.49136	1.4624	0.359244	0.121728	0.735499	0.949791	0	5.60371	2.03743
Searsia_nebulosa	1.63347	1.59106	0.327811	0.1738	0.768021	0.747574	0	4.52298	2.05308
Tecomaria_capensis	3.16316	3.14922	0.362	0.129067	0.976942	1.14099	0	5.97724	3.38112
