# Supplementary material for: Effectiveness of South Africa's network of protected areas: Unassessed vascular plants predicted to be threatened using deep neural networks are all located in protected areas
Source: Ecol Evol. 2024 Sep 2;14(9):e70229. doi: 10.1002/ece3.70229 (PMC11368562; doi:10.1002/ece3.70229)
Supplement: Supplementary file 1 — Appendices S1–S14 [file ECE3-14-e70229-s004.zip › AppendixS7.xlsx]

## Sheet: Sheet1
species	tot_occ	uni_occ	mean_lat	mean_lon	lat_range	lon_range	lat_hemisphere	eoo	aoo
Acalypha_caperonioides	1.431364	1.431364	0.2925444	0.15906667	0.67573697	0.79095088	0	5.4687273	1.9084850
Acanthopsis_glauca	1.707570	1.414973	0.3353667	0.11611111	0.76173376	0.65769246	0	5.1134300	1.9084850
Adromischus_cristatus	1.672098	1.662758	0.3706111	0.13932222	0.43055042	0.58799847	0	4.6530581	2.1846914
Alepidea_peduncularis	1.977724	1.672098	0.3142000	0.16846111	0.90946100	0.44028835	0	5.1828761	2.2174839
Aloe_cooperi	1.799341	1.785330	0.3164889	0.16769444	0.85758968	0.68127389	0	5.7206003	2.2855573
Aloe_cryptopoda	1.322219	1.230449	0.2878556	0.16235000	0.87601006	0.98461351	0	5.6225293	1.8129134
Aloe_krapohliana	1.447158	1.447158	0.3394444	0.10038333	0.58331862	0.55594412	0	4.5494474	2.0374265
Aloe_longistyla	1.531479	1.531479	0.3642333	0.13112222	0.40606983	0.70369760	0	4.7837267	2.1238516
Aloe_perfoliata�	2.472756	2.456366	0.3693000	0.10887778	0.53790564	0.69699790	0	5.5917054	2.8813847
Anisodontea_capensis	1.204120	1.041393	0.3731000	0.12693333	0.49608548	0.95770305	0	5.0101024	1.6127839
Antimima_piscodora	1.518514	1.204120	0.3661556	0.12072222	0.44124158	0.38570910	0	4.2491711	1.6127839
Arctotis_angustifolia	1.763428	1.707570	0.3762889	0.10623333	0.27767755	0.29899068	0	5.3342371	2.0681859
Arctotis_elongata	1.255273	1.000000	0.3761000	0.14007222	0.36364823	0.35128931	0	3.6996277	1.5682017
Centella_eriantha	1.740363	1.740363	0.3785667	0.11293889	0.18083862	0.74042210	0	4.3522739	2.1731863
Ceropegia_pilifera	1.414973	1.414973	0.3719778	0.12117778	0.33800479	0.63692799	0	4.3501468	1.9867717
Colchicum_burchellii	1.929419	1.924279	0.3558778	0.10921111	0.50327764	0.40323840	0	4.4050419	2.3443923
Curio_repens	1.380211	1.380211	0.3669556	0.10915000	0.36824866	0.27747398	0	4.7722806	1.9084850
Cynorhiza_typica	1.342423	1.278754	0.3582889	0.10453889	0.78468070	0.98233585	0	5.3633640	1.7853298
Delosperma_katbergense	1.322219	1.301030	0.3602111	0.14994444	0.25085113	0.27717078	0	3.5413536	1.6901961
Delosperma_neethlingiae	1.785330	1.778151	0.3788444	0.11687222	0.17344706	0.48890623	0	3.9851885	2.2380461
Disa_spathulata	1.690196	1.653213	0.3604556	0.11337778	0.75217026	0.84450837	0	5.5046552	2.2068259
Drimia_elata	2.462398	2.447158	0.3551778	0.12631667	0.98356771	1.13873646	0	6.0133834	2.9268567
Drosanthemum_bicolor	1.672098	1.653213	0.3749667	0.11917778	0.09992173	0.52066027	0	3.9252023	2.0827854
Drosanthemum_edwardsiae	1.255273	1.255273	0.3790889	0.12332778	0.04782037	0.11880539	0	2.2778681	1.2304489
Drosanthemum_globosum	1.380211	1.380211	0.3728667	0.11751111	0.22429537	0.50464730	0	4.2772418	1.8864907
Drosanthemum_papillatum	1.230449	1.146128	0.3756889	0.11006667	0.09288837	0.19072054	0	2.7659433	1.6127839
Erica_caffrorum	1.255273	1.255273	0.3206667	0.16301667	0.46856767	0.29350509	0	4.4405510	1.8129134
Erica_fastigiata	2.262451	2.243038	0.3795889	0.10600556	0.16112118	0.17346540	0	4.6745957	2.4548449
Erica_hispidula	2.666518	2.606381	0.3778222	0.10795556	0.27414362	0.72155342	0	5.5710637	2.8149132
Erica_leucopelta	2.120574	2.103804	0.3731556	0.12789444	0.54206758	0.91004586	0	5.4718717	2.4608978
Erica_shannonii	1.255273	1.255273	0.3823222	0.10945000	0.01138078	0.02974129	0	0.2312146	0.9542425
Euphorbia_caput-medusae	2.862728	2.841985	0.3716444	0.10333333	0.57924550	0.65535509	0	5.6342386	3.0038912
Euphorbia_foliosa	1.204120	1.176091	0.3775111	0.11976111	0.51865329	0.67019283	0	4.8927925	1.5682017
Euphorbia_rhombifolia	2.037426	2.021189	0.3560000	0.12205556	0.80977188	1.00710707	0	5.8291989	2.5526682
Euryops_subcarnosus	1.278754	1.204120	0.3430889	0.11986111	0.80116900	0.97712537	0	5.4800336	1.7558749
Gethyllis_britteniana	1.230449	1.146128	0.3427556	0.10126667	0.58408741	0.40596902	0	4.2893214	1.6901961
Harveya_purpurea	1.799341	1.792392	0.3769111	0.11238333	0.33158236	0.89703759	0	5.1776833	2.2479733
Haworthia_angustifolia	1.204120	1.204120	0.3697667	0.14411111	0.09316965	0.30934593	0	3.1958305	1.6532125
Haworthia_cymbiformis	1.633468	1.591065	0.3684889	0.14577778	0.70026371	0.74777074	0	5.4307759	1.9493900
Haworthia_maraisii	1.477121	1.447158	0.3763889	0.11216111	0.22909496	0.25044196	0	4.4011224	1.9493900
Heliophila_arenaria	1.763428	1.690196	0.3567889	0.10517222	0.63185258	0.44644809	0	5.2328762	2.2278867
Hoodia_gordonii	2.089905	2.089905	0.3446889	0.11249444	0.78194942	0.79241559	0	5.5277759	2.6711728
Lachenalia_viridiflora	1.255273	1.255273	0.3574222	0.10231667	0.50789072	0.40620215	0	4.5861426	1.8388491
Lampranthus_aduncus	1.748188	1.748188	0.3748778	0.10466111	0.45471371	0.39999687	0	4.7502623	2.2380461
Lampranthus_algoensis	1.361728	1.361728	0.3759667	0.14198333	0.10102148	0.13089752	0	3.1075739	1.8633229
Lampranthus_vallis-gratiae	1.770852	1.763428	0.3751333	0.11039444	0.35139138	0.66241273	0	4.7304781	2.2479733
Lampranthus_pakhuisensis	1.230449	1.113943	0.3575556	0.10531667	0.26384893	0.21133585	0	3.5862423	1.6901961
Lampranthus_purpureus	1.602060	1.602060	0.3737556	0.10341667	0.17986132	0.12511989	0	3.6991903	2.0043214
Lebeckia_contaminata	1.770852	1.748188	0.3733333	0.10537778	0.53991411	0.33281900	0	5.5708341	2.1846914
Lobelia_dichroma	2.021189	2.000000	0.3763000	0.12447778	0.01940740	0.12015417	0	2.6151491	2.0043214
Lotononis_carnosa	1.204120	1.079181	0.3565889	0.15051111	0.49276039	0.59162104	0	4.4994668	1.6532125
Muraltia_stipulacea	1.698970	1.602060	0.3747444	0.10557222	0.35736774	0.87984229	0	5.2610991	1.9867717
Myosotis_semiamplexicaulis	1.204120	1.113943	0.3344333	0.15724444	0.67747346	0.58852895	0	4.5815911	1.6127839
Myrothamnus_flabellifolius	2.012837	1.986772	0.2786333	0.16047778	0.65611733	0.69352217	0	5.3390764	2.4727564
Osteospermum_hispidum	1.204120	1.041393	0.3803556	0.10823889	0.15523662	0.22068197	0	3.3573764	1.3979400
Othonna_divaricata	1.204120	1.146128	0.3344222	0.09917778	0.39934374	0.31099469	0	3.9204527	1.6901961
Oxalis_confertifolia	1.518514	1.518514	0.3787444	0.11523889	0.19470313	0.49682799	0	3.9417836	2.0374265
Oxalis_densa	1.230449	1.146128	0.3439889	0.10773889	0.29125755	0.47439601	0	3.9709501	1.6901961
Oxalis_extensa	2.484300	2.462398	0.3753333	0.12119444	0.52326007	0.90559757	0	5.7294277	2.9469433
Oxalis_goniorrhiza	1.301030	1.255273	0.3729444	0.10586667	0.24409832	0.26100374	0	3.8144668	1.7242759
Oxalis_hirta	2.716838	2.703291	0.3743444	0.10308889	0.41192932	0.26903816	0	4.7232817	2.8674675
Oxalis_massoniana	1.204120	1.079181	0.3486667	0.10606111	0.10334559	0.06865127	0	2.6170245	1.6127839
Oxalis_melanosticta	1.544068	1.531479	0.3628889	0.11468889	0.46730262	0.43452697	0	4.6317675	2.1238516
Oxalis_stokoei	1.531479	1.531479	0.3682667	0.10749444	0.32300408	0.20430251	0	3.5281097	1.9294189
Polygala_bowkerae	1.301030	1.278754	0.3564333	0.13632222	0.41022362	0.80736229	0	4.7870206	1.8388491
Ruschia_complanata	1.255273	1.255273	0.3595556	0.13547778	0.40129288	0.81781266	0	4.7946468	1.8388491
Ruschia_congesta	1.342423	1.322219	0.3754222	0.13997222	0.10788132	0.48022870	0	3.8540118	1.7242759
Ruschia_misera	1.579784	1.556303	0.3741222	0.10232778	0.17518142	0.11517610	0	2.8663630	1.8388491
Ruschia_pungens	1.838849	1.819544	0.3726444	0.11905000	0.31265110	0.84399481	0	4.8184232	2.3443923
Salvia_repens	1.740363	1.716003	0.3462556	0.14745556	0.92178341	0.82827285	0	5.6185003	2.3031961
Schizoglossum_bidens	1.875061	1.812913	0.3222556	0.16114444	0.89810842	0.86400058	0	5.5743320	2.3747483
Tetraria_compactus	1.255273	1.079181	0.3800889	0.10383333	0.11886184	0.30364632	0	3.5170005	1.5682017
Seriphium_incanum	1.414973	1.380211	0.3806444	0.10508333	0.15294837	0.28623961	0	3.4029698	1.7853298
Silene_ornata	1.278754	1.278754	0.3679222	0.10079444	0.07515340	0.18197090	0	3.4187589	1.5185139
Struthiola_tetralepis	1.301030	0.698970	0.3632333	0.11463889	0.71690638	0.78407463	0	3.4055707	1.2304489
Trichodiadema_orientale	1.755875	1.740363	0.3727444	0.14215556	0.32809994	0.64768461	0	4.5335603	2.2764618
Trichodiadema_rogersiae	1.204120	1.204120	0.3586000	0.13665000	0.42716001	0.65641751	0	4.6971274	1.7558749
Trichodiadema_strumosum	1.278754	1.278754	0.3777222	0.11371111	0.13224307	0.29232254	0	3.2224589	1.7242759
Wahlenbergia_longifolia	1.518514	1.505150	0.3778111	0.10697778	0.35734377	0.48044346	0	4.9737947	1.9084850
