# Supplementary material for: Effectiveness of South Africa's network of protected areas: Unassessed vascular plants predicted to be threatened using deep neural networks are all located in protected areas
Source: Ecol Evol. 2024 Sep 2;14(9):e70229. doi: 10.1002/ece3.70229 (PMC11368562; doi:10.1002/ece3.70229)
Supplement: Supplementary file 1 — Appendices S1–S14 [file ECE3-14-e70229-s004.zip › AppendixS8.xlsx]

## Sheet: Sheet1
species	tot_occ	uni_occ	mean_lat	mean_lon	lat_range	lon_range	lat_hemisphere	eoo	aoo	bio1	bio4	bio11	bio12	bio15	bio17	range_bio1	range_bio4	range_bio11	range_bio12	range_bio15	range_bio17
Acalypha_depressinervia	1.25527	1.20412	0.316267	0.165733	0.800896	0.378264	0	4.82066	1.75587	1.00667	3.56419	6.46667	2.98453	1.86923	1.64345	3.89333	3.25648	5.46667	2.463	1.39445	1.68842
Achyranthemum_affine	1.85733	1.8451	0.375089	0.135344	0.310698	0.868573	0	4.75638	2.06819	1.14667	3.42062	9.2	2.73078	1.25527	2.03743	3.4	3.21985	4.66667	2.33546	1.70329	1.84198
Achyranthemum_argenteum	1.81954	1.74036	0.376067	0.140161	0.329416	0.567423	0	5.42082	2.12385	1.17333	3.38899	9.66667	2.77305	1.25527	2.05308	4.13333	3.18554	5.2	2.4079	1.58659	1.85733
Achyranthemum_mucronatum	1.47712	1.41497	0.379478	0.115222	0.373134	0.512254	0	4.9495	1.92942	1.14	3.47363	8.8	2.70329	1.38021	1.90309	1.14667	3.38956	2.06667	2.40243	1.66464	1.85612
Afroscirpoides_dioeca	1.6902	1.6902	0.350578	0.121478	0.808734	0.933	0	5.80583	2.26717	1.01667	3.67459	5.73333	2.41162	1.63347	1.55023	3.57667	3.41423	4.50667	2.80387	1.63548	1.84572
Afrosolen_sandersonii	1.95424	1.94939	0.282489	0.156472	0.493063	0.578601	0	5.31839	2.42325	1.15333	3.60228	7.73333	2.83632	1.88649	1.32222	2.64	2.92158	2.78667	2.26951	1.10037	1.11394
Albuca_prasina	1.17609	0.90309	0.326722	0.134728	0.749109	0.708575	0	5.11973	1.39794	1.11667	3.72222	6.5	2.5172	1.78533	1.44716	2.6	2.82753	2.65667	2.48073	1.41246	1.35122
Alisma_plantagoaquatica	1.44716	1.44716	0.346811	0.126378	0.982927	1.144	0	5.59713	1.96848	1.09333	3.51996	8.13333	2.85126	1.78533	1.77815	4.29333	3.12156	4.24	2.47857	1.81558	2.09691
Arctotis_laciniata	1.716	1.65321	0.357078	0.103783	0.595485	0.404134	0	5.14131	2.16137	1.18	3.60638	8.06667	2.45939	1.81954	1.36173	2.83333	3.24279	3.06667	2.32118	1.72428	1.6721
Arctotis_scabra	2.29885	2.24551	0.3796	0.106572	0.273588	0.245961	0	4.99928	2.50651	1.03333	3.48216	7.66667	2.83251	1.74036	1.89209	1	3.16554	1.46667	2.80754	1.6721	1.51851
Arrowsmithia_hamata	1.23045	1.04139	0.3284	0.162656	0.248606	0.0770043	0	3.02742	1.4624	0.656667	3.56891	3.13333	2.92221	1.83885	1.5966	3.73333	2.49762	3.33333	2.21219	0.954243	0.916454
Asystasia_mysorensis	1.25527	1.25527	0.273356	0.166306	0.505263	0.663724	0	4.85755	1.83885	1.29333	3.50853	8.93333	2.85003	1.90309	1.32222	4.17333	3.10003	3.93333	2.69862	1.1271	1.47129
Babiana_nervosa	1.95904	1.95424	0.376889	0.106456	0.286209	0.345579	0	4.26028	2.40312	1.06	3.52647	7.66667	2.80516	1.77085	1.86332	1.77667	3.07686	1.90333	2.62941	1.49415	1.59106
Bergbambos_tessellata	1.6721	1.66276	0.350022	0.150306	0.717889	0.606658	0	5.30333	1.90849	0.92	3.53864	6.16667	2.96755	1.62325	1.94448	3.26667	3.11686	3.36667	2.42243	1.47712	1.83885
Berzelia_arachnoidea	1.27875	1.23045	0.377789	0.107256	0.399891	0.23926	0	3.88982	1.72428	1.02667	3.47654	7.93333	2.77379	1.68124	1.89209	1.04333	3.20976	2.13	2.61925	1.50515	1.62941
Bridsonia_chamaedendrum	1.5682	1.53148	0.296733	0.163711	0.751206	0.612731	0	5.27857	2.09691	1.06667	3.56826	7.16667	2.92737	1.86923	1.5682	3.15	3.20487	3.31667	2.55175	0.989005	1.51851
Carex_basutorum	1.20412	1.17609	0.366556	0.134611	0.625982	0.801461	0	4.82201	1.72428	1.04	3.4079	8.33333	2.87157	1.17609	2.21219	3.33333	3.35459	5.13333	2.73759	1.64933	2.17638
Carex_capensis	1.14613	1.14613	0.3772	0.124172	0.36555	0.762267	0	4.65497	1.65321	1.08667	3.45225	8.73333	2.71012	1.27875	2	1.97333	3.12379	2.53333	2.69984	1.4183	2.11926
Carex_cognata	1.20412	1.17609	0.331656	0.148572	0.925921	1.03617	0	5.69308	1.75587	0.886667	3.60853	5.06667	2.84011	1.86332	1.64345	4.85333	3.34606	5.98	2.85058	1.55991	1.81954
Carex_lancea	1.54407	1.51851	0.367956	0.121178	0.569978	0.937237	0	4.977	2.03743	1.01667	3.5382	7.06667	2.8485	1.70757	1.93197	2.86667	3.33239	4.22667	2.79348	1.68753	2.06967
Carex_ludwigii	1.27875	1.23045	0.348644	0.141628	0.725284	0.792438	0	5.17231	1.81291	0.903333	3.63347	5.4	2.6844	1.63347	1.78533	4.26	3.24111	3.24	2.65944	1.45939	1.67669
Carex_spartea	1.51851	1.50515	0.341678	0.144778	0.899712	0.9821	0	5.62852	2.09691	0.94	3.61721	5.7	2.75205	1.68124	1.72835	4.87	3.32525	6.14333	2.85141	1.53466	1.83916
Carex_uhligii	1.30103	1.30103	0.3486	0.1428	0.962521	1.00946	0	5.71211	1.86332	1.06	3.52362	7.73333	2.85003	1.62325	1.9345	4.24	3.33094	5.72667	2.67201	1.8202	2.25212
Carissa_spinarum	1.716	1.6721	0.273633	0.16715	0.787374	0.622561	0	5.76008	2.1959	1.23333	3.48643	9.53333	2.87679	1.89763	1.51851	3.8	2.9852	4.4	2.76567	1.38021	1.82607
Cenchrus_caudatus	2.32222	2.04532	0.370667	0.113722	0.762317	0.989773	0	5.84832	2.5172	1.05333	3.52466	7.8	2.93197	1.78533	1.92942	2.73333	3.24105	3.06667	2.74162	1.73239	2.15836
Cenchrus_geniculatus	1.49136	1.47712	0.3577	0.143717	0.39451	0.533539	0	4.58758	2.03743	0.89	3.59017	5.46667	2.73159	1.62325	1.85733	2.91	3.23568	3.88	2.74288	1.17464	1.79239
Cenchrus_sphacelatus	1.44716	1.39794	0.338367	0.146489	0.872612	0.924024	0	5.48164	1.96848	0.853333	3.65753	5.2	2.7574	1.64345	1.6902	3.33333	3.16161	3.61333	2.71483	1.5563	1.82802
Ceropegia_breviflora	1.23045	1.11394	0.306589	0.171317	0.767396	0.368799	0	4.64313	1.5682	1.16	3.45682	8.73333	2.99607	1.85126	1.65321	3.86667	2.58883	4.2	2.20884	1.5563	1.98677
Ceropegia_circinata	1.38021	1.32222	0.304944	0.142983	0.730353	0.992312	0	6.42596	1.86332	1.15333	3.58337	7.53333	2.84942	1.86923	1.44716	1.79667	3.39271	3.62	2.53498	1.34044	1.69679
Codonorhiza_corymbosa	2.21484	2.20952	0.379533	0.10555	0.274378	0.375604	0	4.10874	2.50106	1.05333	3.51055	8	2.91062	1.77085	1.89209	1.06667	3.16495	1.33333	2.63649	1.4456	1.49136
Codonorhiza_micrantha	1.69897	1.6902	0.378611	0.107711	0.436543	0.303344	0	4.31033	2.13672	1.05333	3.4833	7.8	2.75205	1.68124	1.86332	1.68	3.16938	1.52	2.64503	1.51851	1.72263
Cotula_pruinosa	2.42813	2.42651	0.376956	0.1039	0.394379	0.399412	0	5.13361	2.77305	1.08667	3.46225	8.46667	2.85854	1.78533	1.8451	2.66667	3.25144	2	2.82217	1.44716	1.82607
Cyperus_dubius	1.30103	1.30103	0.328567	0.168178	0.875201	1.03729	0	5.74596	1.88649	1.36	3.42797	11.4	3.01368	1.60206	2.08636	3.41333	3.05702	3.73333	2.58161	1.57054	2.09272
Dianthus_micropetalus	1.83251	1.81954	0.3539	0.135056	0.445427	0.786549	0	5.49341	2.36736	0.913333	3.66745	5.06667	2.6464	1.65321	1.72428	3.31333	3.30399	4.40667	2.55811	1.50651	1.70329
Dioscorea_elephantipes	1.49136	1.4624	0.359244	0.121728	0.735499	0.949791	0	5.60371	2.03743	1.14333	3.59257	7.73333	2.53339	1.61278	1.66745	2.34667	3.32831	2.68667	2.52982	1.7332	1.87938
Searsia_nebulosa	1.63347	1.59106	0.327811	0.1738	0.768021	0.747574	0	4.52298	2.05308	1.43333	3.42797	11.8	3.02694	1.54407	2.14301	2.33333	2.69289	1.86667	2.47857	1.31702	1.89625
Tecomaria_capensis	3.16316	3.14922	0.362	0.129067	0.976942	1.14099	0	5.97724	3.38112	1.10667	3.43313	8.6	2.87274	1.77085	1.93952	3.66667	3.2531	4.13333	2.66671	1.81291	2.14922
