# Supplementary material for: Effectiveness of South Africa's network of protected areas: Unassessed vascular plants predicted to be threatened using deep neural networks are all located in protected areas
Source: Ecol Evol. 2024 Sep 2;14(9):e70229. doi: 10.1002/ece3.70229 (PMC11368562; doi:10.1002/ece3.70229)
Supplement: Supplementary file 1 — Appendices S1–S14 [file ECE3-14-e70229-s004.zip › AppendixS9.xlsx]

## Sheet: Sheet1
species	tot_occ	uni_occ	mean_lat	mean_lon	lat_range	lon_range	lat_hemisphere	eoo	aoo	bio1	bio4	bio11	bio12	bio15	bio17	range_bio1	range_bio4	range_bio11	range_bio12	range_bio15	range_bio17
Acalypha_caperonioides	1.431364	1.431364	0.2925444	0.15906667	0.67573697	0.79095088	0	5.4687273	1.9084850	1.1400000	3.596377	7.400000	2.849419	1.880814	1.342423	3.6833333	3.158513	4.2500000	2.7373914	1.1538149	1.5346606
Acanthopsis_glauca	1.707570	1.414973	0.3353667	0.11611111	0.76173376	0.65769246	0	5.1134300	1.9084850	1.2666667	3.716671	7.933333	2.269513	1.799341	1.146128	3.8666667	3.295347	2.8000000	2.2787536	1.7481880	1.7242759
Adromischus_cristatus	1.672098	1.662758	0.3706111	0.13932222	0.43055042	0.58799847	0	4.6530581	2.1846914	1.1266667	3.487986	8.133333	2.721811	1.301030	1.991226	2.1333333	3.215505	3.2166667	2.6611025	1.4471580	2.0453230
Alepidea_peduncularis	1.977724	1.672098	0.3142000	0.16846111	0.90946100	0.44028835	0	5.1828761	2.2174839	1.0933333	3.442950	8.333333	3.001734	1.819544	1.716003	3.2666667	3.215902	4.2000000	2.4563660	1.6020600	1.9912261
Aloe_cooperi	1.799341	1.785330	0.3164889	0.16769444	0.85758968	0.68127389	0	5.7206003	2.2855573	1.2600000	3.470998	10.100000	2.946207	1.819544	1.716003	5.0800000	3.230985	5.7133333	2.5737996	1.6009729	1.9903389
Aloe_cryptopoda	1.322219	1.230449	0.2878556	0.16235000	0.87601006	0.98461351	0	5.6225293	1.8129134	1.2000000	3.526469	8.733333	2.904445	1.886491	1.505150	3.8866667	3.408605	4.1400000	2.5861370	1.3531465	1.6493349
Aloe_krapohliana	1.447158	1.447158	0.3394444	0.10038333	0.58331862	0.55594412	0	4.5494474	2.0374265	1.1666667	3.509068	8.800000	2.238046	1.806180	1.079181	1.6066667	3.380609	2.0666667	2.2591158	1.4487063	1.2304489
Aloe_longistyla	1.531479	1.531479	0.3642333	0.13112222	0.40606983	0.70369760	0	4.7837267	2.1238516	1.1000000	3.628389	7.133333	2.471292	1.623249	1.662758	2.0533333	3.075985	2.4666667	2.4396484	1.5440680	1.7176705
Aloe_perfoliata�	2.472756	2.456366	0.3693000	0.10887778	0.53790564	0.69699790	0	5.5917054	2.8813847	1.0633333	3.583539	7.600000	2.727541	1.785330	1.755875	2.6000000	3.123852	3.1500000	2.8488047	1.7481880	2.0000000
Anisodontea_capensis	1.204120	1.041393	0.3731000	0.12693333	0.49608548	0.95770305	0	5.0101024	1.6127839	1.1400000	3.477266	8.733333	2.818226	1.414973	1.954243	2.6000000	3.077586	2.8333333	2.6141587	1.6683859	1.8698182
Antimima_piscodora	1.518514	1.204120	0.3661556	0.12072222	0.44124158	0.38570910	0	4.2491711	1.6127839	0.9766667	3.588552	6.333333	2.471292	1.301030	1.785330	1.2700000	3.188084	1.6133333	2.0652061	1.5158738	1.5865873
Arctotis_angustifolia	1.763428	1.707570	0.3762889	0.10623333	0.27767755	0.29899068	0	5.3342371	2.0681859	1.0400000	3.533772	7.666667	2.866878	1.785330	1.892095	1.5333333	3.296270	1.8533333	2.8286599	1.4183013	1.8129134
Arctotis_elongata	1.255273	1.000000	0.3761000	0.14007222	0.36364823	0.35128931	0	3.6996277	1.5682017	1.1133333	3.396896	9.466667	2.854913	1.361728	2.045323	3.8000000	3.185542	4.8666667	2.2792105	1.4149733	1.6020600
Centella_eriantha	1.740363	1.740363	0.3785667	0.11293889	0.18083862	0.74042210	0	4.3522739	2.1731863	1.0333333	3.438463	8.000000	2.832509	1.681241	1.949390	1.0766667	3.079453	1.5600000	2.7067178	1.7019995	1.9535181
Ceropegia_pilifera	1.414973	1.414973	0.3719778	0.12117778	0.33800479	0.63692799	0	4.3501468	1.9867717	1.0866667	3.592954	7.266667	2.488551	1.255273	1.792392	1.3333333	3.108903	1.5866667	2.4268365	1.5024271	1.8819550
Colchicum_burchellii	1.929419	1.924279	0.3558778	0.10921111	0.50327764	0.40323840	0	4.4050419	2.3443923	1.1000000	3.634477	7.266667	2.440909	1.785330	1.380211	2.5500000	2.854549	2.5800000	2.1756567	1.5877110	1.3900515
Curio_repens	1.380211	1.380211	0.3669556	0.10915000	0.36824866	0.27747398	0	4.7722806	1.9084850	0.9600000	3.613419	6.200000	2.659916	1.799341	1.698970	1.8133333	2.750971	1.7800000	2.6078837	1.3979400	1.4771213
Cynorhiza_typica	1.342423	1.278754	0.3582889	0.10453889	0.78468070	0.98233585	0	5.3633640	1.7853298	1.1066667	3.449324	8.866667	2.561101	1.799341	1.462398	1.1333333	3.129045	1.4000000	2.7267272	1.7558749	1.9444827
Delosperma_katbergense	1.322219	1.301030	0.3602111	0.14994444	0.25085113	0.27717078	0	3.5413536	1.6901961	0.9200000	3.490099	6.466667	2.971740	1.623249	2.027350	1.8666667	2.706334	1.9333333	2.5171959	1.1461280	1.7923917
Delosperma_neethlingiae	1.785330	1.778151	0.3788444	0.11687222	0.17344706	0.48890623	0	3.9851885	2.2380461	1.1600000	3.553155	8.466667	2.664642	1.301030	1.968483	1.1366667	3.253568	2.4000000	2.2410482	1.3010300	1.7634280
Disa_spathulata	1.690196	1.653213	0.3604556	0.11337778	0.75217026	0.84450837	0	5.5046552	2.2068259	1.1033333	3.622887	7.500000	2.639486	1.806180	1.477121	3.3766667	3.444669	3.4000000	2.6879746	1.7708520	2.1643529
Drimia_elata	2.462398	2.447158	0.3551778	0.12631667	0.98356771	1.13873646	0	6.0133834	2.9268567	1.1066667	3.481299	8.466667	2.804821	1.770852	1.778151	4.2133333	3.297542	5.7333333	2.9156109	1.7993405	2.1085650
Drosanthemum_bicolor	1.672098	1.653213	0.3749667	0.11917778	0.09992173	0.52066027	0	3.9252023	2.0827854	1.0733333	3.553155	7.533333	2.580925	1.230449	1.908485	1.3333333	2.994317	1.6166667	2.3631417	1.3617278	1.8325089
Drosanthemum_edwardsiae	1.255273	1.255273	0.3790889	0.12332778	0.04782037	0.11880539	0	2.2778681	1.2304489	1.1466667	3.372728	9.533333	2.664642	1.176091	1.986772	0.7333333	2.525045	0.4000000	2.4281348	0.6020600	1.7708520
Drosanthemum_globosum	1.380211	1.380211	0.3728667	0.11751111	0.22429537	0.50464730	0	4.2772418	1.8864907	1.0333333	3.600101	6.800000	2.511883	1.301030	1.785330	1.9533333	2.924538	1.9000000	2.2124540	1.4199557	1.6981005
Drosanthemum_papillatum	1.230449	1.146128	0.3756889	0.11006667	0.09288837	0.19072054	0	2.7659433	1.6127839	1.0933333	3.598462	7.433333	2.604226	1.643453	1.690196	0.6500000	2.361256	0.5666667	1.5017437	1.3569814	1.3117539
Erica_caffrorum	1.255273	1.255273	0.3206667	0.16301667	0.46856767	0.29350509	0	4.4405510	1.8129134	0.8866667	3.566437	5.066667	2.984077	1.857332	1.672098	2.8666667	2.726238	2.6666667	2.2365373	1.0791812	0.8692317
Erica_fastigiata	2.262451	2.243038	0.3795889	0.10600556	0.16112118	0.17346540	0	4.6745957	2.4548449	1.0000000	3.482159	7.400000	2.959995	1.755875	1.949390	1.3333333	2.898862	1.5333333	2.5570859	1.1461280	1.6020600
Erica_hispidula	2.666518	2.606381	0.3778222	0.10795556	0.27414362	0.72155342	0	5.5710637	2.8149132	1.0733333	3.462248	8.400000	2.958564	1.778151	1.934498	1.4000000	3.102777	1.8666667	2.7067178	1.6989700	1.8413595
Erica_leucopelta	2.120574	2.103804	0.3731556	0.12789444	0.54206758	0.91004586	0	5.4718717	2.4608978	1.0733333	3.403978	8.600000	2.890421	1.079181	2.240549	2.8666667	3.301247	4.5333333	2.7315888	1.6720979	2.1818436
Erica_shannonii	1.255273	1.255273	0.3823222	0.10945000	0.01138078	0.02974129	0	0.2312146	0.9542425	1.0466667	3.476542	7.933333	2.737987	1.544068	1.903090	0.1866667	1.146128	0.2000000	1.1205739	0.2041200	0.4149733
Euphorbia_caput-medusae	2.862728	2.841985	0.3716444	0.10333333	0.57924550	0.65535509	0	5.6342386	3.0038912	1.0933333	3.462248	8.733333	2.710963	1.785330	1.724276	1.5333333	3.183555	1.2000000	2.8643331	1.6812412	1.9493900
Euphorbia_foliosa	1.204120	1.176091	0.3775111	0.11976111	0.51865329	0.67019283	0	4.8927925	1.5682017	1.1466667	3.452247	8.933333	2.703291	1.322219	1.986772	0.4933333	3.142139	1.0133333	2.2830750	1.4955443	1.8750613
Euphorbia_rhombifolia	2.037426	2.021189	0.3560000	0.12205556	0.80977188	1.00710707	0	5.8291989	2.5526682	1.0900000	3.599556	7.433333	2.471292	1.544068	1.537819	2.6000000	3.404218	4.4200000	2.7336386	1.7242759	1.9921115
Euryops_subcarnosus	1.278754	1.204120	0.3430889	0.11986111	0.80116900	0.97712537	0	5.4800336	1.7558749	1.0766667	3.677333	6.766667	2.428135	1.579784	1.518514	3.3833333	3.277380	4.5566667	2.6919651	1.6870828	1.7626786
Gethyllis_britteniana	1.230449	1.146128	0.3427556	0.10126667	0.58408741	0.40596902	0	4.2893214	1.6901961	1.1700000	3.559248	8.400000	2.263636	1.806180	1.113943	2.2166667	2.955928	2.1166667	2.3201463	1.2304489	1.2552725
Harveya_purpurea	1.799341	1.792392	0.3769111	0.11238333	0.33158236	0.89703759	0	5.1776833	2.2479733	1.0666667	3.433130	8.200000	2.866878	1.755875	1.939519	1.8533333	3.220134	3.0966667	2.7493498	1.7067178	2.1693805
Haworthia_angustifolia	1.204120	1.204120	0.3697667	0.14411111	0.09316965	0.30934593	0	3.1958305	1.6532125	1.1733333	3.524785	8.666667	2.671173	1.447158	1.869232	1.1333333	2.908217	0.9466667	2.4847268	1.0211893	1.7604225
Haworthia_cymbiformis	1.633468	1.591065	0.3684889	0.14577778	0.70026371	0.74777074	0	5.4307759	1.9493900	1.1866667	3.414639	9.666667	2.733197	1.322219	2.037426	2.2566667	3.110051	5.3000000	2.6271610	1.5044709	1.8273693
Haworthia_maraisii	1.477121	1.447158	0.3763889	0.11216111	0.22909496	0.25044196	0	4.4011224	1.9493900	1.1000000	3.578754	7.866667	2.651278	1.518514	1.770852	1.3600000	3.031812	2.0800000	2.2528530	1.2878017	1.7160033
Heliophila_arenaria	1.763428	1.690196	0.3567889	0.10517222	0.63185258	0.44644809	0	5.2328762	2.2278867	1.1800000	3.606811	8.333333	2.447158	1.819544	1.342423	1.9600000	3.364176	2.6000000	2.4462264	1.0863598	1.5105450
Hoodia_gordonii	2.089905	2.089905	0.3446889	0.11249444	0.78194942	0.79241559	0	5.5277759	2.6711728	1.2133333	3.683137	7.733333	2.269513	1.716003	1.255273	3.5333333	3.299943	2.8600000	2.3149201	1.7230450	1.5769170
Lachenalia_viridiflora	1.255273	1.255273	0.3574222	0.10231667	0.50789072	0.40620215	0	4.5861426	1.8388491	1.1733333	3.499962	8.800000	2.434569	1.819544	1.322219	1.3333333	3.325680	1.3466667	2.1166077	1.0863598	1.0413927
Lampranthus_aduncus	1.748188	1.748188	0.3748778	0.10466111	0.45471371	0.39999687	0	4.7502623	2.2380461	1.0933333	3.510545	8.333333	2.866878	1.785330	1.819544	2.0600000	3.270725	2.2266667	2.7790912	1.4608978	1.7193313
Lampranthus_algoensis	1.361728	1.361728	0.3759667	0.14198333	0.10102148	0.13089752	0	3.1075739	1.8633229	1.1866667	3.449324	9.666667	2.661813	1.204120	1.991226	0.6500000	2.572872	0.7866667	1.9731279	0.8450980	1.4734870
Lampranthus_vallis-gratiae	1.770852	1.763428	0.3751333	0.11039444	0.35139138	0.66241273	0	4.7304781	2.2479733	1.0400000	3.548758	7.300000	2.752048	1.638489	1.863323	2.2600000	3.231240	2.1766667	2.7403232	1.7255033	2.0899051
Lampranthus_pakhuisensis	1.230449	1.113943	0.3575556	0.10531667	0.26384893	0.21133585	0	3.5862423	1.6901961	1.1466667	3.625672	7.833333	2.462398	1.819544	1.352183	1.7166667	2.784796	1.6833333	2.1591158	0.8293038	1.2108534
Lampranthus_purpureus	1.602060	1.602060	0.3737556	0.10341667	0.17986132	0.12511989	0	3.6991903	2.0043214	1.1133333	3.504199	8.266667	2.788168	1.792392	1.748188	0.5666667	3.014689	0.3333333	2.3747483	0.7781513	1.3222193
Lebeckia_contaminata	1.770852	1.748188	0.3733333	0.10537778	0.53991411	0.33281900	0	5.5708341	2.1846914	1.0866667	3.478999	8.400000	2.862728	1.778151	1.886491	1.9533333	3.205015	1.8966667	2.8142476	1.3961993	1.8270460
Lobelia_dichroma	2.021189	2.000000	0.3763000	0.12447778	0.01940740	0.12015417	0	2.6151491	2.0043214	1.0200000	3.425371	7.933333	2.824126	1.079181	2.161368	0.2000000	2.586587	0.4666667	2.2810334	0.3010300	1.5910646
Lotononis_carnosa	1.204120	1.079181	0.3565889	0.15051111	0.49276039	0.59162104	0	4.4994668	1.6532125	0.9600000	3.535674	6.466667	2.848189	1.623249	1.845098	3.8866667	3.091315	5.1733333	2.6138418	1.4653829	1.8061800
Muraltia_stipulacea	1.698970	1.602060	0.3747444	0.10557222	0.35736774	0.87984229	0	5.2610991	1.9867717	1.0866667	3.462248	8.400000	2.958564	1.778151	1.934498	1.0533333	3.430333	1.6666667	2.6901961	1.4683473	1.8195439
Myosotis_semiamplexicaulis	1.204120	1.113943	0.3344333	0.15724444	0.67747346	0.58852895	0	4.5815911	1.6127839	0.7733333	3.601734	4.000000	2.916454	1.785330	1.716003	3.9866667	2.829304	4.0000000	2.3998467	1.4727564	1.7291648
Myrothamnus_flabellifolius	2.012837	1.986772	0.2786333	0.16047778	0.65611733	0.69352217	0	5.3390764	2.4727564	1.1666667	3.601788	8.100000	2.839164	1.880814	1.361728	3.5133333	3.211361	4.3966667	2.6634182	1.2041200	1.5289167
Osteospermum_hispidum	1.204120	1.041393	0.3803556	0.10823889	0.15523662	0.22068197	0	3.3573764	1.3979400	1.0400000	3.478999	7.733333	2.794488	1.643453	1.886491	0.4000000	2.846337	1.0000000	2.6334685	1.3961993	1.0791812
Othonna_divaricata	1.204120	1.146128	0.3344222	0.09917778	0.39934374	0.31099469	0	3.9204527	1.6901961	1.1266667	3.552181	8.333333	2.164353	1.792392	1.113943	0.5400000	2.912806	0.7333333	2.0374265	1.0863598	1.0293838
Oxalis_confertifolia	1.518514	1.518514	0.3787444	0.11523889	0.19470313	0.49682799	0	3.9417836	2.0374265	1.1600000	3.565435	8.633333	2.659916	1.322219	1.954243	1.2600000	3.190640	2.4000000	2.2643455	1.3010300	1.7634280
Oxalis_densa	1.230449	1.146128	0.3439889	0.10773889	0.29125755	0.47439601	0	3.9709501	1.6901961	1.1000000	3.662002	6.800000	2.306425	1.638489	1.454845	1.2000000	3.031408	1.8166667	1.7941394	1.3569814	1.2108534
Oxalis_extensa	2.484300	2.462398	0.3753333	0.12119444	0.52326007	0.90559757	0	5.7294277	2.9469433	1.1000000	3.507788	8.533333	2.715167	1.414973	1.921686	3.1700000	3.357191	4.7233333	2.7403627	1.6901961	2.1931246
Oxalis_goniorrhiza	1.301030	1.255273	0.3729444	0.10586667	0.24409832	0.26100374	0	3.8144668	1.7242759	1.1333333	3.586587	8.133333	2.734800	1.799341	1.748188	2.0000000	2.935205	1.6000000	2.4879863	1.0569049	1.5910646
Oxalis_hirta	2.716838	2.703291	0.3743444	0.10308889	0.41192932	0.26903816	0	4.7232817	2.8674675	1.0933333	3.464639	8.400000	2.858537	1.785330	1.792392	1.2700000	3.195623	1.2666667	2.8109714	1.0000000	1.8325089
Oxalis_massoniana	1.204120	1.079181	0.3486667	0.10606111	0.10334559	0.06865127	0	2.6170245	1.6127839	1.1000000	3.623249	7.333333	2.462398	1.799341	1.361728	1.2000000	2.371622	1.0000000	1.9294189	0.7242759	0.8450980
Oxalis_melanosticta	1.544068	1.531479	0.3628889	0.11468889	0.46730262	0.43452697	0	4.6317675	2.1238516	0.9333333	3.663607	5.200000	2.347330	1.477121	1.602060	2.7200000	3.005652	2.2466667	2.1512166	1.4432630	1.3512163
Oxalis_stokoei	1.531479	1.531479	0.3682667	0.10749444	0.32300408	0.20430251	0	3.5281097	1.9294189	0.9533333	3.613419	6.000000	2.723456	1.792392	1.716003	1.7066667	2.477700	1.4533333	2.5901728	1.1583625	1.4149733
Polygala_bowkerae	1.301030	1.278754	0.3564333	0.13632222	0.41022362	0.80736229	0	4.7870206	1.8388491	0.8933333	3.653116	5.400000	2.655138	1.633468	1.740363	3.0133333	3.053962	3.7666667	2.5390761	1.4800069	1.5477747
Ruschia_complanata	1.255273	1.255273	0.3595556	0.13547778	0.40129288	0.81781266	0	4.7946468	1.8388491	0.9866667	3.641871	6.133333	2.623249	1.612784	1.770852	3.7333333	3.300465	5.3866667	2.5067755	1.3838154	1.7291648
Ruschia_congesta	1.342423	1.322219	0.3754222	0.13997222	0.10788132	0.48022870	0	3.8540118	1.7242759	1.2133333	3.449324	9.733333	2.658011	1.204120	1.982271	2.2000000	2.724276	2.4000000	2.5250448	0.6020600	1.7993405
Ruschia_misera	1.579784	1.556303	0.3741222	0.10232778	0.17518142	0.11517610	0	2.8663630	1.8388491	1.1066667	3.476107	8.466667	2.788168	1.785330	1.755875	0.6800000	2.293141	0.6533333	2.5415792	0.8573325	1.5728716
Ruschia_pungens	1.838849	1.819544	0.3726444	0.11905000	0.31265110	0.84399481	0	4.8184232	2.3443923	1.0733333	3.580355	7.566667	2.580925	1.342423	1.799341	2.7533333	3.391262	4.1100000	2.5116829	1.6748611	1.8450980
Salvia_repens	1.740363	1.716003	0.3462556	0.14745556	0.92178341	0.82827285	0	5.6185003	2.3031961	0.9800000	3.592843	6.300000	2.769377	1.667453	1.812913	3.6466667	3.408588	5.7166667	2.7614016	1.7686381	1.9527924
Schizoglossum_bidens	1.875061	1.812913	0.3222556	0.16114444	0.89810842	0.86400058	0	5.5743320	2.3747483	1.0000000	3.565966	6.166667	2.955688	1.806180	1.672098	4.1366667	3.481156	5.3866667	2.8518696	1.5359267	1.9493900
Tetraria_compactus	1.255273	1.079181	0.3800889	0.10383333	0.11886184	0.30364632	0	3.5170005	1.5682017	1.0666667	3.443732	8.400000	2.866878	1.778151	1.857332	0.6400000	2.896526	1.3733333	2.3888114	1.0334238	1.2787536
Seriphium_incanum	1.414973	1.380211	0.3806444	0.10508333	0.15294837	0.28623961	0	3.4029698	1.7853298	1.0333333	3.424882	8.000000	2.832509	1.681241	1.892095	0.6533333	2.744293	0.9200000	2.4980347	1.2504200	1.2455127
Silene_ornata	1.278754	1.278754	0.3679222	0.10079444	0.07515340	0.18197090	0	3.4187589	1.5185139	1.2800000	3.533899	9.666667	2.454845	1.838849	1.301030	1.4233333	2.653213	0.8800000	0.6334685	1.0149403	0.9867717
Struthiola_tetralepis	1.301030	0.698970	0.3632333	0.11463889	0.71690638	0.78407463	0	3.4055707	1.2304489	1.0000000	3.533772	7.133333	2.983626	1.785330	1.949390	1.9200000	3.274712	0.2800000	2.7226339	0.6334685	1.8129134
Trichodiadema_orientale	1.755875	1.740363	0.3727444	0.14215556	0.32809994	0.64768461	0	4.5335603	2.2764618	1.1466667	3.472903	9.200000	2.730782	1.342423	1.991226	2.3500000	2.961184	2.4000000	2.5390761	1.4273238	1.9834007
Trichodiadema_rogersiae	1.204120	1.204120	0.3586000	0.13665000	0.42716001	0.65641751	0	4.6971274	1.7558749	1.0066667	3.629104	6.466667	2.612784	1.643453	1.662758	2.9200000	3.155609	3.5333333	2.3544926	1.3654880	1.5670264
Trichodiadema_strumosum	1.278754	1.278754	0.3777222	0.11371111	0.13224307	0.29232254	0	3.2224589	1.7242759	1.1066667	3.609274	7.533333	2.634477	1.431364	1.863323	1.1433333	2.891844	1.6866667	2.2961165	1.1760913	1.7634280
Wahlenbergia_longifolia	1.518514	1.505150	0.3778111	0.10697778	0.35734377	0.48044346	0	4.9737947	1.9084850	1.0800000	3.425045	8.500000	2.736795	1.763428	1.845098	1.3866667	3.355250	1.6833333	2.6183619	1.4471580	1.7391766
